# Supplementary material for: FVC as an adaptive and accurate method for filtering variants from popular NGS analysis pipelines
Source: Commun Biol. 2022 Sep 16;5:975. doi: 10.1038/s42003-022-03397-7 (PMC9481582; doi:10.1038/s42003-022-03397-7)
Supplement: Supplementary file 3 — Supplementary Data 1 [file 42003_2022_3397_MOESM3_ESM.xlsx]

## Sheet: Features construction
# Features: FVC indicates the three types of features constrcuted by using FVC features contruction module
# Features: Raw VCF indicates the features both in the raw VCF file and the constrcuted 3 types of features
# one-sided paired T test
# Hypothesis H0: The performance of FVC containing 3 types of features is not better than the FVC containing the features both in raw VCF file and the 3 types of features
	Mutation	Caller	MCC(FVC Ave)	MCC(FVC SD)	MCC(Raw VCF)	MCC(Raw VCF SD)	statistic	pvalue
0	SNV	GATK	0.888535	0.0274706	0.76832	0.0432649	12.808	0.000513508
1	SNV	Mutect2	0.955845	0.0133925	0.938227	0.0201718	4.44915	0.0105626
2	INDEL	GATK	0.700687	0.0577518	0.430306	0.0461208	30.5568	3.84985e-05
3	INDEL	Mutect2	0.885341	0.0240341	0.847149	0.0418993	3.56146	0.0188905
Caller	Method	Mutation	Features	AUC	AUPRC	AUPRG	ACC	BACC	MCC	OFO	F1-major	F1-minor	NPV	FDR	FNR	FPR	TNR	TPR	Sensitivity(Recall)	Specificity	Precision	TP	FP	TN	FN
GATK	FVC (XGBoost)	INDEL	FVC	0.983952	0.999963	0.682288	0.998982	0.786819	0.700687	0.159626	0.99949	0.684651	0.862637	0.000822062	0.000197898	0.426164	0.573836	0.999802	0.999802	0.573836	0.999178	442292	364	545.5	88
			Raw VCF	0.916871	0.999745	0.373353	0.998293	0.632223	0.430306	0.417112	0.999145	0.382846	0.707114	0.001479	0.000229839	0.735325	0.264675	0.99977	0.99977	0.264675	0.998521	442277	656.75	252.75	102.75
		SNV	FVC	0.997594	0.999994	0.92228	0.999549	0.924917	0.888535	0.0752606	0.999774	0.887492	0.930075	0.000312927	0.00013888	0.150027	0.849973	0.999861	0.999861	0.849973	0.999687	3075676	965.25	5869.5	425
			Raw VCF	0.993519	0.999978	0.802245	0.99909	0.849672	0.76832	0.182488	0.999544	0.764678	0.846146	0.000637981	0.000274326	0.300381	0.699619	0.999726	0.999726	0.699619	0.999362	3.07526e+06	1963.25	4871.5	839.75
Mutect2	FVC (XGBoost)	INDEL	FVC	0.993302	0.999877	0.907793	0.996601	0.917465	0.885341	0.0617847	0.998271	0.885212	0.941864	0.0025761	0.000881341	0.164189	0.835811	0.999119	0.999119	0.835811	0.997424	442852	1153.25	6578.75	394
			Raw VCF	0.988813	0.999774	0.87807	0.995656	0.891943	0.847149	0.0876569	0.997791	0.846171	0.919796	0.00330499	0.00111028	0.215004	0.784996	0.99889	0.99889	0.784996	0.996695	442750	1476.75	6255.25	496.5
		SNV	FVC	0.999113	0.999985	0.974318	0.998595	0.971482	0.955845	0.0310764	0.999283	0.956428	0.969887	0.000903007	0.000531704	0.0565048	0.943495	0.999468	0.999468	0.943495	0.999097	3.05286e+06	2756.25	55661.2	1614
			Raw VCF	0.994046	0.999886	0.957163	0.998068	0.960422	0.938227	0.0446703	0.999014	0.938946	0.957348	0.00122755	0.000744056	0.0784129	0.921587	0.999256	0.999256	0.921587	0.998772	3052210	3749	54668.5	2260.25

## Sheet: Data construction
# Comporison results of the FVC trained with the data constructed by using different methods
# one-sided paired T test
# Hypothesis H0: The performance of FVC training with the data constructed by FVC data construction method is not better than the FVC training with the data constructed by the selected method
Mutation	Caller	Method	MCC(Method Ave)	MCC(Method SD)	MCC(FVC Ave)	MCC(FVC_SD)	statistic	pvalue
SNV	Mutect2	NearMiss-1	0.132132	0.0111635	0.955845	0.0133925	88.2035	1.60614e-06
SNV	Mutect2	undersample	0.766696	0.0711052	0.955845	0.0133925	5.59472	0.00564004
SNV	Mutect2	SMOTE	0.946763	0.012668	0.955845	0.0133925	3.64076	0.0178613
SNV	Mutect2	oversample	0.802083	0.0696588	0.955845	0.0133925	4.64094	0.00942777
SNV	Varscan2	NearMiss-1	0.128667	0.0531828	0.968196	0.0122715	34.6302	2.64711e-05
SNV	Varscan2	undersample	0.85619	0.044086	0.968196	0.0122715	6.08437	0.00445752
SNV	Varscan2	SMOTE	0.964688	0.0128696	0.968196	0.0122715	6.17481	0.00427576
SNV	Varscan2	oversample	0.90648	0.0312037	0.968196	0.0122715	5.49929	0.00591692
SNV	GATK	NearMiss-1	0.0428354	0.0268902	0.888535	0.0274706	64.4085	4.12319e-06
SNV	GATK	undersample	0.386187	0.0522344	0.888535	0.0274706	14.7658	0.000336935
SNV	GATK	SMOTE	0.866301	0.0247575	0.888535	0.0274706	6.4178	0.00383326
SNV	GATK	oversample	0.645189	0.0806743	0.888535	0.0274706	4.99484	0.00771801
SNV	DeepVariant	NearMiss-1	0.00060205	0.00724533	0.480006	0.0925279	8.96811	0.00146296
SNV	DeepVariant	undersample	0.105582	0.0293774	0.480006	0.0925279	7.16263	0.00280258
SNV	DeepVariant	SMOTE	0.447029	0.0841709	0.480006	0.0925279	3.05292	0.0276502
SNV	DeepVariant	oversample	0.322837	0.0792611	0.480006	0.0925279	2.6811	0.0374895
INDEL	Mutect2	NearMiss-1	0.134006	0.030768	0.885341	0.0240341	124.431	5.72214e-07
INDEL	Mutect2	undersample	0.58704	0.0272875	0.885341	0.0240341	21.1187	0.00011613
INDEL	Mutect2	SMOTE	0.880007	0.0236722	0.885341	0.0240341	13.4986	0.000439598
INDEL	Mutect2	oversample	0.737995	0.0179705	0.885341	0.0240341	19.8015	0.000140726
INDEL	Varscan2	NearMiss-1	0.0346622	0.00918504	0.825892	0.0603648	24.4784	7.47291e-05
INDEL	Varscan2	undersample	0.354176	0.0588985	0.825892	0.0603648	56.5616	6.08676e-06
INDEL	Varscan2	SMOTE	0.820998	0.0602118	0.825892	0.0603648	6.81193	0.00323536
INDEL	Varscan2	oversample	0.622995	0.0748593	0.825892	0.0603648	20.5322	0.00012631
INDEL	GATK	NearMiss-1	-0.0299056	0.00641312	0.700687	0.0577518	23.6308	8.30256e-05
INDEL	GATK	undersample	0.19703	0.0217706	0.700687	0.0577518	20.4077	0.000128623
INDEL	GATK	SMOTE	0.532591	0.056621	0.700687	0.0577518	15.1891	0.000309818
INDEL	GATK	oversample	0.468613	0.0415403	0.700687	0.0577518	15.6405	0.00028401
INDEL	DeepVariant	NearMiss-1	-0.0308804	0.0121088	0.350043	0.0254104	44.1686	1.27731e-05
INDEL	DeepVariant	undersample	0.148671	0.0156032	0.350043	0.0254104	25.9508	6.27587e-05
INDEL	DeepVariant	SMOTE	0.318501	0.0133625	0.350043	0.0254104	3.54392	0.0191282
INDEL	DeepVariant	oversample	0.308232	0.0386645	0.350043	0.0254104	3.69346	0.0172169
Caller	Model	Method	Mutation	AUC	AUPRC	AUPRG	ACC	BACC	MCC	OFO	F1-major	F1-minor	NPV	FDR	FNR	FPR	TNR	Sensitivity(Recall)	Specificity	Precision	TP	FP	TN	FN	TPR
GATK	FVC (XGBoost)	NearMiss-1	INDEL	0.518157	0.997264	0.000449545	0.00676611	0.475422	-0.0299056	554.436	0.00961741	0.00389664	0.00195262	0.020633	0.995167	0.0539877	0.946012	0.00483266	0.946012	0.979367	2124.5	44.75	864.75	440255	0.00483266
			SNV	0.961288	0.999886	0.504288	0.408893	0.695559	0.0428354	337.686	0.550614	0.00961116	0.0048406	0.000101462	0.592252	0.0166296	0.98337	0.407748	0.98337	0.999899	1.24492e+06	106.25	6728.5	1.83118e+06	0.407748
		SMOTE	INDEL	0.977124	0.999943	0.558585	0.997694	0.818379	0.532591	1.26777	0.998844	0.524817	0.447066	0.000701096	0.00161039	0.361632	0.638368	0.99839	0.638368	0.999299	441670	310.25	599.25	709	0.99839
			SNV	0.997196	0.999994	0.910181	0.999424	0.940587	0.866301	0.173164	0.999711	0.866075	0.852695	0.000243627	0.000333549	0.118493	0.881507	0.999666	0.881507	0.999756	3.07508e+06	752.75	6082	1020.25	0.999666
		FVC	INDEL	0.983952	0.999963	0.682288	0.998982	0.786819	0.700687	0.159626	0.99949	0.684651	0.862637	0.000822062	0.000197898	0.426164	0.573836	0.999802	0.573836	0.999178	442292	364	545.5	88	0.999802
			SNV	0.997594	0.999994	0.92228	0.999549	0.924917	0.888535	0.0752606	0.999774	0.887492	0.930075	0.000312927	0.00013888	0.150027	0.849973	0.999861	0.849973	0.999687	3075676	965.25	5869.5	425	0.999861
		oversample	INDEL	0.970011	0.999915	0.614214	0.995957	0.868443	0.468613	2.37497	0.997971	0.425425	0.298797	0.000494748	0.00355814	0.259556	0.740444	0.996442	0.740444	0.999505	440805	217.75	691.75	1574.5	0.996442
			SNV	0.995274	0.999985	0.889404	0.99729	0.968558	0.645189	1.38916	0.99864	0.601714	0.45247	0.000121179	0.00259522	0.0602896	0.93971	0.997405	0.93971	0.999879	3.06817e+06	375	6459.75	7928.5	0.997405
		undersample	INDEL	0.983351	0.999962	0.444254	0.958205	0.944488	0.19703	22.7117	0.978591	0.0842764	0.0442042	0.000130287	0.0417585	0.0692646	0.930735	0.958242	0.930735	0.99987	423688	54.5	855	18691	0.958242
			SNV	0.997077	0.999993	0.860719	0.988147	0.981002	0.386187	5.92073	0.994022	0.269941	0.158274	5.0372e-05	0.011831	0.0261655	0.973834	0.988169	0.973834	0.99995	3039942	156.25	6678.5	36159	0.988169
Mutect2	FVC (XGBoost)	NearMiss-1	INDEL	0.908013	0.998024	0.20451	0.569537	0.76026	0.134006	31.2784	0.719799	0.0707181	0.0369161	0.00122223	0.437092	0.042387	0.957613	0.562908	0.957613	0.998778	249920	311.25	7420.75	193326	0.562908
			SNV	0.930585	0.998612	0.310228	0.533645	0.75511	0.132132	28.4166	0.678329	0.0701561	0.0364554	0.000234489	0.476218	0.0135623	0.986438	0.523782	0.986438	0.999766	1.60622e+06	450.25	57967.2	1.44825e+06	0.523782
		SMOTE	INDEL	0.992728	0.999867	0.904399	0.996403	0.920208	0.880007	0.0818222	0.998169	0.880606	0.92442	0.0024744	0.00118613	0.158397	0.841603	0.998814	0.841603	0.997526	442716	1106.75	6625.25	530.5	0.998814
			SNV	0.998966	0.999983	0.969786	0.998189	0.974079	0.946763	0.0568714	0.999074	0.947595	0.946317	0.000777497	0.00107402	0.0507684	0.949232	0.998926	0.949232	0.999223	3.05122e+06	2375.75	56041.8	3250.5	0.998926
		FVC	INDEL	0.993302	0.999877	0.907793	0.996601	0.917465	0.885341	0.0617847	0.998271	0.885212	0.941864	0.0025761	0.000881341	0.164189	0.835811	0.999119	0.835811	0.997424	442852	1153.25	6578.75	394	0.999119
			SNV	0.999113	0.999985	0.974318	0.998595	0.971482	0.955845	0.0310764	0.999283	0.956428	0.969887	0.000903007	0.000531704	0.0565048	0.943495	0.999468	0.943495	0.999097	3.05286e+06	2756.25	55661.2	1614	0.999468
		oversample	INDEL	0.991337	0.999835	0.896959	0.988347	0.954767	0.737995	0.667778	0.994027	0.726262	0.60021	0.00120059	0.0106907	0.0797761	0.920224	0.989309	0.920224	0.998799	438458	530.25	7201.75	4788	0.989309
			SNV	0.998971	0.999983	0.971489	0.991696	0.986028	0.802083	0.541076	0.995748	0.788671	0.665953	0.000284799	0.00818514	0.0197595	0.98024	0.991815	0.98024	0.999715	3029515	867	57550.5	24955.2	0.991815
		undersample	INDEL	0.992538	0.99986	0.878554	0.972231	0.960379	0.58704	1.68119	0.985622	0.537339	0.375612	0.000758536	0.0275708	0.0516722	0.948328	0.972429	0.948328	0.999241	430884	329	7403	12361.8	0.972429
			SNV	0.999022	0.999984	0.969623	0.98924	0.986807	0.766696	0.695043	0.994481	0.746928	0.608197	0.000217812	0.0107608	0.0156246	0.984375	0.989239	0.984375	0.999782	3.02167e+06	662.5	57755	32802.8	0.989239
Varscan2	FVC (XGBoost)	NearMiss-1	INDEL	0.82885	0.998495	0.164124	0.251179	0.600542	0.0346622	150.705	0.391358	0.0146118	0.00736744	0.0010311	0.753059	0.0458571	0.954143	0.246941	0.954143	0.998969	107998	104.5	2516	334261	0.246941
			SNV	0.971171	0.999493	0.487338	0.498607	0.740909	0.128667	39.687	0.653817	0.0694098	0.036425	0.000247044	0.509468	0.00871324	0.991287	0.490532	0.991287	0.999753	1.50548e+06	360.75	53457.8	1570115	0.490532
		SMOTE	INDEL	0.986278	0.999912	0.819854	0.998265	0.88025	0.820998	0.126836	0.999128	0.818776	0.888849	0.00123632	0.000507859	0.238993	0.761007	0.999492	0.761007	0.998764	442033	546.75	2073.75	226.75	0.999492
			SNV	0.999027	0.999984	0.984236	0.998998	0.980824	0.964688	0.0328181	0.99949	0.96518	0.968294	0.000530066	0.000490442	0.0378624	0.962138	0.99951	0.962138	0.99947	3074091	1632.25	52186.2	1502.5	0.99951
		FVC	INDEL	0.985793	0.999907	0.828027	0.998342	0.871556	0.825892	0.0867078	0.999166	0.821136	0.921099	0.00133312	0.000333532	0.256555	0.743445	0.999666	0.743445	0.998667	442111	590.5	2030	148.75	0.999666
			SNV	0.999175	0.999987	0.985711	0.999111	0.979075	0.968196	0.0215052	0.999547	0.968569	0.978983	0.000588414	0.00031687	0.0415327	0.958467	0.999683	0.958467	0.999412	3.07462e+06	1811.5	52007	970.75	0.999683
		oversample	INDEL	0.981717	0.99988	0.800758	0.993714	0.922657	0.622995	1.23669	0.99683	0.596595	0.461418	0.000763596	0.00556431	0.149122	0.850878	0.994436	0.850878	0.999236	439781	335.25	2285.25	2478.5	0.994436
			SNV	0.998903	0.99998	0.983353	0.997009	0.989559	0.90648	0.194666	0.998475	0.904878	0.839998	0.0002417	0.0028049	0.0180778	0.981922	0.997195	0.981922	0.999758	3.06699e+06	744	53074.5	8607	0.997195
		undersample	INDEL	0.986465	0.999913	0.752476	0.966987	0.951523	0.354176	6.73037	0.983117	0.24442	0.142009	0.000338106	0.0328821	0.0640726	0.935927	0.967118	0.935927	0.999662	427648	144	2476.5	14611.8	0.967118
			SNV	0.999115	0.999986	0.983362	0.994867	0.991172	0.85619	0.349556	0.99738	0.849481	0.747891	0.000166358	0.00506212	0.0125933	0.987407	0.994938	0.987407	0.999834	3.06005e+06	511.25	53307.2	15546.8	0.994938
DeepVariant	FVC (XGBoost)	NearMiss-1	INDEL	0.490503	0.998153	0.000518764	0.00503833	0.474153	-0.0308804	739.671	0.00728367	0.00278163	0.00139292	0.0200783	0.996344	0.0553502	0.94465	0.00365575	0.94465	0.979922	1638.75	34.75	631	447873	0.00365575
			SNV	0.697794	0.999685	0.0335721	0.131463	0.555061	0.00060205	2616.39	0.180368	0.000786089	0.000393207	0.00171848	0.868864	0.0210134	0.978987	0.131136	0.978987	0.998282	400397	19.25	1079.25	2678428	0.131136
		SMOTE	INDEL	0.978028	0.999964	0.261285	0.998165	0.645063	0.318501	1.87033	0.999081	0.317318	0.352111	0.00103972	0.000797877	0.709076	0.290924	0.999202	0.290924	0.99896	449150	472	193.75	362	0.999202
			SNV	0.984505	0.999993	0.407695	0.999602	0.739502	0.447029	1.45133	0.999801	0.441802	0.42628	0.000181113	0.000217116	0.520779	0.479221	0.999783	0.479221	0.999819	3.07816e+06	560.5	538	664.5	0.999783
		FVC	INDEL	0.981685	0.99997	0.353136	0.99861	0.608677	0.350043	0.755809	0.999304	0.312585	0.570679	0.00114214	0.000249253	0.782396	0.217604	0.999751	0.217604	0.998858	449398	518.75	147	113.25	0.999751
			SNV	0.988927	0.999995	0.46127	0.999712	0.684056	0.480006	0.619053	0.999856	0.460663	0.634056	0.000221558	6.6859e-05	0.631821	0.368179	0.999933	0.368179	0.999778	3078620	684.25	414.25	205.25	0.999933
		oversample	INDEL	0.96511	0.999937	0.275185	0.995267	0.780461	0.308232	5.04309	0.997626	0.261468	0.170861	0.000629968	0.0041123	0.434966	0.565034	0.995888	0.565034	0.99937	447645	283.75	382	1866.25	0.995888
			SNV	0.976322	0.999989	0.409574	0.998365	0.845389	0.322837	7.88296	0.999181	0.253546	0.167394	0.000107491	0.0015283	0.307695	0.692305	0.998472	0.692305	0.999893	3.07416e+06	333.25	765.25	4662	0.998472
		undersample	INDEL	0.981512	0.99997	0.187907	0.946156	0.934699	0.148671	39.4364	0.972238	0.0501617	0.0258174	0.000109516	0.053821	0.0767815	0.923219	0.946179	0.923219	0.99989	424907	45.75	620	24604.8	0.946179
			SNV	0.989596	0.999996	0.234476	0.969777	0.954362	0.105582	118.683	0.984614	0.0264898	0.0134938	2.18055e-05	0.0302116	0.0610637	0.938936	0.969788	0.938936	0.999978	2986470	68	1030.5	92355.2	0.969788

## Sheet: supervised learning method
# Filtering performance of FVC containing XGBoost VS FVC containing the other methods
# one-sided paired T test
# Hypothesis H0: The performance of FVC containing XGBoost is not better than the FVC containing the selected method
	Mutation	Caller	Method	MCC(Method Ave)	MCC(Method SD)	MCC(XGBoost Ave)	MCC(XGBoost SD)	statistic	pvalue
0	INDEL	DeepVariant	LSVM	0.0112751	0.0113059	0.350043	0.0254104	20.8547	0.000120571
1	INDEL	DeepVariant	MLP	0.215434	0.0496651	0.350043	0.0254104	3.78093	0.0162114
2	INDEL	DeepVariant	RF	0.293287	0.0155478	0.350043	0.0254104	7.33405	0.00261867
3	INDEL	DeepVariant	LGBM	0.210819	0.0120646	0.350043	0.0254104	14.571	0.000350475
4	INDEL	DeepVariant	LR	0.143441	0.0259819	0.350043	0.0254104	9.55261	0.00121675
5	INDEL	Varscan2	LSVM	0.58931	0.152066	0.825892	0.0603648	4.37587	0.0110428
6	INDEL	Varscan2	MLP	0.762025	0.0828373	0.825892	0.0603648	4.85182	0.00835599
7	INDEL	Varscan2	RF	0.819474	0.0614407	0.825892	0.0603648	8.48488	0.00171871
8	INDEL	Varscan2	LGBM	0.715943	0.0949524	0.825892	0.0603648	5.29246	0.00658095
9	INDEL	Varscan2	LR	0.608759	0.149426	0.825892	0.0603648	4.1903	0.0123917
10	INDEL	GATK	LSVM	0.164173	0.0296103	0.700687	0.0577518	10.6961	0.000873499
11	INDEL	GATK	MLP	0.566424	0.0981241	0.700687	0.0577518	5.65849	0.00546441
12	INDEL	GATK	RF	0.683496	0.0503776	0.700687	0.0577518	3.13529	0.0259263
13	INDEL	GATK	LGBM	0.442513	0.0338223	0.700687	0.0577518	7.13025	0.00283922
14	INDEL	GATK	LR	0.427098	0.0659925	0.700687	0.0577518	16.6905	0.000234124
15	INDEL	Mutect2	LSVM	0.700935	0.106098	0.885341	0.0240341	3.74196	0.0166498
16	INDEL	Mutect2	MLP	0.813133	0.0487071	0.885341	0.0240341	5.05258	0.00747845
17	INDEL	Mutect2	RF	0.877032	0.0243202	0.885341	0.0240341	4.28209	0.0116994
18	INDEL	Mutect2	LGBM	0.828535	0.0463782	0.885341	0.0240341	4.00149	0.0139906
19	INDEL	Mutect2	LR	0.706288	0.108519	0.885341	0.0240341	3.54979	0.0190483
20	SNV	DeepVariant	LSVM	0.118697	0.0687878	0.480006	0.0925279	4.06781	0.0134002
21	SNV	DeepVariant	MLP	0.417312	0.0716254	0.480006	0.0925279	3.45452	0.0204011
22	SNV	DeepVariant	RF	0.48966	0.0887034	0.480006	0.0925279	-1.69106	0.905298
23	SNV	DeepVariant	LGBM	0.28545	0.0680045	0.480006	0.0925279	12.0744	0.000611259
24	SNV	DeepVariant	LR	0.390143	0.0408023	0.480006	0.0925279	2.22187	0.0564231
25	SNV	Varscan2	LSVM	0.939063	0.0262839	0.968196	0.0122715	3.5765	0.0186896
26	SNV	Varscan2	MLP	0.955935	0.0190271	0.968196	0.0122715	3.13059	0.0260208
27	SNV	Varscan2	RF	0.965246	0.0131451	0.968196	0.0122715	5.16773	0.00702891
28	SNV	Varscan2	LGBM	0.956798	0.0155452	0.968196	0.0122715	5.76507	0.00518653
29	SNV	Varscan2	LR	0.939962	0.0273	0.968196	0.0122715	3.23007	0.0241066
30	SNV	GATK	LSVM	0.770798	0.0542074	0.888535	0.0274706	6.55937	0.00360296
31	SNV	GATK	MLP	0.834094	0.0459346	0.888535	0.0274706	5.08655	0.00734203
32	SNV	GATK	RF	0.883189	0.0259024	0.888535	0.0274706	1.61265	0.102608
33	SNV	GATK	LGBM	0.726063	0.0446105	0.888535	0.0274706	10.9611	0.00081286
34	SNV	GATK	LR	0.787615	0.062526	0.888535	0.0274706	4.82924	0.00846296
35	SNV	Mutect2	LSVM	0.910158	0.015333	0.955845	0.0133925	35.6364	2.42958e-05
36	SNV	Mutect2	MLP	0.925998	0.0236779	0.955845	0.0133925	4.70014	0.00910969
37	SNV	Mutect2	RF	0.953864	0.012973	0.955845	0.0133925	7.37161	0.00258051
38	SNV	Mutect2	LGBM	0.941708	0.015797	0.955845	0.0133925	8.76983	0.00156136
39	SNV	Mutect2	LR	0.911512	0.0167102	0.955845	0.0133925	22.2034	0.000100005
Caller	Method	Mutation	AUC	AUPRC	AUPRG	ACC	BACC	MCC	OFO	F1-major	F1-minor	NPV	FDR	FNR	FPR	TNR	TPR	Sensitivity(Recall)	Specificity	Precision	TP	FP	TN	FN
GATK	LGBM	INDEL	0.836536	0.998893	0.359239	0.997123	0.752284	0.442513	1.61397	0.998557	0.436131	0.397482	0.000975786	0.00190895	0.493522	0.506478	0.998091	0.998091	0.506478	0.999024	441529	431.75	477.75	850.75
		SNV	0.878065	0.998913	0.71835	0.998842	0.860708	0.726063	0.37221	0.99942	0.724906	0.734768	0.000594669	0.000566017	0.278017	0.721983	0.999434	0.999434	0.721983	0.999405	3.07437e+06	1830.25	5004.5	1728.75
	LR	INDEL	0.95013	0.999847	0.379074	0.998316	0.625302	0.427098	0.391875	0.999157	0.372671	0.731655	0.00150801	0.000177533	0.749219	0.250781	0.999822	0.999822	0.250781	0.998492	442300	670.25	239.25	79.75
		SNV	0.996225	0.99999	0.824244	0.999185	0.864894	0.787615	0.182588	0.999592	0.78538	0.851271	0.000574525	0.000241725	0.269971	0.730029	0.999758	0.999758	0.730029	0.999425	3.07535e+06	1768.25	5066.5	746.5
	LSVM	INDEL	0.938738	0.999768	0.365172	0.998004	0.517242	0.164173	0.193425	0.999001	0.0655511	0.849686	0.00198226	1.3647e-05	0.965503	0.0344968	0.999986	0.999986	0.0344968	0.998018	442374	882	27.5	6
		SNV	0.99643	0.99999	0.807588	0.999104	0.857257	0.770798	0.214478	0.999551	0.767564	0.835052	0.000632954	0.000264578	0.28522	0.71478	0.999735	0.999735	0.71478	0.999367	3.07528e+06	1942.25	4892.5	819.25
	MLP	INDEL	0.982532	0.999959	0.564266	0.998642	0.707907	0.566424	0.261794	0.99932	0.533062	0.793673	0.00112156	0.000238305	0.583949	0.416051	0.999762	0.999762	0.416051	0.998878	442273	496.75	412.75	106.5
		SNV	0.997744	0.999995	0.887273	0.999352	0.88082	0.834094	0.0913981	0.999675	0.829798	0.916318	0.000489397	0.000159955	0.238199	0.761801	0.99984	0.99984	0.761801	0.999511	3075612	1510	5324.75	489
	RF	INDEL	0.945321	0.999794	0.674523	0.998934	0.765823	0.683496	0.130182	0.999466	0.660613	0.884974	0.000916663	0.000150766	0.468203	0.531797	0.999849	0.999849	0.531797	0.999083	442312	406	503.5	67
		SNV	0.98425	0.999939	0.916165	0.999522	0.917267	0.883189	0.0687877	0.999761	0.881688	0.935662	0.00035069	0.000128112	0.165337	0.834663	0.999872	0.999872	0.834663	0.999649	3075709	1080.25	5754.5	392
	XGBoost	INDEL	0.983952	0.999963	0.682288	0.998982	0.786819	0.700687	0.159626	0.99949	0.684651	0.862637	0.000822062	0.000197898	0.426164	0.573836	0.999802	0.999802	0.573836	0.999178	442292	364	545.5	88
		SNV	0.997594	0.999994	0.92228	0.999549	0.924917	0.888535	0.0752606	0.999774	0.887492	0.930075	0.000312927	0.00013888	0.150027	0.849973	0.999861	0.999861	0.849973	0.999687	3075676	965.25	5869.5	425
Mutect2	LGBM	INDEL	0.989779	0.999762	0.858267	0.995058	0.893189	0.828535	0.142633	0.997486	0.829615	0.876688	0.00328263	0.00174367	0.211878	0.788122	0.998256	0.998256	0.788122	0.996717	442474	1466.75	6265.25	772.5
		SNV	0.998841	0.999969	0.965835	0.998122	0.964578	0.941708	0.0463873	0.999041	0.942485	0.955707	0.00109764	0.000820677	0.0700224	0.929978	0.999179	0.999179	0.929978	0.998902	3.05198e+06	3350.5	55067	2487.75
	LR	INDEL	0.975334	0.999489	0.743063	0.992414	0.800728	0.706288	0.169282	0.996146	0.691253	0.855557	0.00569094	0.00200858	0.396535	0.603465	0.997991	0.997991	0.603465	0.994309	442346	2532.25	5199.75	899.5
		SNV	0.986169	0.999712	0.933876	0.997038	0.947508	0.911512	0.075021	0.998486	0.912728	0.930302	0.00172276	0.00130435	0.103679	0.896321	0.998696	0.998696	0.896321	0.998277	3.05052e+06	5248.5	53169	3951.5
	LSVM	INDEL	0.966509	0.99903	0.725922	0.99226	0.794638	0.700935	0.1627	0.996068	0.684432	0.860597	0.00593108	0.00192335	0.408801	0.591199	0.998077	0.998077	0.591199	0.994069	442385	2640.75	5091.25	860.75
		SNV	0.985054	0.99964	0.934081	0.996957	0.947262	0.910158	0.07763	0.998445	0.911449	0.928053	0.00175501	0.00135516	0.104121	0.895879	0.998645	0.998645	0.895879	0.998245	3.05036e+06	5344.25	53073.2	4105.5
	MLP	INDEL	0.991027	0.999837	0.856674	0.994699	0.870064	0.813133	0.110622	0.997304	0.810227	0.90088	0.00392784	0.0014597	0.258412	0.741588	0.99854	0.99854	0.741588	0.996072	442599	1764	5968	647
		SNV	0.998738	0.999979	0.958468	0.997684	0.955734	0.925998	0.0611324	0.998818	0.92681	0.942534	0.00129857	0.00106555	0.0874665	0.912534	0.998934	0.998934	0.912534	0.998701	3.05124e+06	3968.25	54449.2	3231.5
	RF	INDEL	0.981278	0.999472	0.904747	0.996365	0.909339	0.877032	0.0603413	0.998151	0.876305	0.943123	0.00282526	0.000871783	0.180449	0.819551	0.999128	0.999128	0.819551	0.997175	442857	1264	6468	389.25
		SNV	0.992754	0.999806	0.97058	0.998515	0.971344	0.953864	0.0350719	0.999242	0.954518	0.966155	0.00091395	0.000602875	0.0567096	0.94329	0.999397	0.999397	0.94329	0.999086	3.05264e+06	2788	55629.5	1830
	XGBoost	INDEL	0.993302	0.999877	0.907793	0.996601	0.917465	0.885341	0.0617847	0.998271	0.885212	0.941864	0.0025761	0.000881341	0.164189	0.835811	0.999119	0.999119	0.835811	0.997424	442852	1153.25	6578.75	394
		SNV	0.999113	0.999985	0.974318	0.998595	0.971482	0.955845	0.0310764	0.999283	0.956428	0.969887	0.000903007	0.000531704	0.0565048	0.943495	0.999468	0.999468	0.943495	0.999097	3.05286e+06	2756.25	55661.2	1614
Varscan2	LGBM	INDEL	0.952596	0.999035	0.694996	0.997146	0.844987	0.715943	0.373294	0.998565	0.716575	0.745124	0.00164314	0.00122654	0.3088	0.6912	0.998773	0.998773	0.6912	0.998357	441712	728.75	1891.75	548.25
		SNV	0.998776	0.99996	0.980467	0.998768	0.974745	0.956798	0.0364909	0.999372	0.95738	0.964913	0.000719705	0.000535541	0.0499739	0.950026	0.999464	0.999464	0.950026	0.99928	3.07395e+06	2213.75	51604.8	1642
	LR	INDEL	0.957325	0.999602	0.602325	0.996665	0.738739	0.608759	0.334299	0.998324	0.590993	0.782501	0.00278077	0.000567947	0.521955	0.478045	0.999432	0.999432	0.478045	0.997219	442007	1232.75	1387.75	252.75
		SNV	0.997618	0.999951	0.96781	0.99839	0.965431	0.939962	0.0534874	0.999181	0.94073	0.950166	0.00100896	0.000629266	0.0685094	0.931491	0.999371	0.999371	0.931491	0.998991	3.07365e+06	3100	50718.5	1944
	LSVM	INDEL	0.953969	0.99957	0.58023	0.9966	0.712486	0.58931	0.245597	0.998292	0.556559	0.830603	0.00307961	0.000331567	0.574697	0.425303	0.999668	0.999668	0.425303	0.99692	442111	1365.25	1255.25	148.75
		SNV	0.997602	0.999949	0.966921	0.998347	0.964052	0.939063	0.0521421	0.999159	0.939834	0.951202	0.00104961	0.000632706	0.0712637	0.928736	0.999367	0.999367	0.928736	0.99895	3.07364e+06	3224.75	50593.8	1952.25
	MLP	INDEL	0.985806	0.999906	0.768977	0.99776	0.841002	0.762025	0.176477	0.998874	0.757764	0.854385	0.00167149	0.000579459	0.317416	0.682584	0.999421	0.999421	0.682584	0.998329	442004	743	1877.5	255.75
		SNV	0.999018	0.999983	0.980268	0.998803	0.97035	0.955935	0.0287172	0.999391	0.956401	0.972301	0.000857102	0.000361413	0.0589392	0.941061	0.999639	0.999639	0.941061	0.999143	3.07448e+06	2636.25	51182.2	1113.75
	RF	INDEL	0.967049	0.999666	0.819469	0.998291	0.861315	0.819474	0.0736044	0.999141	0.812923	0.932504	0.00145762	0.000259595	0.27711	0.72289	0.99974	0.99974	0.72289	0.998542	442144	646.25	1974.25	115.5
		SNV	0.995806	0.999891	0.984176	0.999027	0.977192	0.965246	0.0236832	0.999504	0.965656	0.976916	0.000646327	0.000344956	0.0452703	0.95473	0.999655	0.999655	0.95473	0.999354	3.07454e+06	1988	51830.5	1057.75
	XGBoost	INDEL	0.985793	0.999907	0.828027	0.998342	0.871556	0.825892	0.0867078	0.999166	0.821136	0.921099	0.00133312	0.000333532	0.256555	0.743445	0.999666	0.999666	0.743445	0.998667	442111	590.5	2030	148.75
		SNV	0.999175	0.999987	0.985711	0.999111	0.979075	0.968196	0.0215052	0.999547	0.968569	0.978983	0.000588414	0.00031687	0.0415327	0.958467	0.999683	0.999683	0.958467	0.999412	3.07462e+06	1811.5	52007	970.75
DeepVariant	LGBM	INDEL	0.722595	0.99838	0.147973	0.997329	0.618831	0.210819	4.34576	0.998662	0.209809	0.189792	0.00111121	0.00156442	0.760774	0.239226	0.998436	0.998436	0.239226	0.998889	448796	503.25	162.5	715
		SNV	0.522387	0.999199	0.221518	0.999473	0.653049	0.28545	2.92138	0.999736	0.283969	0.268563	0.000243066	0.000284304	0.693618	0.306382	0.999716	0.999716	0.306382	0.999757	3077952	749.75	348.75	873.25
	LR	INDEL	0.978972	0.999966	0.252074	0.998534	0.520769	0.143441	1.02266	0.999266	0.0765047	0.504986	0.00140611	6.04422e-05	0.958401	0.041599	0.99994	0.99994	0.041599	0.998594	449484	639.5	26.25	27.25
		SNV	0.993299	0.999997	0.43353	0.999676	0.626439	0.390143	0.675962	0.999838	0.347456	0.628835	0.000273932	5.0107e-05	0.747073	0.252927	0.99995	0.99995	0.252927	0.999726	3.07867e+06	843	255.5	155.5
	LSVM	INDEL	0.977894	0.999963	0.227736	0.998531	0.500478	0.0112751	inf	0.999265	0.00190598	0.185185	0.00146328	5.34844e-06	0.999039	0.000960519	0.999995	0.999995	0.000960519	0.998537	449509	665	0.75	2.5
		SNV	0.991025	0.999995	0.40158	0.999647	0.513866	0.118697	0.423133	0.999823	0.0514653	0.710409	0.000349986	3.27566e-06	0.972264	0.0277362	0.999997	0.999997	0.0277362	0.99965	3078815	1076.5	22	10.25
	MLP	INDEL	0.983999	0.999974	0.293037	0.998531	0.54808	0.215434	0.994044	0.999265	0.156903	0.511864	0.00132798	0.000141421	0.903698	0.096302	0.999859	0.999859	0.096302	0.998672	449447	604	61.75	64.5
		SNV	0.993012	0.999997	0.448931	0.999692	0.640157	0.417312	0.628221	0.999846	0.384315	0.627971	0.000255056	5.27633e-05	0.719634	0.280366	0.999947	0.999947	0.280366	0.999745	3078663	786.5	312	162.25
	RF	INDEL	0.9279	0.9998	0.363445	0.998621	0.568003	0.293287	0.571	0.99931	0.223643	0.637253	0.00126431	0.00011512	0.863879	0.136121	0.999885	0.999885	0.136121	0.998736	449460	574.5	91.25	52
		SNV	0.932398	0.999951	0.490862	0.999725	0.674199	0.48966	0.469084	0.999862	0.460134	0.695969	0.000228082	4.72202e-05	0.651555	0.348445	0.999953	0.999953	0.348445	0.999772	3.07868e+06	704	394.5	145
	XGBoost	INDEL	0.981685	0.99997	0.353136	0.99861	0.608677	0.350043	0.755809	0.999304	0.312585	0.570679	0.00114214	0.000249253	0.782396	0.217604	0.999751	0.999751	0.217604	0.998858	449398	518.75	147	113.25
		SNV	0.988927	0.999995	0.46127	0.999712	0.684056	0.480006	0.619053	0.999856	0.460663	0.634056	0.000221558	6.6859e-05	0.631821	0.368179	0.999933	0.999933	0.368179	0.999778	3078620	684.25	414.25	205.25
