# Supplementary material for: FVC as an adaptive and accurate method for filtering variants from popular NGS analysis pipelines
Source: Commun Biol. 2022 Sep 16;5:975. doi: 10.1038/s42003-022-03397-7 (PMC9481582; doi:10.1038/s42003-022-03397-7)
Supplement: Supplementary file 4 — Supplementary Data 2 [file 42003_2022_3397_MOESM4_ESM.xlsx]

## Sheet: AVE_HG007
# The average performance of each filtering method when applied to the HG007 sample
depth	Caller	Mutation	Filter	AUC	AUPRC	AUPRG	ACC	BACC	MCC	F1-major	F1-minor	NPV	FDR	FNR	FPR	TNR	TPR	OFO	log OFO	Sensitivity(Recall)	Specificity	Precision	TP	FP	TN	FN
30x	GATK	INDEL	FVC	0.973237	0.999948	0.640756	0.999223	0.760976	0.680882	0.999611	0.657778	0.888889	0.000684625	9.35281e-05	0.477954	0.522046	0.999906	0.125	-0.90309	0.999906	0.522046	0.999315	395566	271	296	37
			Frequency	0.844727	0.999555	0.0174222	0.971277	0.844727	0.154432	0.985414	0.0667596	0.0350077	0.000416077	0.0283592	0.282187	0.717813	0.971641	27.5651	1.44036	0.971641	0.717813	0.999584	384384	160	407	11219
			GARFIELD	0.713119	0.999103	0.0676596	0.945708	0.74915	0.0830276	0.972074	0.028281	0.0145122	0.000678053	0.0537281	0.447972	0.552028	0.946272	67.9073	1.83192	0.946272	0.552028	0.999322	374348	254	313	21255
			Hard Filter	0.661156	0.99903	0.0180655	0.986281	0.661156	0.106575	0.99309	0.0653482	0.0362043	0.000964387	0.0127855	0.664903	0.335097	0.987214	26.6211	1.42523	0.987214	0.335097	0.999036	390545	377	190	5058
			VEF	0.865516	0.999701	0.0505108	0.997751	0.533933	0.0805818	0.998874	0.0804954	0.0970149	0.00133411	0.000917587	0.931217	0.0687831	0.999082	9.30769	0.968842	0.999082	0.0687831	0.998666	395240	528	39	363
			VQSR	0.806798	0.999488	0.0260243	0.993091	0.596762	0.0943601	0.996533	0.076274	0.0471619	0.00115295	0.00577094	0.800705	0.199295	0.994229	20.2035	1.30543	0.994229	0.199295	0.998847	393320	454	113	2283
		SNV	FVC	0.998842	0.999998	0.94635	0.999767	0.946922	0.905798	0.999883	0.905834	0.918046	0.000132973	0.000100059	0.106057	0.893943	0.9999	0.0892701	-1.04929	0.9999	0.893943	0.999867	3067877	408	3439	307
			Frequency	0.788887	0.999471	0.221076	0.997837	0.788887	0.420932	0.998917	0.401513	0.307194	0.000527934	0.00163843	0.420587	0.579413	0.998362	2.25527	0.353199	0.998362	0.579413	0.999472	3063157	1618	2229	5027
			GARFIELD	0.978154	0.99996	0.240692	0.984309	0.873889	0.20853	0.992085	0.10859	0.0584535	0.000301476	0.0154137	0.236808	0.763192	0.984586	16.1076	1.20703	0.984586	0.763192	0.999699	3020892	911	2936	47292
			Hard Filter	0.866975	0.999667	0.0416557	0.988649	0.866975	0.238726	0.994287	0.141168	0.0779715	0.0003232	0.0110459	0.255004	0.744996	0.988954	11.8252	1.07281	0.988954	0.744996	0.999677	3034293	981	2866	33891
			VEF	0.99601	0.999993	0.884927	0.999581	0.928006	0.836479	0.99979	0.836465	0.817573	0.000180248	0.000239555	0.143748	0.856252	0.99976	0.223133	-0.651436	0.99976	0.856252	0.99982	3067449	553	3294	735
			VQSR	0.962825	0.999875	0.0636235	0.961292	0.863534	0.132213	0.980245	0.0471944	0.0243477	0.000305651	0.0384628	0.234468	0.765532	0.961537	40.0716	1.60284	0.961537	0.765532	0.999694	2950173	902	2945	118011
	Mutect2	INDEL	FVC	0.992118	0.999921	0.889665	0.998005	0.913321	0.87513	0.998995	0.874666	0.927928	0.0014651	0.000545186	0.172814	0.827186	0.999455	0.0776699	-1.10975	0.999455	0.827186	0.998535	395979	581	2781	216
			Frequency	0.937862	0.998947	0.24109	0.983802	0.937862	0.536126	0.991773	0.480745	0.329158	0.000937368	0.0154116	0.108864	0.891136	0.984588	2.03805	0.309215	0.984588	0.891136	0.999063	390089	366	2996	6106
			GARFIELD	0.62459	0.993697	0.0610083	0.988635	0.517534	0.0535102	0.994283	0.0537612	0.0897704	0.00812067	0.0033014	0.96163	0.03837	0.996699	10.1395	1.00602	0.996699	0.03837	0.991879	394887	3233	129	1308
			Hard Filter	0.522275	0.991958	0.0217444	0.983414	0.522275	0.0429289	0.991634	0.0512527	0.0494066	0.00803922	0.00869269	0.946758	0.0532421	0.991307	19.2402	1.28421	0.991307	0.0532421	0.991961	392751	3183	179	3444
			VEF	0.954402	0.999385	0.50751	0.993363	0.677257	0.50015	0.99666	0.474227	0.711058	0.00544392	0.00122667	0.644259	0.355741	0.998773	0.406355	-0.391095	0.998773	0.355741	0.994556	395709	2166	1196	486
			VQSR	0.776474	0.99729	0.0789707	0.987031	0.556392	0.127737	0.993466	0.133155	0.152141	0.0074671	0.00559825	0.881618	0.118382	0.994402	5.57286	0.746078	0.994402	0.118382	0.992533	393977	2964	398	2218
		SNV	FVC	0.999224	0.999991	0.961095	0.999094	0.965549	0.948496	0.999543	0.948785	0.966843	0.000623809	0.000290508	0.0686108	0.931389	0.999709	0.0342944	-1.46478	0.999709	0.931389	0.999376	3045507	1901	25806	885
			Frequency	0.929596	0.998721	0.727295	0.995954	0.929596	0.793948	0.997957	0.793409	0.734915	0.0012569	0.00282794	0.13798	0.86202	0.997172	0.360702	-0.442852	0.997172	0.86202	0.998743	3037777	3823	23884	8615
			GARFIELD	0.753289	0.99559	0.122728	0.978114	0.627887	0.183009	0.988909	0.182605	0.137632	0.00668721	0.0154566	0.728769	0.271231	0.984543	6.26574	0.796972	0.984543	0.271231	0.993313	2999305	20192	7515	47087
			Hard Filter	0.572196	0.992278	0.0680474	0.982813	0.572196	0.131122	0.99132	0.139088	0.126782	0.00770909	0.00964945	0.84596	0.15404	0.990351	6.88754	0.838064	0.990351	0.15404	0.992291	3016996	23439	4268	29396
			VEF	0.991931	0.99991	0.944385	0.998835	0.963756	0.934338	0.999412	0.934899	0.941868	0.000654457	0.000520944	0.0719674	0.928033	0.999479	0.0617198	-1.20958	0.999479	0.928033	0.999346	3044805	1994	25713	1587
			VQSR	0.904296	0.998924	0.026259	0.954236	0.651335	0.141118	0.976508	0.118986	0.0719833	0.00618839	0.0402033	0.657126	0.342874	0.959797	12.8921	1.11032	0.959797	0.342874	0.993812	2923917	18207	9500	122475
	Varscan2	INDEL	FVC	0.980646	0.999911	0.770009	0.998522	0.832637	0.777706	0.999258	0.768924	0.910377	0.00123957	0.000243044	0.334483	0.665517	0.999757	0.0984456	-1.0068	0.999757	0.665517	0.99876	390781	485	965	95
			Frequency	0.838008	0.9988	0.115239	0.988002	0.838008	0.357045	0.99395	0.297358	0.18975	0.00117289	0.0108807	0.313103	0.686897	0.989119	4.27008	0.630436	0.989119	0.686897	0.998827	386623	454	996	4253
			GARFIELD	0.833559	0.99883	0.124836	0.992784	0.590992	0.158202	0.996376	0.16019	0.140552	0.0030225	0.00422385	0.813793	0.186207	0.995776	6.11481	0.786383	0.995776	0.186207	0.996977	389225	1180	270	1651
			Hard Filter	0.613122	0.997138	0.0469991	0.988278	0.613122	0.139615	0.994099	0.129142	0.0890107	0.00285461	0.00892866	0.764828	0.235172	0.991071	10.2346	1.01007	0.991071	0.235172	0.997145	387386	1109	341	3490
			VEF	0.812746	0.999028	0.0755364	0.996276	0.500329	0.00694658	0.998135	0.00136705	0.0769231	0.00369348	3.07003e-05	0.99931	0.000689655	0.999969	12	1.07918	0.999969	0.000689655	0.996307	390864	1449	1	12
			VQSR	0.84947	0.999192	0.111206	0.994023	0.573405	0.153324	0.997001	0.156171	0.163281	0.00315348	0.00284489	0.850345	0.149655	0.997155	5.12442	0.709645	0.997155	0.149655	0.996847	389764	1233	217	1112
		SNV	FVC	0.999402	0.999993	0.988297	0.9994	0.979967	0.967596	0.999697	0.967867	0.975697	0.000378431	0.000227224	0.039838	0.960162	0.999773	0.0249089	-1.60365	0.999773	0.960162	0.999622	3066767	1161	27982	697
			Frequency	0.796863	0.996155	0.557827	0.99503	0.796863	0.699811	0.997495	0.692593	0.828689	0.00383849	0.00116839	0.405106	0.594894	0.998832	0.206726	-0.684606	0.998832	0.594894	0.996162	3063880	11806	17337	3584
			GARFIELD	0.973712	0.999583	0.324516	0.977185	0.895783	0.457739	0.988371	0.401406	0.266511	0.00181366	0.0212534	0.18718	0.81282	0.978747	2.7522	0.439679	0.978747	0.81282	0.998186	3002270	5455	23688	65194
			Hard Filter	0.87468	0.997625	0.353547	0.987762	0.87468	0.557758	0.993799	0.538754	0.417451	0.00230353	0.0100686	0.240572	0.759428	0.989931	1.39549	0.144727	0.989931	0.759428	0.997696	3036579	7011	22132	30885
			VEF	0.998529	0.999978	0.978428	0.998934	0.973427	0.943065	0.999462	0.943595	0.939789	0.000499474	0.000576698	0.0525684	0.947432	0.999423	0.0640687	-1.19335	0.999423	0.947432	0.999501	3065695	1532	27611	1769
			VQSR	0.96364	0.99964	0.0584927	0.945725	0.910696	0.330534	0.971867	0.232803	0.134263	0.00125332	0.0536032	0.125004	0.874996	0.946397	6.44808	0.80943	0.946397	0.874996	0.998747	2903038	3643	25500	164426
	DeepVariant	INDEL	FVC	0.981673	0.999976	0.374942	0.998909	0.607903	0.356016	0.999454	0.315956	0.588235	0.000914759	0.00017653	0.784017	0.215983	0.999823	0.7	-0.154902	0.999823	0.215983	0.999085	396463	363	100	70
			Frequency	0.799766	0.999533	0.0112409	0.968468	0.799766	0.116552	0.98397	0.0445733	0.0231031	0.000444899	0.0311374	0.36933	0.63067	0.968863	42.2842	1.62618	0.968863	0.63067	0.999555	384186	171	292	12347
			GARFIELD	0.731872	0.999307	0.0175925	0.00978599	0.495686	-0.00317845	0.0171512	0.00230952	0.00115612	0.00232693	0.99135	0.0172786	0.982721	0.00864997	863.963	2.93649	0.00864997	0.982721	0.997673	3430	8	455	393103
			Hard Filter	0.511003	0.998859	1.6305e-05	0.212768	0.511003	0.00183746	0.349867	0.00239404	0.00119879	0.00104537	0.787929	0.190065	0.809935	0.212071	833.173	2.92074	0.212071	0.809935	0.998955	84093	88	375	312440
			VEF	0.92018	0.999889	0.0629717	0.997965	0.566441	0.132031	0.998981	0.133047	0.132196	0.00101128	0.0010264	0.866091	0.133909	0.998974	6.56452	0.817203	0.998974	0.133909	0.998989	396126	401	62	407
			VQSR	0.889094	0.999823	0.0197826	0.995151	0.54346	0.047632	0.997569	0.0418118	0.0271669	0.00106461	0.00379287	0.909287	0.0907127	0.996207	35.8095	1.554	0.996207	0.0907127	0.998935	395029	421	42	1504
		SNV	FVC	0.994689	0.999999	0.390828	0.999855	0.670259	0.422808	0.999927	0.413158	0.525084	9.90244e-05	4.62573e-05	0.659436	0.340564	0.999954	0.904459	-0.0436113	0.999954	0.340564	0.999901	3069647	304	157	142
			Frequency	0.762667	0.999929	0.0221573	0.998149	0.762667	0.149423	0.999074	0.078781	0.0425718	7.11362e-05	0.00178025	0.472885	0.527115	0.99822	22.4897	1.35198	0.99822	0.527115	0.999929	3064324	218	243	5465
			GARFIELD	0.933572	0.999983	0.0334307	0.903976	0.852213	0.029283	0.94956	0.00249699	0.00125044	3.31513e-05	0.0960086	0.199566	0.800434	0.903991	798.715	2.90239	0.903991	0.800434	0.999967	2775063	92	369	294726
			Hard Filter	0.681097	0.999904	4.29317e-05	0.366626	0.681097	0.00921015	0.536441	0.00047185	0.000235981	1.7775e-06	0.633468	0.00433839	0.995662	0.366532	4236.63	3.62702	0.366532	0.995662	0.999998	1125175	2	459	1944614
			VEF	0.994186	0.999999	0.254632	0.999762	0.730941	0.375648	0.999881	0.367876	0.305595	8.07935e-05	0.000157666	0.537961	0.462039	0.999842	2.2723	0.356466	0.999842	0.462039	0.999919	3069305	248	213	484
			VQSR	0.973375	0.999996	-7.50866e-05	0.959528	0.92337	0.0525752	0.979343	0.00654002	0.00328211	1.76532e-05	0.0404608	0.112798	0.887202	0.959539	303.682	2.48242	0.959539	0.887202	0.999982	2945583	52	409	124206
50x	GATK	INDEL	FVC	0.961758	0.999916	0.648482	0.999207	0.797429	0.690003	0.999603	0.682828	0.800948	0.000581253	0.000212362	0.40493	0.59507	0.999788	0.248521	-0.604637	0.999788	0.59507	0.999419	395467	230	338	84
			Frequency	0.832804	0.99952	0.0303813	0.983836	0.832804	0.196638	0.991844	0.107845	0.0585565	0.000464686	0.01573	0.318662	0.681338	0.98427	16.0775	1.20622	0.98427	0.681338	0.999535	389329	181	387	6222
			GARFIELD	0.69269	0.998904	0.056199	0.820965	0.710817	0.0415894	0.901588	0.00952501	0.00480059	0.000698277	0.178718	0.399648	0.600352	0.821282	207.308	2.31662	0.821282	0.600352	0.999302	324859	227	341	70692
			Hard Filter	0.708282	0.999163	0.0180894	0.982677	0.708282	0.121476	0.991257	0.0669024	0.0362511	0.000827056	0.0165339	0.566901	0.433099	0.983466	26.5854	1.42464	0.983466	0.433099	0.999173	389011	322	246	6540
			VEF	0.883213	0.999715	0.0715399	0.998276	0.517435	0.0667165	0.999137	0.055325	0.129032	0.00138396	0.000341296	0.964789	0.0352113	0.999659	6.75	0.829304	0.999659	0.0352113	0.998616	395416	548	20	135
			VQSR	0.807651	0.999501	0.0259566	0.993098	0.596591	0.0943548	0.996536	0.0763514	0.0472408	0.00115562	0.00576158	0.801056	0.198944	0.994238	20.1681	1.30467	0.994238	0.198944	0.998844	393272	455	113	2279
		SNV	FVC	0.998172	0.999997	0.892243	0.997859	0.976277	0.589758	0.998927	0.528294	0.365196	5.71531e-05	0.00208658	0.0453603	0.95464	0.997913	1.73826	0.240114	0.997913	0.95464	0.999943	3061777	175	3683	6402
			Frequency	0.791397	0.999476	0.547976	0.999326	0.791397	0.695105	0.999663	0.684731	0.829583	0.000524219	0.000150578	0.417055	0.582945	0.999849	0.205425	-0.687347	0.999849	0.582945	0.999476	3067717	1609	2249	462
			GARFIELD	0.972976	0.99995	0.203789	0.975284	0.897667	0.178618	0.987474	0.0769081	0.0403464	0.000232159	0.0245204	0.180145	0.819855	0.97548	23.7853	1.37631	0.97548	0.819855	0.999768	2992946	695	3163	75233
			Hard Filter	0.915507	0.999788	0.057671	0.990751	0.915507	0.294294	0.995349	0.185757	0.104424	0.000202894	0.00905945	0.159927	0.840073	0.990941	8.57637	0.933303	0.990941	0.840073	0.999797	3040383	617	3241	27796
			VEF	0.996141	0.999994	0.841007	0.995585	0.970737	0.449414	0.997785	0.349823	0.214597	6.84117e-05	0.00435274	0.0541731	0.945827	0.995647	3.65991	0.56347	0.995647	0.945827	0.999932	3054824	209	3649	13355
			VQSR	0.987946	0.999984	0.217043	0.964388	0.948259	0.168872	0.98185	0.0616852	0.0318981	8.85344e-05	0.0355709	0.0679108	0.932089	0.964429	30.3498	1.48216	0.964429	0.932089	0.999911	2959041	262	3596	109138
	Mutect2	INDEL	FVC	0.992547	0.999883	0.907523	0.997523	0.922087	0.88803	0.998748	0.888089	0.935989	0.00182415	0.000680118	0.155147	0.844853	0.99932	0.0683891	-1.16501	0.99932	0.844853	0.998176	396720	725	3948	270
			Frequency	0.944367	0.998692	0.786019	0.995999	0.944367	0.837826	0.997975	0.838314	0.791113	0.00127902	0.00277085	0.108496	0.891504	0.997229	0.264042	-0.578327	0.997229	0.891504	0.998721	395890	507	4166	1100
			GARFIELD	0.674259	0.99246	0.118074	0.985333	0.527121	0.0880622	0.992608	0.0842531	0.153977	0.0110077	0.00375072	0.942007	0.0579927	0.996249	5.49446	0.739925	0.996249	0.0579927	0.988992	395501	4402	271	1489
			Hard Filter	0.547089	0.98945	0.0782458	0.98551	0.547089	0.141211	0.992694	0.136242	0.222276	0.0105456	0.00404544	0.901776	0.0982238	0.995955	3.49891	0.543933	0.995955	0.0982238	0.989454	395384	4214	459	1606
			VEF	0.965989	0.99934	0.657027	0.991371	0.724416	0.558165	0.995644	0.548815	0.700565	0.00643415	0.00226958	0.548898	0.451102	0.99773	0.427419	-0.369146	0.99773	0.451102	0.993566	396089	2565	2108	901
			VQSR	0.815798	0.9969	0.14911	0.985107	0.573954	0.192725	0.992484	0.19293	0.261044	0.00992169	0.00509837	0.846993	0.153007	0.994902	2.83077	0.451904	0.994902	0.153007	0.990078	394966	3958	715	2024
		SNV	FVC	0.99942	0.99999	0.977831	0.999253	0.979154	0.971844	0.999622	0.972121	0.986142	0.000571177	0.000185434	0.0415057	0.958494	0.999815	0.014053	-1.85223	0.999815	0.958494	0.999429	3046349	1741	40205	565
			Frequency	0.931043	0.998105	0.853396	0.99785	0.931043	0.916641	0.998911	0.915911	0.97654	0.00189166	0.000285207	0.137629	0.862371	0.999715	0.0240234	-1.61936	0.999715	0.862371	0.998108	3046045	5773	36173	869
			GARFIELD	0.773224	0.993857	0.176986	0.973187	0.671736	0.264843	0.986343	0.268225	0.213083	0.00887022	0.0183976	0.63813	0.36187	0.981602	3.693	0.567379	0.981602	0.36187	0.99113	2990858	26767	15179	56056
			Hard Filter	0.609671	0.989367	0.167023	0.982917	0.609671	0.259801	0.991358	0.264339	0.318334	0.010613	0.00666248	0.773995	0.226005	0.993338	2.14135	0.330688	0.993338	0.226005	0.989387	3026614	32466	9480	20300
			VEF	0.992797	0.999878	0.96235	0.998993	0.973368	0.961924	0.999489	0.962306	0.978086	0.000728944	0.000292099	0.0529729	0.947027	0.999708	0.0224046	-1.64966	0.999708	0.947027	0.999271	3046024	2222	39724	890
			VQSR	0.917224	0.998631	0.0481334	0.952784	0.700742	0.222665	0.975672	0.202584	0.131436	0.00794461	0.04018	0.558337	0.441663	0.95982	6.60828	0.820088	0.95982	0.441663	0.992055	2924489	23420	18526	122425
	Varscan2	INDEL	FVC	0.992659	0.999898	0.923295	0.998128	0.931205	0.908846	0.999054	0.908488	0.959274	0.00149192	0.000398789	0.137191	0.862809	0.999601	0.0424554	-1.37207	0.999601	0.862809	0.998508	393535	588	3698	157
			Frequency	0.929226	0.998462	0.587619	0.991701	0.929226	0.702516	0.995794	0.691913	0.576379	0.00147366	0.00692419	0.134624	0.865376	0.993076	0.734969	-0.133731	0.993076	0.865376	0.998526	390966	577	3709	2726
			GARFIELD	0.901232	0.998059	0.172095	0.986477	0.569457	0.18818	0.993182	0.185779	0.2642	0.00928084	0.0043435	0.856743	0.143257	0.995657	2.78502	0.444828	0.995657	0.143257	0.990719	391982	3672	614	1710
			Hard Filter	0.610083	0.991582	0.177411	0.987409	0.610083	0.27947	0.993649	0.277433	0.363156	0.00840819	0.00428508	0.775548	0.224452	0.995715	1.75364	0.24394	0.995715	0.224452	0.991592	392005	3324	962	1687
			VEF	0.878715	0.998446	0.128366	0.989439	0.510952	0.139207	0.99469	0.0428148	0.895238	0.010536	2.79406e-05	0.978068	0.0219319	0.999972	0.117021	-0.931735	0.999972	0.0219319	0.989464	393681	4192	94	11
			VQSR	0.874609	0.998176	0.157915	0.988065	0.551336	0.181327	0.99399	0.159292	0.329912	0.00967187	0.00232161	0.895007	0.104993	0.997678	2.03111	0.307734	0.997678	0.104993	0.990328	392778	3836	450	914
		SNV	FVC	0.999748	0.999992	0.997031	0.999298	0.993519	0.98513	0.99964	0.985488	0.983538	0.000310703	0.000409019	0.0125536	0.987446	0.999591	0.0167377	-1.7763	0.999591	0.987446	0.999689	3069504	954	75040	1256
			Frequency	0.893679	0.994765	0.785052	0.99472	0.893679	0.881549	0.997301	0.8781	0.992241	0.00523192	0.000152405	0.21249	0.78751	0.999848	0.00782007	-2.10679	0.999848	0.78751	0.994768	3070292	16148	59846	468
			GARFIELD	0.979335	0.999138	0.583448	0.976257	0.9119	0.642515	0.987733	0.632015	0.505042	0.00391891	0.0204767	0.155723	0.844277	0.979523	0.980034	-0.00875873	0.979523	0.844277	0.996081	3007881	11834	64160	62879
			Hard Filter	0.87808	0.994004	0.644475	0.986905	0.87808	0.73174	0.993285	0.738011	0.713966	0.00585719	0.00757207	0.236269	0.763731	0.992428	0.400627	-0.39726	0.992428	0.763731	0.994143	3047508	17955	58039	23252
			VEF	0.999479	0.999984	0.993827	0.999067	0.989724	0.98019	0.999522	0.980668	0.98143	0.000497252	0.000458844	0.0200937	0.979906	0.999541	0.0189211	-1.72305	0.999541	0.979906	0.999503	3069351	1527	74467	1409
			VQSR	0.967267	0.999171	0.143185	0.945766	0.936465	0.509267	0.971471	0.452144	0.29902	0.00191362	0.0537619	0.0733084	0.926692	0.946238	2.34426	0.370006	0.946238	0.926692	0.998086	2905670	5571	70423	165090
	DeepVariant	INDEL	FVC	0.965133	0.999969	0.2693	0.999277	0.571384	0.278897	0.999638	0.226415	0.545455	0.000634828	8.82188e-05	0.857143	0.142857	0.999912	0.833333	-0.0791812	0.999912	0.142857	0.999365	396706	252	42	35
			Frequency	0.714626	0.999577	0.00974219	0.983276	0.714626	0.0912715	0.991565	0.03796	0.0198245	0.000417492	0.0163255	0.554422	0.445578	0.983674	49.4427	1.6941	0.983674	0.445578	0.999583	390264	163	131	6477
			GARFIELD	0.705694	0.999567	0.0264159	0.00532699	0.497197	-0.00225344	0.00915277	0.00147155	0.000736321	0.00164204	0.995403	0.0102041	0.989796	0.00459746	1357.1	3.13261	0.00459746	0.989796	0.998358	1824	3	291	394917
			Hard Filter	0.479336	0.999229	-1.54097e-05	0.00699183	0.479336	-0.0141839	0.0125034	0.00141837	0.000709714	0.00557769	0.993709	0.047619	0.952381	0.00629126	1408.02	3.14861	0.00629126	0.952381	0.994422	2496	14	280	394245
			VEF	0.90776	0.999913	0.0923054	0.998783	0.571137	0.147642	0.999391	0.148148	0.153846	0.000635141	0.000582244	0.857143	0.142857	0.999418	5.5	0.740363	0.999418	0.142857	0.999365	396510	252	42	231
			VQSR	0.856674	0.999848	0.0158627	0.995721	0.542414	0.0381613	0.997856	0.0296973	0.0178449	0.00067749	0.00360689	0.911565	0.0884354	0.996393	55.0385	1.74067	0.996393	0.0884354	0.999323	395310	268	26	1431
		SNV	FVC	0.994842	0.999999	0.252882	0.999887	0.65452	0.329436	0.999943	0.32882	0.35124	6.18855e-05	5.11375e-05	0.690909	0.309091	0.999949	1.84706	0.266481	0.999949	0.309091	0.999938	3069995	190	85	157
			Frequency	0.661712	0.999939	0.0678941	0.999726	0.661712	0.196645	0.999863	0.174681	0.119624	6.05926e-05	0.000213344	0.676364	0.323636	0.999787	7.35955	0.866851	0.999787	0.323636	0.999939	3069497	186	89	655
			GARFIELD	0.91006	0.999984	0.0281416	0.87988	0.854488	0.0206332	0.936097	0.00123485	0.000617883	1.73982e-05	0.120116	0.170909	0.829091	0.879884	1617.43	3.20883	0.879884	0.829091	0.999983	2701378	47	228	368774
			Hard Filter	0.505362	0.999911	4.85487e-07	0.0108125	0.505362	0.000985336	0.0212202	0.000181053	9.05349e-05	0	0.989276	0	1	0.0107239	11044.5	4.04314	0.0107239	1	1	32924	0	275	3037228
			VEF	0.996598	1	0.147135	0.999858	0.632689	0.251579	0.999929	0.251291	0.238562	6.57955e-05	7.5892e-05	0.734545	0.265455	0.999924	3.19178	0.504033	0.999924	0.265455	0.999934	3069919	202	73	233
			VQSR	0.97662	0.999998	-4.47861e-05	0.960609	0.913036	0.0401558	0.979907	0.00392018	0.00196454	1.25454e-05	0.0393824	0.134545	0.865455	0.960618	508.025	2.70589	0.960618	0.865455	0.999987	2949242	37	238	120910

## Sheet: HG007
# Both the VEF and FVC were trained on the variants derived from four individuals (HG001, HG003, HG004, HG006) WGS data
# All filtering methods were tested on the HG007 sample
depth	Caller	Mutation	Filter	patient	AUC	AUPRC	AUPRG	ACC	BACC	MCC	F1-major	F1-minor	NPV	FDR	FNR	FPR	TNR	TPR	OFO	log OFO	Sensitivity(Recall)	Specificity	Precision	TP	FP	TN	FN
30x	GATK	INDEL	FVC	HG007	0.973237	0.999948	0.640756	0.999223	0.760976	0.680882	0.999611	0.657778	0.888889	0.000684625	9.35281e-05	0.477954	0.522046	0.999906	0.125	-0.90309	0.999906	0.522046	0.999315	395566	271	296	37
			Frequency	HG007	0.844727	0.999555	0.0174222	0.971277	0.844727	0.154432	0.985414	0.0667596	0.0350077	0.000416077	0.0283592	0.282187	0.717813	0.971641	27.5651	1.44036	0.971641	0.717813	0.999584	384384	160	407	11219
			GARFIELD	HG007	0.713119	0.999103	0.0676596	0.945708	0.74915	0.0830276	0.972074	0.028281	0.0145122	0.000678053	0.0537281	0.447972	0.552028	0.946272	67.9073	1.83192	0.946272	0.552028	0.999322	374348	254	313	21255
			Hard Filter	HG007	0.661156	0.99903	0.0180655	0.986281	0.661156	0.106575	0.99309	0.0653482	0.0362043	0.000964387	0.0127855	0.664903	0.335097	0.987214	26.6211	1.42523	0.987214	0.335097	0.999036	390545	377	190	5058
			VEF	HG007	0.865516	0.999701	0.0505108	0.997751	0.533933	0.0805818	0.998874	0.0804954	0.0970149	0.00133411	0.000917587	0.931217	0.0687831	0.999082	9.30769	0.968842	0.999082	0.0687831	0.998666	395240	528	39	363
			VQSR	HG007	0.806798	0.999488	0.0260243	0.993091	0.596762	0.0943601	0.996533	0.076274	0.0471619	0.00115295	0.00577094	0.800705	0.199295	0.994229	20.2035	1.30543	0.994229	0.199295	0.998847	393320	454	113	2283
		SNV	FVC	HG007	0.998842	0.999998	0.94635	0.999767	0.946922	0.905798	0.999883	0.905834	0.918046	0.000132973	0.000100059	0.106057	0.893943	0.9999	0.0892701	-1.04929	0.9999	0.893943	0.999867	3067877	408	3439	307
			Frequency	HG007	0.788887	0.999471	0.221076	0.997837	0.788887	0.420932	0.998917	0.401513	0.307194	0.000527934	0.00163843	0.420587	0.579413	0.998362	2.25527	0.353199	0.998362	0.579413	0.999472	3063157	1618	2229	5027
			GARFIELD	HG007	0.978154	0.99996	0.240692	0.984309	0.873889	0.20853	0.992085	0.10859	0.0584535	0.000301476	0.0154137	0.236808	0.763192	0.984586	16.1076	1.20703	0.984586	0.763192	0.999699	3020892	911	2936	47292
			Hard Filter	HG007	0.866975	0.999667	0.0416557	0.988649	0.866975	0.238726	0.994287	0.141168	0.0779715	0.0003232	0.0110459	0.255004	0.744996	0.988954	11.8252	1.07281	0.988954	0.744996	0.999677	3034293	981	2866	33891
			VEF	HG007	0.99601	0.999993	0.884927	0.999581	0.928006	0.836479	0.99979	0.836465	0.817573	0.000180248	0.000239555	0.143748	0.856252	0.99976	0.223133	-0.651436	0.99976	0.856252	0.99982	3067449	553	3294	735
			VQSR	HG007	0.962825	0.999875	0.0636235	0.961292	0.863534	0.132213	0.980245	0.0471944	0.0243477	0.000305651	0.0384628	0.234468	0.765532	0.961537	40.0716	1.60284	0.961537	0.765532	0.999694	2950173	902	2945	118011
	Mutect2	INDEL	FVC	HG007	0.992118	0.999921	0.889665	0.998005	0.913321	0.87513	0.998995	0.874666	0.927928	0.0014651	0.000545186	0.172814	0.827186	0.999455	0.0776699	-1.10975	0.999455	0.827186	0.998535	395979	581	2781	216
			Frequency	HG007	0.937862	0.998947	0.24109	0.983802	0.937862	0.536126	0.991773	0.480745	0.329158	0.000937368	0.0154116	0.108864	0.891136	0.984588	2.03805	0.309215	0.984588	0.891136	0.999063	390089	366	2996	6106
			GARFIELD	HG007	0.62459	0.993697	0.0610083	0.988635	0.517534	0.0535102	0.994283	0.0537612	0.0897704	0.00812067	0.0033014	0.96163	0.03837	0.996699	10.1395	1.00602	0.996699	0.03837	0.991879	394887	3233	129	1308
			Hard Filter	HG007	0.522275	0.991958	0.0217444	0.983414	0.522275	0.0429289	0.991634	0.0512527	0.0494066	0.00803922	0.00869269	0.946758	0.0532421	0.991307	19.2402	1.28421	0.991307	0.0532421	0.991961	392751	3183	179	3444
			VEF	HG007	0.954402	0.999385	0.50751	0.993363	0.677257	0.50015	0.99666	0.474227	0.711058	0.00544392	0.00122667	0.644259	0.355741	0.998773	0.406355	-0.391095	0.998773	0.355741	0.994556	395709	2166	1196	486
			VQSR	HG007	0.776474	0.99729	0.0789707	0.987031	0.556392	0.127737	0.993466	0.133155	0.152141	0.0074671	0.00559825	0.881618	0.118382	0.994402	5.57286	0.746078	0.994402	0.118382	0.992533	393977	2964	398	2218
		SNV	FVC	HG007	0.999224	0.999991	0.961095	0.999094	0.965549	0.948496	0.999543	0.948785	0.966843	0.000623809	0.000290508	0.0686108	0.931389	0.999709	0.0342944	-1.46478	0.999709	0.931389	0.999376	3045507	1901	25806	885
			Frequency	HG007	0.929596	0.998721	0.727295	0.995954	0.929596	0.793948	0.997957	0.793409	0.734915	0.0012569	0.00282794	0.13798	0.86202	0.997172	0.360702	-0.442852	0.997172	0.86202	0.998743	3037777	3823	23884	8615
			GARFIELD	HG007	0.753289	0.99559	0.122728	0.978114	0.627887	0.183009	0.988909	0.182605	0.137632	0.00668721	0.0154566	0.728769	0.271231	0.984543	6.26574	0.796972	0.984543	0.271231	0.993313	2999305	20192	7515	47087
			Hard Filter	HG007	0.572196	0.992278	0.0680474	0.982813	0.572196	0.131122	0.99132	0.139088	0.126782	0.00770909	0.00964945	0.84596	0.15404	0.990351	6.88754	0.838064	0.990351	0.15404	0.992291	3016996	23439	4268	29396
			VEF	HG007	0.991931	0.99991	0.944385	0.998835	0.963756	0.934338	0.999412	0.934899	0.941868	0.000654457	0.000520944	0.0719674	0.928033	0.999479	0.0617198	-1.20958	0.999479	0.928033	0.999346	3044805	1994	25713	1587
			VQSR	HG007	0.904296	0.998924	0.026259	0.954236	0.651335	0.141118	0.976508	0.118986	0.0719833	0.00618839	0.0402033	0.657126	0.342874	0.959797	12.8921	1.11032	0.959797	0.342874	0.993812	2923917	18207	9500	122475
	Varscan2	INDEL	FVC	HG007	0.980646	0.999911	0.770009	0.998522	0.832637	0.777706	0.999258	0.768924	0.910377	0.00123957	0.000243044	0.334483	0.665517	0.999757	0.0984456	-1.0068	0.999757	0.665517	0.99876	390781	485	965	95
			Frequency	HG007	0.838008	0.9988	0.115239	0.988002	0.838008	0.357045	0.99395	0.297358	0.18975	0.00117289	0.0108807	0.313103	0.686897	0.989119	4.27008	0.630436	0.989119	0.686897	0.998827	386623	454	996	4253
			GARFIELD	HG007	0.833559	0.99883	0.124836	0.992784	0.590992	0.158202	0.996376	0.16019	0.140552	0.0030225	0.00422385	0.813793	0.186207	0.995776	6.11481	0.786383	0.995776	0.186207	0.996977	389225	1180	270	1651
			Hard Filter	HG007	0.613122	0.997138	0.0469991	0.988278	0.613122	0.139615	0.994099	0.129142	0.0890107	0.00285461	0.00892866	0.764828	0.235172	0.991071	10.2346	1.01007	0.991071	0.235172	0.997145	387386	1109	341	3490
			VEF	HG007	0.812746	0.999028	0.0755364	0.996276	0.500329	0.00694658	0.998135	0.00136705	0.0769231	0.00369348	3.07003e-05	0.99931	0.000689655	0.999969	12	1.07918	0.999969	0.000689655	0.996307	390864	1449	1	12
			VQSR	HG007	0.84947	0.999192	0.111206	0.994023	0.573405	0.153324	0.997001	0.156171	0.163281	0.00315348	0.00284489	0.850345	0.149655	0.997155	5.12442	0.709645	0.997155	0.149655	0.996847	389764	1233	217	1112
		SNV	FVC	HG007	0.999402	0.999993	0.988297	0.9994	0.979967	0.967596	0.999697	0.967867	0.975697	0.000378431	0.000227224	0.039838	0.960162	0.999773	0.0249089	-1.60365	0.999773	0.960162	0.999622	3066767	1161	27982	697
			Frequency	HG007	0.796863	0.996155	0.557827	0.99503	0.796863	0.699811	0.997495	0.692593	0.828689	0.00383849	0.00116839	0.405106	0.594894	0.998832	0.206726	-0.684606	0.998832	0.594894	0.996162	3063880	11806	17337	3584
			GARFIELD	HG007	0.973712	0.999583	0.324516	0.977185	0.895783	0.457739	0.988371	0.401406	0.266511	0.00181366	0.0212534	0.18718	0.81282	0.978747	2.7522	0.439679	0.978747	0.81282	0.998186	3002270	5455	23688	65194
			Hard Filter	HG007	0.87468	0.997625	0.353547	0.987762	0.87468	0.557758	0.993799	0.538754	0.417451	0.00230353	0.0100686	0.240572	0.759428	0.989931	1.39549	0.144727	0.989931	0.759428	0.997696	3036579	7011	22132	30885
			VEF	HG007	0.998529	0.999978	0.978428	0.998934	0.973427	0.943065	0.999462	0.943595	0.939789	0.000499474	0.000576698	0.0525684	0.947432	0.999423	0.0640687	-1.19335	0.999423	0.947432	0.999501	3065695	1532	27611	1769
			VQSR	HG007	0.96364	0.99964	0.0584927	0.945725	0.910696	0.330534	0.971867	0.232803	0.134263	0.00125332	0.0536032	0.125004	0.874996	0.946397	6.44808	0.80943	0.946397	0.874996	0.998747	2903038	3643	25500	164426
	DeepVariant	INDEL	FVC	HG007	0.981673	0.999976	0.374942	0.998909	0.607903	0.356016	0.999454	0.315956	0.588235	0.000914759	0.00017653	0.784017	0.215983	0.999823	0.7	-0.154902	0.999823	0.215983	0.999085	396463	363	100	70
			Frequency	HG007	0.799766	0.999533	0.0112409	0.968468	0.799766	0.116552	0.98397	0.0445733	0.0231031	0.000444899	0.0311374	0.36933	0.63067	0.968863	42.2842	1.62618	0.968863	0.63067	0.999555	384186	171	292	12347
			GARFIELD	HG007	0.731872	0.999307	0.0175925	0.00978599	0.495686	-0.00317845	0.0171512	0.00230952	0.00115612	0.00232693	0.99135	0.0172786	0.982721	0.00864997	863.963	2.93649	0.00864997	0.982721	0.997673	3430	8	455	393103
			Hard Filter	HG007	0.511003	0.998859	1.6305e-05	0.212768	0.511003	0.00183746	0.349867	0.00239404	0.00119879	0.00104537	0.787929	0.190065	0.809935	0.212071	833.173	2.92074	0.212071	0.809935	0.998955	84093	88	375	312440
			VEF	HG007	0.92018	0.999889	0.0629717	0.997965	0.566441	0.132031	0.998981	0.133047	0.132196	0.00101128	0.0010264	0.866091	0.133909	0.998974	6.56452	0.817203	0.998974	0.133909	0.998989	396126	401	62	407
			VQSR	HG007	0.889094	0.999823	0.0197826	0.995151	0.54346	0.047632	0.997569	0.0418118	0.0271669	0.00106461	0.00379287	0.909287	0.0907127	0.996207	35.8095	1.554	0.996207	0.0907127	0.998935	395029	421	42	1504
		SNV	FVC	HG007	0.994689	0.999999	0.390828	0.999855	0.670259	0.422808	0.999927	0.413158	0.525084	9.90244e-05	4.62573e-05	0.659436	0.340564	0.999954	0.904459	-0.0436113	0.999954	0.340564	0.999901	3069647	304	157	142
			Frequency	HG007	0.762667	0.999929	0.0221573	0.998149	0.762667	0.149423	0.999074	0.078781	0.0425718	7.11362e-05	0.00178025	0.472885	0.527115	0.99822	22.4897	1.35198	0.99822	0.527115	0.999929	3064324	218	243	5465
			GARFIELD	HG007	0.933572	0.999983	0.0334307	0.903976	0.852213	0.029283	0.94956	0.00249699	0.00125044	3.31513e-05	0.0960086	0.199566	0.800434	0.903991	798.715	2.90239	0.903991	0.800434	0.999967	2775063	92	369	294726
			Hard Filter	HG007	0.681097	0.999904	4.29317e-05	0.366626	0.681097	0.00921015	0.536441	0.00047185	0.000235981	1.7775e-06	0.633468	0.00433839	0.995662	0.366532	4236.63	3.62702	0.366532	0.995662	0.999998	1125175	2	459	1944614
			VEF	HG007	0.994186	0.999999	0.254632	0.999762	0.730941	0.375648	0.999881	0.367876	0.305595	8.07935e-05	0.000157666	0.537961	0.462039	0.999842	2.2723	0.356466	0.999842	0.462039	0.999919	3069305	248	213	484
			VQSR	HG007	0.973375	0.999996	-7.50866e-05	0.959528	0.92337	0.0525752	0.979343	0.00654002	0.00328211	1.76532e-05	0.0404608	0.112798	0.887202	0.959539	303.682	2.48242	0.959539	0.887202	0.999982	2945583	52	409	124206
50x	GATK	INDEL	FVC	HG007	0.961758	0.999916	0.648482	0.999207	0.797429	0.690003	0.999603	0.682828	0.800948	0.000581253	0.000212362	0.40493	0.59507	0.999788	0.248521	-0.604637	0.999788	0.59507	0.999419	395467	230	338	84
			Frequency	HG007	0.832804	0.99952	0.0303813	0.983836	0.832804	0.196638	0.991844	0.107845	0.0585565	0.000464686	0.01573	0.318662	0.681338	0.98427	16.0775	1.20622	0.98427	0.681338	0.999535	389329	181	387	6222
			GARFIELD	HG007	0.69269	0.998904	0.056199	0.820965	0.710817	0.0415894	0.901588	0.00952501	0.00480059	0.000698277	0.178718	0.399648	0.600352	0.821282	207.308	2.31662	0.821282	0.600352	0.999302	324859	227	341	70692
			Hard Filter	HG007	0.708282	0.999163	0.0180894	0.982677	0.708282	0.121476	0.991257	0.0669024	0.0362511	0.000827056	0.0165339	0.566901	0.433099	0.983466	26.5854	1.42464	0.983466	0.433099	0.999173	389011	322	246	6540
			VEF	HG007	0.883213	0.999715	0.0715399	0.998276	0.517435	0.0667165	0.999137	0.055325	0.129032	0.00138396	0.000341296	0.964789	0.0352113	0.999659	6.75	0.829304	0.999659	0.0352113	0.998616	395416	548	20	135
			VQSR	HG007	0.807651	0.999501	0.0259566	0.993098	0.596591	0.0943548	0.996536	0.0763514	0.0472408	0.00115562	0.00576158	0.801056	0.198944	0.994238	20.1681	1.30467	0.994238	0.198944	0.998844	393272	455	113	2279
		SNV	FVC	HG007	0.998172	0.999997	0.892243	0.997859	0.976277	0.589758	0.998927	0.528294	0.365196	5.71531e-05	0.00208658	0.0453603	0.95464	0.997913	1.73826	0.240114	0.997913	0.95464	0.999943	3061777	175	3683	6402
			Frequency	HG007	0.791397	0.999476	0.547976	0.999326	0.791397	0.695105	0.999663	0.684731	0.829583	0.000524219	0.000150578	0.417055	0.582945	0.999849	0.205425	-0.687347	0.999849	0.582945	0.999476	3067717	1609	2249	462
			GARFIELD	HG007	0.972976	0.99995	0.203789	0.975284	0.897667	0.178618	0.987474	0.0769081	0.0403464	0.000232159	0.0245204	0.180145	0.819855	0.97548	23.7853	1.37631	0.97548	0.819855	0.999768	2992946	695	3163	75233
			Hard Filter	HG007	0.915507	0.999788	0.057671	0.990751	0.915507	0.294294	0.995349	0.185757	0.104424	0.000202894	0.00905945	0.159927	0.840073	0.990941	8.57637	0.933303	0.990941	0.840073	0.999797	3040383	617	3241	27796
			VEF	HG007	0.996141	0.999994	0.841007	0.995585	0.970737	0.449414	0.997785	0.349823	0.214597	6.84117e-05	0.00435274	0.0541731	0.945827	0.995647	3.65991	0.56347	0.995647	0.945827	0.999932	3054824	209	3649	13355
			VQSR	HG007	0.987946	0.999984	0.217043	0.964388	0.948259	0.168872	0.98185	0.0616852	0.0318981	8.85344e-05	0.0355709	0.0679108	0.932089	0.964429	30.3498	1.48216	0.964429	0.932089	0.999911	2959041	262	3596	109138
	Mutect2	INDEL	FVC	HG007	0.992547	0.999883	0.907523	0.997523	0.922087	0.88803	0.998748	0.888089	0.935989	0.00182415	0.000680118	0.155147	0.844853	0.99932	0.0683891	-1.16501	0.99932	0.844853	0.998176	396720	725	3948	270
			Frequency	HG007	0.944367	0.998692	0.786019	0.995999	0.944367	0.837826	0.997975	0.838314	0.791113	0.00127902	0.00277085	0.108496	0.891504	0.997229	0.264042	-0.578327	0.997229	0.891504	0.998721	395890	507	4166	1100
			GARFIELD	HG007	0.674259	0.99246	0.118074	0.985333	0.527121	0.0880622	0.992608	0.0842531	0.153977	0.0110077	0.00375072	0.942007	0.0579927	0.996249	5.49446	0.739925	0.996249	0.0579927	0.988992	395501	4402	271	1489
			Hard Filter	HG007	0.547089	0.98945	0.0782458	0.98551	0.547089	0.141211	0.992694	0.136242	0.222276	0.0105456	0.00404544	0.901776	0.0982238	0.995955	3.49891	0.543933	0.995955	0.0982238	0.989454	395384	4214	459	1606
			VEF	HG007	0.965989	0.99934	0.657027	0.991371	0.724416	0.558165	0.995644	0.548815	0.700565	0.00643415	0.00226958	0.548898	0.451102	0.99773	0.427419	-0.369146	0.99773	0.451102	0.993566	396089	2565	2108	901
			VQSR	HG007	0.815798	0.9969	0.14911	0.985107	0.573954	0.192725	0.992484	0.19293	0.261044	0.00992169	0.00509837	0.846993	0.153007	0.994902	2.83077	0.451904	0.994902	0.153007	0.990078	394966	3958	715	2024
		SNV	FVC	HG007	0.99942	0.99999	0.977831	0.999253	0.979154	0.971844	0.999622	0.972121	0.986142	0.000571177	0.000185434	0.0415057	0.958494	0.999815	0.014053	-1.85223	0.999815	0.958494	0.999429	3046349	1741	40205	565
			Frequency	HG007	0.931043	0.998105	0.853396	0.99785	0.931043	0.916641	0.998911	0.915911	0.97654	0.00189166	0.000285207	0.137629	0.862371	0.999715	0.0240234	-1.61936	0.999715	0.862371	0.998108	3046045	5773	36173	869
			GARFIELD	HG007	0.773224	0.993857	0.176986	0.973187	0.671736	0.264843	0.986343	0.268225	0.213083	0.00887022	0.0183976	0.63813	0.36187	0.981602	3.693	0.567379	0.981602	0.36187	0.99113	2990858	26767	15179	56056
			Hard Filter	HG007	0.609671	0.989367	0.167023	0.982917	0.609671	0.259801	0.991358	0.264339	0.318334	0.010613	0.00666248	0.773995	0.226005	0.993338	2.14135	0.330688	0.993338	0.226005	0.989387	3026614	32466	9480	20300
			VEF	HG007	0.992797	0.999878	0.96235	0.998993	0.973368	0.961924	0.999489	0.962306	0.978086	0.000728944	0.000292099	0.0529729	0.947027	0.999708	0.0224046	-1.64966	0.999708	0.947027	0.999271	3046024	2222	39724	890
			VQSR	HG007	0.917224	0.998631	0.0481334	0.952784	0.700742	0.222665	0.975672	0.202584	0.131436	0.00794461	0.04018	0.558337	0.441663	0.95982	6.60828	0.820088	0.95982	0.441663	0.992055	2924489	23420	18526	122425
	Varscan2	INDEL	FVC	HG007	0.992659	0.999898	0.923295	0.998128	0.931205	0.908846	0.999054	0.908488	0.959274	0.00149192	0.000398789	0.137191	0.862809	0.999601	0.0424554	-1.37207	0.999601	0.862809	0.998508	393535	588	3698	157
			Frequency	HG007	0.929226	0.998462	0.587619	0.991701	0.929226	0.702516	0.995794	0.691913	0.576379	0.00147366	0.00692419	0.134624	0.865376	0.993076	0.734969	-0.133731	0.993076	0.865376	0.998526	390966	577	3709	2726
			GARFIELD	HG007	0.901232	0.998059	0.172095	0.986477	0.569457	0.18818	0.993182	0.185779	0.2642	0.00928084	0.0043435	0.856743	0.143257	0.995657	2.78502	0.444828	0.995657	0.143257	0.990719	391982	3672	614	1710
			Hard Filter	HG007	0.610083	0.991582	0.177411	0.987409	0.610083	0.27947	0.993649	0.277433	0.363156	0.00840819	0.00428508	0.775548	0.224452	0.995715	1.75364	0.24394	0.995715	0.224452	0.991592	392005	3324	962	1687
			VEF	HG007	0.878715	0.998446	0.128366	0.989439	0.510952	0.139207	0.99469	0.0428148	0.895238	0.010536	2.79406e-05	0.978068	0.0219319	0.999972	0.117021	-0.931735	0.999972	0.0219319	0.989464	393681	4192	94	11
			VQSR	HG007	0.874609	0.998176	0.157915	0.988065	0.551336	0.181327	0.99399	0.159292	0.329912	0.00967187	0.00232161	0.895007	0.104993	0.997678	2.03111	0.307734	0.997678	0.104993	0.990328	392778	3836	450	914
		SNV	FVC	HG007	0.999748	0.999992	0.997031	0.999298	0.993519	0.98513	0.99964	0.985488	0.983538	0.000310703	0.000409019	0.0125536	0.987446	0.999591	0.0167377	-1.7763	0.999591	0.987446	0.999689	3069504	954	75040	1256
			Frequency	HG007	0.893679	0.994765	0.785052	0.99472	0.893679	0.881549	0.997301	0.8781	0.992241	0.00523192	0.000152405	0.21249	0.78751	0.999848	0.00782007	-2.10679	0.999848	0.78751	0.994768	3070292	16148	59846	468
			GARFIELD	HG007	0.979335	0.999138	0.583448	0.976257	0.9119	0.642515	0.987733	0.632015	0.505042	0.00391891	0.0204767	0.155723	0.844277	0.979523	0.980034	-0.00875873	0.979523	0.844277	0.996081	3007881	11834	64160	62879
			Hard Filter	HG007	0.87808	0.994004	0.644475	0.986905	0.87808	0.73174	0.993285	0.738011	0.713966	0.00585719	0.00757207	0.236269	0.763731	0.992428	0.400627	-0.39726	0.992428	0.763731	0.994143	3047508	17955	58039	23252
			VEF	HG007	0.999479	0.999984	0.993827	0.999067	0.989724	0.98019	0.999522	0.980668	0.98143	0.000497252	0.000458844	0.0200937	0.979906	0.999541	0.0189211	-1.72305	0.999541	0.979906	0.999503	3069351	1527	74467	1409
			VQSR	HG007	0.967267	0.999171	0.143185	0.945766	0.936465	0.509267	0.971471	0.452144	0.29902	0.00191362	0.0537619	0.0733084	0.926692	0.946238	2.34426	0.370006	0.946238	0.926692	0.998086	2905670	5571	70423	165090
	DeepVariant	INDEL	FVC	HG007	0.965133	0.999969	0.2693	0.999277	0.571384	0.278897	0.999638	0.226415	0.545455	0.000634828	8.82188e-05	0.857143	0.142857	0.999912	0.833333	-0.0791812	0.999912	0.142857	0.999365	396706	252	42	35
			Frequency	HG007	0.714626	0.999577	0.00974219	0.983276	0.714626	0.0912715	0.991565	0.03796	0.0198245	0.000417492	0.0163255	0.554422	0.445578	0.983674	49.4427	1.6941	0.983674	0.445578	0.999583	390264	163	131	6477
			GARFIELD	HG007	0.705694	0.999567	0.0264159	0.00532699	0.497197	-0.00225344	0.00915277	0.00147155	0.000736321	0.00164204	0.995403	0.0102041	0.989796	0.00459746	1357.1	3.13261	0.00459746	0.989796	0.998358	1824	3	291	394917
			Hard Filter	HG007	0.479336	0.999229	-1.54097e-05	0.00699183	0.479336	-0.0141839	0.0125034	0.00141837	0.000709714	0.00557769	0.993709	0.047619	0.952381	0.00629126	1408.02	3.14861	0.00629126	0.952381	0.994422	2496	14	280	394245
			VEF	HG007	0.90776	0.999913	0.0923054	0.998783	0.571137	0.147642	0.999391	0.148148	0.153846	0.000635141	0.000582244	0.857143	0.142857	0.999418	5.5	0.740363	0.999418	0.142857	0.999365	396510	252	42	231
			VQSR	HG007	0.856674	0.999848	0.0158627	0.995721	0.542414	0.0381613	0.997856	0.0296973	0.0178449	0.00067749	0.00360689	0.911565	0.0884354	0.996393	55.0385	1.74067	0.996393	0.0884354	0.999323	395310	268	26	1431
		SNV	FVC	HG007	0.994842	0.999999	0.252882	0.999887	0.65452	0.329436	0.999943	0.32882	0.35124	6.18855e-05	5.11375e-05	0.690909	0.309091	0.999949	1.84706	0.266481	0.999949	0.309091	0.999938	3069995	190	85	157
			Frequency	HG007	0.661712	0.999939	0.0678941	0.999726	0.661712	0.196645	0.999863	0.174681	0.119624	6.05926e-05	0.000213344	0.676364	0.323636	0.999787	7.35955	0.866851	0.999787	0.323636	0.999939	3069497	186	89	655
			GARFIELD	HG007	0.91006	0.999984	0.0281416	0.87988	0.854488	0.0206332	0.936097	0.00123485	0.000617883	1.73982e-05	0.120116	0.170909	0.829091	0.879884	1617.43	3.20883	0.879884	0.829091	0.999983	2701378	47	228	368774
			Hard Filter	HG007	0.505362	0.999911	4.85487e-07	0.0108125	0.505362	0.000985336	0.0212202	0.000181053	9.05349e-05	0	0.989276	0	1	0.0107239	11044.5	4.04314	0.0107239	1	1	32924	0	275	3037228
			VEF	HG007	0.996598	1	0.147135	0.999858	0.632689	0.251579	0.999929	0.251291	0.238562	6.57955e-05	7.5892e-05	0.734545	0.265455	0.999924	3.19178	0.504033	0.999924	0.265455	0.999934	3069919	202	73	233
			VQSR	HG007	0.97662	0.999998	-4.47861e-05	0.960609	0.913036	0.0401558	0.979907	0.00392018	0.00196454	1.25454e-05	0.0393824	0.134545	0.865455	0.960618	508.025	2.70589	0.960618	0.865455	0.999987	2949242	37	238	120910

## Sheet: AVE_leave-one-chr
# The average performance of each filtering method when applied to the five individuals (HG001, HG003, HG004, HG006, HG007) WGS data by using leave-one-chromosome-out cross-validation method
depth	Caller	Mutation	Filter	AUC	AUPRC	AUPRG	ACC	BACC	MCC	F1-major	F1-minor	NPV	FDR	FNR	FPR	TNR	TPR	OFO	Sensitivity(Recall)	Specificity	Precision	TP	FP	TN	FN
30x	GATK	INDEL	FVC	0.986479	0.999965	0.701337	0.999028	0.798419	0.722209	0.999513	0.708849	0.876491	0.000802649	0.000170869	0.402991	0.597009	0.999829	0.143727	0.999829	0.597009	0.999197	97644.5	75.0455	114.727	15.6818
			Frequency	0.854278	0.999417	0.0271727	0.973294	0.854278	0.193072	0.986441	0.0993196	0.0532998	0.000544524	0.02623	0.265215	0.734785	0.97377	17.9992	0.97377	0.734785	0.999455	95207.5	50.7727	139	2452.64
			GARFIELD	0.782022	0.999066	0.115384	0.900814	0.788862	0.086127	0.947663	0.0266332	0.0135876	0.00071192	0.0987453	0.323531	0.676469	0.901255	73.847	0.901255	0.676469	0.999288	88351.9	59.8182	129.955	9308.23
			Hard Filter	0.734901	0.99895	0.0205678	0.975843	0.734901	0.137225	0.987755	0.0761143	0.0413051	0.00102726	0.0232015	0.506996	0.493004	0.976799	23.8184	0.976799	0.493004	0.998973	95508.3	95.3636	94.4091	2151.86
			VEF	0.835675	0.999566	0.0576711	0.997343	0.526743	0.0803333	0.998669	0.0726414	0.133391	0.00188577	0.00077485	0.945739	0.0542614	0.999225	inf	0.999225	0.0542614	0.998114	97580	180.591	9.18182	80.1818
			VQSR	0.835991	0.999436	0.0609914	0.993279	0.617352	0.137836	0.996626	0.122527	0.0839354	0.0015213	0.00521853	0.760077	0.239923	0.994781	12.2174	0.994781	0.239923	0.998479	97115.4	140.409	49.3636	544.727
		SNV	FVC	0.998741	0.999997	0.94104	0.999631	0.936474	0.904157	0.999815	0.903698	0.936898	0.000253913	0.000115924	0.126936	0.873064	0.999884	0.0675933	0.999884	0.873064	0.999746	694270	181.318	1218.73	82.2727
			Frequency	0.787805	0.999127	0.323272	0.997357	0.787805	0.478745	0.998675	0.471041	0.401201	0.00087073	0.00177884	0.422612	0.577388	0.998221	1.52324	0.998221	0.577388	0.999129	693220	601	799.045	1132.09
			GARFIELD	0.982039	0.99995	0.359166	0.98627	0.866156	0.275347	0.993075	0.184047	0.106117	0.00053088	0.0132336	0.254454	0.745546	0.986766	9.05418	0.986766	0.745546	0.999469	684586	346.864	1053.18	9766.73
			Hard Filter	0.871226	0.99947	0.0904006	0.991085	0.871226	0.335481	0.995516	0.253561	0.153483	0.000517164	0.00842011	0.249129	0.750871	0.99158	5.74026	0.99158	0.750871	0.999483	688338	352.273	1047.77	6014.77
			VEF	0.993095	0.999978	0.88312	0.99937	0.921236	0.843539	0.999685	0.843618	0.845398	0.000323543	0.000307299	0.15722	0.84278	0.999693	0.183826	0.999693	0.84278	0.999676	694142	225.318	1174.73	210.045
			VQSR	0.887188	0.999635	0.0652598	0.964533	0.855071	0.170855	0.98191	0.0798079	0.0423264	0.000543247	0.0350146	0.254844	0.745156	0.964985	23.9703	0.964985	0.745156	0.999457	668860	348.273	1051.77	25492.4
	Mutect2	INDEL	FVC	0.994501	0.999891	0.921307	0.996909	0.926483	0.896468	0.998431	0.896819	0.944593	0.00233431	0.000803144	0.146232	0.853768	0.999197	0.0588085	0.999197	0.853768	0.997666	97768	224.545	1319.5	73.8636
			Frequency	0.94903	0.998376	0.18811	0.960412	0.94903	0.500471	0.97947	0.431066	0.280603	0.00103974	0.0392297	0.0627096	0.93729	0.96077	2.60506	0.96077	0.93729	0.99896	94232	97.4545	1446.59	3609.86
			GARFIELD	0.597218	0.987389	0.0913038	0.982585	0.512011	0.0580065	0.991212	0.0445811	0.158047	0.0153011	0.00218616	0.973791	0.0262089	0.997814	6.53025	0.997814	0.0262089	0.984699	97611.3	1499.59	44.4545	230.545
			Hard Filter	0.505644	0.9845	0.00622658	0.970249	0.505644	0.011716	0.984891	0.0267809	0.0276656	0.0154973	0.0147197	0.973992	0.026008	0.98528	38.5113	0.98528	0.026008	0.984503	96444.3	1502.09	41.9545	1397.59
			VEF	0.956981	0.999127	0.429828	0.987137	0.641039	0.450152	0.993498	0.407133	0.734455	0.0113322	0.00162333	0.716298	0.283702	0.998377	0.365976	0.998377	0.283702	0.988668	97683.9	1096.59	447.455	157.955
			VQSR	0.769793	0.99511	0.103828	0.980956	0.548085	0.148404	0.990371	0.141943	0.246179	0.014177	0.00503712	0.898793	0.101207	0.994963	3.21696	0.994963	0.101207	0.985823	97315.1	1381.23	162.818	526.773
		SNV	FVC	0.999464	0.999989	0.98227	0.998727	0.97606	0.961745	0.999352	0.962334	0.972298	0.000818156	0.000477627	0.0474029	0.952597	0.999522	0.0285042	0.999522	0.952597	0.999182	689144	565	11227.5	311.273
			Frequency	0.957035	0.998493	0.786516	0.993612	0.957035	0.834589	0.996741	0.833934	0.763729	0.00142322	0.00508707	0.0808422	0.919158	0.994913	0.311647	0.994913	0.919158	0.998577	686266	940.773	10851.8	3189.95
			GARFIELD	0.646534	0.987268	0.149643	0.974337	0.593551	0.199169	0.986953	0.209108	0.23074	0.0139781	0.0121024	0.800796	0.199204	0.987898	3.55258	0.987898	0.199204	0.986022	680367	9339.32	2453.23	9088.77
			Hard Filter	0.540947	0.984205	0.0644258	0.976976	0.540947	0.112848	0.988333	0.117365	0.171545	0.015784	0.00751291	0.910594	0.0894061	0.992487	4.89555	0.992487	0.0894061	0.984216	684273	10729.9	1062.64	5182.73
			VEF	0.996042	0.999912	0.964713	0.997899	0.975148	0.938798	0.99893	0.939774	0.92831	0.000838259	0.00130089	0.0484026	0.951597	0.998699	0.0773484	0.998699	0.951597	0.999162	688627	570.682	11221.9	828.773
			VQSR	0.914242	0.998276	0.0853061	0.95202	0.6166	0.155192	0.975292	0.161903	0.117599	0.0130713	0.0360489	0.730752	0.269248	0.963951	7.82929	0.963951	0.269248	0.986929	663257	8541.09	3251.45	26198.2
	Varscan2	INDEL	FVC	0.987554	0.999913	0.844375	0.998423	0.88269	0.844467	0.999208	0.840878	0.933466	0.00128358	0.000300719	0.234319	0.765681	0.999699	0.0714788	0.999699	0.765681	0.998716	97404.6	121.682	416.864	29.4091
			Frequency	0.860959	0.998472	0.194039	0.987868	0.860959	0.447305	0.99387	0.403578	0.279916	0.00148524	0.0107282	0.267353	0.732647	0.989272	2.6817	0.989272	0.732647	0.998515	96453.9	141.045	397.5	980.182
			GARFIELD	0.868811	0.998662	0.144181	0.992338	0.580349	0.187861	0.996151	0.187941	0.227124	0.00459564	0.00310109	0.836202	0.163798	0.996899	3.5542	0.996899	0.163798	0.995404	97110.5	443.227	95.3182	323.545
			Hard Filter	0.69558	0.996661	0.137841	0.988794	0.69558	0.289656	0.994353	0.281641	0.218299	0.00332182	0.00796159	0.600879	0.399121	0.992038	3.68575	0.992038	0.399121	0.996678	96684.8	320.864	217.682	749.273
			VEF	0.827697	0.99866	0.0380101	0.994402	0.500501	0.00622293	0.997193	0.00220275	0.0465136	0.00547038	0.00012875	0.998869	0.00113105	0.999871	inf	0.999871	0.00113105	0.99453	97421.5	538	0.545455	12.5
			VQSR	0.887778	0.999124	0.141376	0.992565	0.57286	0.179187	0.996265	0.178128	0.226812	0.00467589	0.00279164	0.851488	0.148512	0.997208	3.53814	0.997208	0.148512	0.995324	97146.8	452.682	85.8636	287.227
		SNV	FVC	0.999454	0.999989	0.991285	0.999212	0.984085	0.975104	0.999599	0.975468	0.982624	0.000518351	0.000283987	0.0315459	0.968454	0.999716	0.0176914	0.999716	0.968454	0.999482	694039	362.727	10675.2	187.727
			Frequency	0.809237	0.993454	0.59572	0.99229	0.809237	0.739337	0.996085	0.730649	0.890647	0.00653246	0.00128238	0.380245	0.619755	0.998718	0.122935	0.998718	0.619755	0.993468	693408	4134.18	6903.77	818.636
			GARFIELD	0.952989	0.998695	0.386126	0.97661	0.811984	0.480466	0.988033	0.471874	0.381511	0.00628344	0.0175735	0.358458	0.641542	0.982426	1.71725	0.982426	0.641542	0.993717	681331	3851.95	7186	12895.4
			Hard Filter	0.793285	0.992957	0.457821	0.986297	0.793285	0.579664	0.993029	0.584751	0.58316	0.00697683	0.00696062	0.40647	0.59353	0.993039	0.741457	0.993039	0.59353	0.993023	689148	4440.95	6597	5078.55
			VEF	0.998199	0.999956	0.983103	0.99841	0.9783	0.95134	0.99919	0.952122	0.946851	0.000716954	0.000902294	0.042498	0.957502	0.999098	0.0561778	0.999098	0.957502	0.999283	693638	479.5	10558.5	589.091
			VQSR	0.962475	0.999322	0.138257	0.947799	0.889684	0.407125	0.972797	0.342789	0.218253	0.00310563	0.0501399	0.170491	0.829509	0.94986	3.76475	0.94986	0.829509	0.996894	658566	1826.82	9211.14	35660.8
	DeepVariant	INDEL	FVC	0.984045	0.999972	0.38343	0.99861	0.616126	0.370807	0.999304	0.332493	0.598546	0.00114994	0.000241269	0.767506	0.232494	0.999759	0.682672	0.999759	0.232494	0.99885	98971.4	107.091	32.2727	22.3182
			Frequency	0.819231	0.999457	0.0143145	0.965782	0.819231	0.135277	0.982561	0.0560232	0.0292421	0.000507697	0.0337809	0.327756	0.672244	0.966219	33.7217	0.966219	0.672244	0.999492	95826	44.6364	94.7273	3167.64
			GARFIELD	0.744135	0.999168	0.0149802	0.00763517	0.493808	-0.00607791	0.0122573	0.00296933	0.00148701	0.00448882	0.993833	0.01855	0.98145	0.00616673	696.443	0.00616673	0.98145	0.995511	601.909	2.54545	136.818	98391.8
			Hard Filter	0.490098	0.998473	-1.2564e-05	0.166424	0.490098	-0.00190883	0.283539	0.00295524	0.00148043	0.00166376	0.834554	0.18525	0.81475	0.165446	709.708	0.165446	0.81475	0.998336	15847.9	25.9545	113.409	83145.8
			VEF	0.923278	0.999857	0.100323	0.997548	0.584396	0.168704	0.998772	0.16834	0.173254	0.00125492	0.00120096	0.830007	0.169993	0.998799	4.9683	0.998799	0.169993	0.998745	98874.5	114.909	24.4545	119.182
			VQSR	0.887538	0.999764	0.0232806	0.994975	0.540459	0.0516158	0.997481	0.0485989	0.0351098	0.0013815	0.00365398	0.915429	0.0845714	0.996346	34.6219	0.996346	0.0845714	0.998618	98617.1	127.591	11.7727	376.591
		SNV	FVC	0.993676	0.999998	0.51343	0.999755	0.696416	0.517889	0.999878	0.49692	0.687673	0.000189162	5.57552e-05	0.607111	0.392889	0.999944	0.46653	0.999944	0.392889	0.999811	694880	130.273	85.6364	38.4091
			Frequency	0.769718	0.999857	0.0448849	0.997913	0.769718	0.209362	0.998955	0.142323	0.0824607	0.00014303	0.00194521	0.458619	0.541381	0.998055	11.4568	0.998055	0.541381	0.999857	693681	102.545	113.364	1237.73
			GARFIELD	0.912614	0.999956	0.0455832	0.909862	0.821035	0.0395834	0.952781	0.00505976	0.00253876	9.10961e-05	0.0900832	0.267848	0.732152	0.909917	401.222	0.909917	0.732152	0.999909	631925	55.9545	159.955	62993.9
			Hard Filter	0.634345	0.999772	5.85098e-05	0.277813	0.634345	0.0105811	0.433718	0.000856571	0.000428474	1.03888e-05	0.722409	0.00889988	0.9911	0.277591	2369.32	0.277591	0.9911	0.99999	186334	1.90909	214	508585
			VEF	0.984031	0.999993	0.41605	0.999659	0.74907	0.476292	0.99983	0.475039	0.457459	0.000156459	0.000184365	0.501675	0.498325	0.999816	1.21153	0.999816	0.498325	0.999844	694789	108.864	107.045	129.409
			VQSR	0.97113	0.99999	0.000480418	0.963787	0.864937	0.0693342	0.981546	0.0133103	0.00671552	7.54684e-05	0.0361516	0.233974	0.766026	0.963848	153.173	0.963848	0.766026	0.999925	668661	50.7727	165.136	26257.2
50x	GATK	INDEL	FVC	0.981268	0.999953	0.701061	0.999119	0.807592	0.721952	0.999559	0.711788	0.850969	0.000689496	0.000192597	0.384624	0.615376	0.999807	0.178546	0.999807	0.615376	0.999311	98451.4	63.1364	110.818	18.7727
			Frequency	0.836514	0.999413	0.0392971	0.983935	0.836514	0.222362	0.991891	0.133965	0.0743072	0.000567741	0.0155348	0.311437	0.688563	0.984465	12.6999	0.984465	0.688563	0.999432	96992.5	54.4545	119.5	1477.73
			GARFIELD	0.754936	0.999011	0.117411	0.863313	0.763292	0.0648462	0.926443	0.0171869	0.00870792	0.00069873	0.136331	0.337086	0.662914	0.863669	116.558	0.863669	0.662914	0.999301	85385	56.3182	117.636	13085.2
			Hard Filter	0.717723	0.998992	0.0191266	0.977852	0.717723	0.127158	0.988785	0.0707277	0.0384312	0.000990676	0.0212182	0.543335	0.456665	0.978782	26.6129	0.978782	0.456665	0.999009	96493.7	92.2727	81.6818	1976.45
			VEF	0.851643	0.999631	0.0510623	0.997592	0.528453	0.0843391	0.998794	0.0772494	0.135377	0.00168978	0.000720873	0.942373	0.0576268	0.999279	12.0232	0.999279	0.0576268	0.99831	98395.3	164.591	9.36364	74.9091
			VQSR	0.827151	0.999447	0.0700007	0.993806	0.644498	0.164396	0.996892	0.143199	0.0963562	0.00126995	0.00493917	0.706065	0.293935	0.995061	11.5967	0.995061	0.293935	0.99873	97947.7	118.318	55.6364	522.5
		SNV	FVC	0.99793	0.999995	0.917744	0.998845	0.968304	0.779722	0.999421	0.766662	0.65051	0.000127804	0.00102951	0.0623626	0.937637	0.99897	0.549654	0.99897	0.937637	0.999872	693914	91.9091	1323.55	760.091
			Frequency	0.777355	0.999078	0.529863	0.9989	0.777355	0.690597	0.999449	0.674292	0.861744	0.000921474	0.00017975	0.44511	0.55489	0.99982	0.160999	0.99982	0.55489	0.999079	694546	635.864	779.591	127.773
			GARFIELD	0.979936	0.999944	0.346653	0.981567	0.894104	0.257654	0.990679	0.154165	0.0856582	0.000403452	0.0180745	0.193718	0.806282	0.981926	11.2195	0.981926	0.806282	0.999597	681464	264.455	1151	13209.9
			Hard Filter	0.89237	0.999549	0.132119	0.993362	0.89237	0.402198	0.996664	0.327902	0.208403	0.000440925	0.0062132	0.209047	0.790953	0.993787	3.94075	0.993787	0.790953	0.999559	690124	303.318	1112.14	4549.36
			VEF	0.993137	0.999975	0.865052	0.997791	0.960735	0.663487	0.998892	0.629429	0.479219	0.000160032	0.00205345	0.0764762	0.923524	0.997947	1.10825	0.997947	0.923524	0.99984	693194	112.955	1302.5	1479.86
			VQSR	0.970041	0.999901	0.0461809	0.967849	0.939418	0.221287	0.983622	0.106434	0.0567362	0.000187833	0.0320355	0.0891292	0.910871	0.967965	17.6843	0.967965	0.910871	0.999812	671119	125.318	1290.14	23554.9
	Mutect2	INDEL	FVC	0.993376	0.999868	0.912064	0.996808	0.916562	0.887718	0.998381	0.887374	0.94856	0.00254231	0.000694566	0.166182	0.833818	0.999305	0.0542745	0.999305	0.833818	0.997458	98492.8	249.318	1251.05	68.2273
			Frequency	0.947152	0.998378	0.450075	0.983087	0.947152	0.651522	0.991343	0.624705	0.477044	0.00139875	0.0158009	0.0898943	0.910106	0.984199	1.11454	0.984199	0.910106	0.998601	97106	134.545	1365.82	1455
			GARFIELD	0.6358	0.988995	0.137688	0.983034	0.521075	0.0903999	0.991438	0.0729562	0.212839	0.0145381	0.00251027	0.95534	0.0446604	0.99749	4.26059	0.99749	0.0446604	0.985462	98292.9	1425.86	74.5	268.091
			Hard Filter	0.527348	0.985643	0.0353585	0.974898	0.527348	0.0618873	0.987274	0.0738814	0.0844464	0.0143477	0.0110986	0.934206	0.0657943	0.988901	11.3068	0.988901	0.0657943	0.985652	97499.3	1399.36	101	1061.68
			VEF	0.941242	0.998819	0.36239	0.98496	0.662209	0.401393	0.992385	0.398196	0.509174	0.0102655	0.00494956	0.670633	0.329367	0.99505	1.00615	0.99505	0.329367	0.989735	98082.2	1009.77	490.591	478.773
			VQSR	0.804511	0.99591	0.151083	0.982348	0.566543	0.200301	0.991076	0.190339	0.318324	0.0131604	0.00464838	0.862266	0.137734	0.995352	2.26388	0.995352	0.137734	0.98684	98070.3	1286.68	213.682	490.682
		SNV	FVC	0.999557	0.99999	0.986803	0.999055	0.982914	0.975778	0.999518	0.976202	0.986526	0.000692674	0.000271994	0.0338991	0.966101	0.999728	0.0136652	0.999728	0.966101	0.999307	689504	480.636	13514.5	190.636
			Frequency	0.953094	0.99804	0.885882	0.997131	0.953094	0.927379	0.998535	0.928565	0.951021	0.00194125	0.000987406	0.092824	0.907176	0.999013	0.0515807	0.999013	0.907176	0.998059	689070	1263.73	12731.5	625.182
			GARFIELD	0.702692	0.987501	0.205843	0.970948	0.631151	0.266057	0.98517	0.278455	0.288979	0.014988	0.0146583	0.72304	0.27696	0.985342	2.60607	0.985342	0.27696	0.985012	678766	10024.2	3971	10928.9
			Hard Filter	0.573009	0.982613	0.127854	0.977616	0.573009	0.227458	0.988643	0.214883	0.372135	0.0173711	0.00526645	0.848716	0.151284	0.994734	1.72344	0.994734	0.151284	0.982629	686000	11877.1	2118.09	3694.45
			VEF	0.996067	0.999902	0.972399	0.998582	0.978398	0.963976	0.999276	0.964667	0.972093	0.000875387	0.00057244	0.0426325	0.957368	0.999428	0.028725	0.999428	0.957368	0.999125	689312	596.273	13398.9	383.227
			VQSR	0.922017	0.998146	0.122065	0.951998	0.670127	0.237871	0.975201	0.242309	0.181117	0.0132064	0.0360981	0.623648	0.376352	0.963902	4.74345	0.963902	0.376352	0.986794	663468	8669.18	5326	26227
	Varscan2	INDEL	FVC	0.995788	0.999913	0.955024	0.997974	0.949919	0.934912	0.998971	0.935177	0.973063	0.0016454	0.000412298	0.0997507	0.900249	0.999588	0.0277088	0.999588	0.900249	0.998355	98294.5	156.955	1487.32	39.6818
			Frequency	0.947964	0.998274	0.708277	0.991405	0.947964	0.780231	0.995618	0.776185	0.681749	0.00161977	0.00712847	0.0969431	0.903057	0.992872	0.474824	0.992872	0.903057	0.99838	97677.5	155.5	1488.77	656.636
			GARFIELD	0.916209	0.997587	0.233379	0.98198	0.554745	0.189136	0.990891	0.169135	0.344225	0.0145807	0.00357562	0.886934	0.113066	0.996424	1.96302	0.996424	0.113066	0.985419	97960	1444.27	200	374.136
			Hard Filter	0.691752	0.989852	0.328238	0.985149	0.691752	0.462526	0.99247	0.461176	0.568289	0.0101169	0.0049291	0.611567	0.388433	0.995071	0.770995	0.995071	0.388433	0.989883	97863.8	999	645.273	470.409
			VEF	0.908772	0.998083	0.0834016	0.982905	0.500332	0.00411473	0.991378	0.0027632	0.0417973	0.016344	0.000776813	0.99856	0.00143989	0.999223	inf	0.999223	0.00143989	0.983656	98260.8	1641.91	2.36364	73.4091
			VQSR	0.897747	0.997754	0.268642	0.982707	0.541341	0.171156	0.991265	0.137921	0.371553	0.0150149	0.00237306	0.914945	0.0850555	0.997627	1.75955	0.997627	0.0850555	0.984985	98090	1493.95	150.318	244.182
		SNV	FVC	0.999825	0.999989	0.998408	0.999167	0.995861	0.990865	0.999561	0.991302	0.990413	0.000402299	0.000476043	0.00780176	0.992198	0.999524	0.00968984	0.999524	0.992198	0.999598	694862	277.455	34124.7	332.5
			Frequency	0.918057	0.991149	0.834748	0.991403	0.918057	0.908346	0.995467	0.908989	0.995723	0.00884397	0.00017731	0.163709	0.836291	0.999823	0.00429947	0.999823	0.836291	0.991156	695070	5544.23	28858	124.909
			GARFIELD	0.965327	0.996936	0.654545	0.966242	0.818883	0.640232	0.982203	0.655862	0.664564	0.0186336	0.0169176	0.345316	0.654684	0.983082	0.523933	0.983082	0.654684	0.981366	682702	11639.6	22762.5	12493.1
			Hard Filter	0.800101	0.97893	0.57092	0.975053	0.800101	0.707205	0.986929	0.707564	0.855667	0.0209268	0.00504747	0.39475	0.60525	0.994953	0.172191	0.994953	0.60525	0.979073	691370	13409.5	20992.7	3825.14
			VEF	0.999439	0.999955	0.996732	0.998698	0.993294	0.985896	0.999313	0.986579	0.985885	0.000676201	0.000697784	0.012714	0.987286	0.999302	0.0143381	0.999302	0.987286	0.999324	694692	441.364	33960.8	503.409
			VQSR	0.965239	0.998106	0.437156	0.945916	0.912681	0.619238	0.970849	0.611913	0.474169	0.00703483	0.0502794	0.124358	0.875642	0.949721	1.15229	0.949721	0.875642	0.992965	659365	4166.86	30235.3	35829.7
	DeepVariant	INDEL	FVC	0.975192	0.999975	0.28479	0.999146	0.5807	0.286837	0.999573	0.243522	0.518448	0.000724738	0.00012928	0.838471	0.161529	0.999871	1.03199	0.999871	0.161529	0.999275	99118.4	68.4545	13	11.9545
			Frequency	0.74674	0.999559	0.0120952	0.98171	0.74674	0.108279	0.990763	0.0465328	0.0244182	0.000433365	0.0178806	0.48864	0.51136	0.982119	41.9609	0.982119	0.51136	0.999567	97446.4	40.1818	41.2727	1683.95
			GARFIELD	0.722939	0.999508	0.0179392	0.00411118	0.494505	-0.00546103	0.0064988	0.00171191	0.00085673	0.00358472	0.99674	0.0142504	0.98575	0.0032601	1214.45	0.0032601	0.98575	0.996415	316.5	0.954545	80.5	98813.9
			Hard Filter	0.463434	0.999069	-3.32142e-05	0.00722193	0.463434	-0.0274656	0.0127757	0.00159878	0.00080011	0.0112397	0.993567	0.0795656	0.920434	0.00643289	1294.29	0.00643289	0.920434	0.98876	581.182	6.63636	74.8182	98549.2
			VEF	0.874616	0.999858	0.0574194	0.997429	0.591141	0.119323	0.998712	0.110154	0.0798225	0.000709231	0.0018653	0.815853	0.184147	0.998135	13.7691	0.998135	0.184147	0.999291	98952.3	66.2727	15.1818	178.091
			VQSR	0.860674	0.999817	0.0174052	0.99571	0.534977	0.0354297	0.99785	0.0299346	0.0192006	0.000804157	0.00349194	0.926554	0.0734456	0.996508	71.7813	0.996508	0.0734456	0.999196	98771.7	75.6818	5.77273	358.682
		SNV	FVC	0.989091	0.999998	0.297852	0.999821	0.661241	0.355921	0.999911	0.352435	0.396786	0.000103173	7.57577e-05	0.677442	0.322558	0.999924	1.62288	0.999924	0.322558	0.999897	694973	73.0455	34.8636	54.0909
			Frequency	0.669672	0.999899	0.127497	0.999688	0.669672	0.259087	0.999844	0.248969	0.200801	0.000100914	0.000211348	0.660446	0.339554	0.999789	4.35176	0.999789	0.339554	0.999899	694874	73.0909	34.8182	153.636
			GARFIELD	0.89682	0.999972	0.0270732	0.882816	0.832404	0.0254844	0.937737	0.00204345	0.00102311	3.70794e-05	0.117169	0.218022	0.781978	0.882831	1032.51	0.882831	0.781978	0.999963	613315	23.1818	84.7273	81712
			Hard Filter	0.503304	0.999848	4.74062e-07	0.0102015	0.503304	0.000760597	0.0198801	0.000306961	0.000153505	6.06165e-05	0.989949	0.00344302	0.996557	0.010051	6802	0.010051	0.996557	0.999939	6284	0.363636	107.545	688744
			VEF	0.968617	0.999993	0.233267	0.999765	0.695305	0.340756	0.999882	0.335789	0.301477	9.32149e-05	0.000142178	0.609248	0.390752	0.999858	2.49943	0.999858	0.390752	0.999907	694922	66.3636	41.5455	105.273
			VQSR	0.970047	0.999995	0.00176308	0.965353	0.843629	0.0466962	0.982361	0.00647949	0.00325513	4.33346e-05	0.0346101	0.278132	0.721868	0.96539	327.074	0.96539	0.721868	0.999957	669801	30.4545	77.4545	25226.7

## Sheet: leave-one-chr-out cross-valid
depth	Caller	Mutation	Filter	patient	AUC	AUPRC	AUPRG	ACC	BACC	MCC	F1-major	F1-minor	NPV	FDR	FNR	FPR	TNR	TPR	OFO	Sensitivity(Recall)	Specificity	Precision	TP	FP	TN	FN
30x	GATK	INDEL	FVC	chr1	0.986189	0.999965	0.748123	0.999171	0.825992	0.75035	0.999585	0.743363	0.864198	0.000641099	0.000188981	0.347826	0.652174	0.999811	0.157143	0.999811	0.652174	0.999359	174588	112	210	33
				chr10	0.987737	0.999972	0.65811	0.99889	0.774766	0.672022	0.999444	0.659091	0.822695	0.000879532	0.000231606	0.450237	0.549763	0.999768	0.215517	0.999768	0.549763	0.99912	107917	95	116	25
				chr11	0.986579	0.999957	0.731574	0.998996	0.814739	0.754549	0.999497	0.742718	0.905325	0.00085423	0.00015197	0.37037	0.62963	0.999848	0.104575	0.999848	0.62963	0.999146	105268	90	153	16
				chr12	0.983577	0.999953	0.72572	0.999076	0.804297	0.750838	0.999537	0.734908	0.927152	0.000824561	0.000100853	0.391304	0.608696	0.999899	0.0785714	0.999899	0.608696	0.999175	109059	90	140	11
				chr13	0.976571	0.999946	0.693739	0.999196	0.796739	0.746128	0.999598	0.727273	0.938776	0.000734591	7.00076e-05	0.406452	0.593548	0.99993	0.0652174	0.99993	0.593548	0.999265	85699	63	92	6
				chr14	0.991988	0.999983	0.734579	0.998972	0.795206	0.713359	0.999485	0.701195	0.862745	0.000837222	0.000192273	0.409396	0.590604	0.999808	0.159091	0.999808	0.590604	0.999163	72799	61	88	14
				chr15	0.993431	0.999988	0.609803	0.999018	0.765154	0.684375	0.999509	0.663043	0.884058	0.000855798	0.000126877	0.469565	0.530435	0.999873	0.131148	0.999873	0.530435	0.999144	63045	54	61	8
				chr16	0.981214	0.999947	0.593559	0.998635	0.773243	0.671453	0.999316	0.658009	0.826087	0.00109017	0.000277095	0.453237	0.546763	0.999723	0.210526	0.999723	0.546763	0.99891	57726	63	76	16
				chr17	0.991202	0.99998	0.812853	0.999263	0.874899	0.816141	0.999631	0.813559	0.888889	0.000536625	0.000201302	0.25	0.75	0.999799	0.125	0.999799	0.75	0.999463	59600	32	96	12
				chr18	0.986545	0.999967	0.632411	0.998831	0.749922	0.657792	0.999414	0.634146	0.866667	0.00101458	0.000156223	0.5	0.5	0.999844	0.153846	0.999844	0.5	0.998985	64001	65	65	10
				chr19	0.980625	0.99995	0.678198	0.99886	0.822261	0.722967	0.999429	0.71875	0.811765	0.000803417	0.000338438	0.35514	0.64486	0.999662	0.231884	0.999662	0.64486	0.999197	47260	38	69	16
				chr2	0.994192	0.999987	0.794221	0.999335	0.836847	0.792352	0.999667	0.782301	0.932489	0.000579409	8.66833e-05	0.32622	0.67378	0.999913	0.0723982	0.999913	0.67378	0.999421	184564	107	221	16
				chr20	0.988471	0.999976	0.670163	0.999028	0.775227	0.706406	0.999513	0.685315	0.907407	0.00086537	0.000108253	0.449438	0.550562	0.999892	0.102041	0.999892	0.550562	0.999135	46183	40	49	5
				chr21	0.994656	0.999992	0.658122	0.999254	0.78994	0.713602	0.999627	0.698795	0.878788	0.000627296	0.000119546	0.42	0.58	0.99988	0.137931	0.99988	0.58	0.999373	33456	21	29	4
				chr22	0.968003	0.999878	0.707357	0.998537	0.778436	0.686633	0.999267	0.672414	0.847826	0.0011958	0.00027027	0.442857	0.557143	0.99973	0.179487	0.99973	0.557143	0.998804	25893	31	39	7
				chr3	0.99005	0.999978	0.699359	0.99908	0.791888	0.727033	0.999539	0.710204	0.90625	0.00080413	0.000116809	0.416107	0.583893	0.999883	0.103448	0.999883	0.583893	0.999196	154080	124	174	18
				chr4	0.984577	0.999961	0.749866	0.999227	0.806577	0.753361	0.999613	0.737945	0.926316	0.000687494	8.67631e-05	0.38676	0.61324	0.999913	0.0795455	0.999913	0.61324	0.999313	161345	111	176	14
				chr5	0.980308	0.999953	0.737023	0.999133	0.81409	0.739966	0.999566	0.730512	0.87234	0.000695849	0.000172259	0.371648	0.628352	0.999828	0.146341	0.999828	0.628352	0.999304	139301	97	164	24
				chr6	0.988375	0.999979	0.645201	0.999001	0.791152	0.665537	0.9995	0.660099	0.761364	0.000695798	0.000304531	0.417391	0.582609	0.999695	0.313433	0.999695	0.582609	0.999304	137875	96	134	42
				chr7	0.99182	0.999982	0.701657	0.999008	0.787999	0.718628	0.999503	0.701754	0.897436	0.000859594	0.000133626	0.423868	0.576132	0.999866	0.114286	0.999866	0.576132	0.99914	119721	103	140	16
				chr8	0.984763	0.99996	0.692884	0.999014	0.794684	0.723159	0.999506	0.708661	0.888158	0.00083621	0.000151333	0.41048	0.58952	0.999849	0.125926	0.999849	0.58952	0.999164	112318	94	135	17
				chr9	0.991661	0.999982	0.754892	0.999088	0.801156	0.721941	0.999543	0.710623	0.866071	0.000739508	0.00017342	0.397516	0.602484	0.999827	0.154639	0.999827	0.602484	0.99926	86480	64	97	15
			Frequency	chr1	0.86473	0.999501	0.0266916	0.974397	0.86473	0.194523	0.987014	0.0978852	0.0523369	0.000463887	0.0251974	0.245342	0.754658	0.974803	18.107	0.974803	0.754658	0.999536	170221	79	243	4400
				chr10	0.863103	0.999465	0.0259535	0.972225	0.863103	0.191719	0.985896	0.0957255	0.051109	0.00049504	0.027348	0.246445	0.753555	0.972652	18.566	0.972652	0.753555	0.999505	104990	52	159	2952
				chr11	0.855386	0.999333	0.0317262	0.973599	0.855386	0.208359	0.9866	0.113868	0.0617029	0.000623624	0.0258539	0.263374	0.736626	0.974146	15.2067	0.974146	0.736626	0.999376	102562	64	179	2722
				chr12	0.832761	0.999295	0.0272173	0.973623	0.832761	0.187544	0.986616	0.099344	0.0535173	0.000667739	0.0257816	0.308696	0.691304	0.974218	17.6855	0.974218	0.691304	0.999332	106258	71	159	2812
				chr13	0.828319	0.999379	0.0285736	0.978675	0.828319	0.190174	0.989209	0.102891	0.0556734	0.000595422	0.0207806	0.322581	0.677419	0.979219	16.9619	0.979219	0.677419	0.999405	83924	50	105	1781
				chr14	0.820713	0.999267	0.0285291	0.976358	0.820713	0.188002	0.988021	0.102964	0.0558061	0.000702366	0.0230041	0.33557	0.66443	0.976996	16.9192	0.976996	0.66443	0.999298	71138	50	99	1675
				chr15	0.874975	0.999544	0.0285388	0.975668	0.874975	0.203468	0.987667	0.10379	0.055625	0.000422297	0.023964	0.226087	0.773913	0.976036	16.9775	0.976036	0.773913	0.999578	61542	26	89	1511
				chr16	0.843857	0.999249	0.0261039	0.967692	0.843857	0.187443	0.983552	0.0966184	0.0517866	0.000697051	0.03171	0.280576	0.719424	0.96829	18.31	0.96829	0.719424	0.999303	55911	39	100	1831
				chr17	0.866943	0.999429	0.0248249	0.967827	0.866943	0.189103	0.983623	0.0925401	0.0492462	0.000519481	0.0317386	0.234375	0.765625	0.968261	19.3061	0.968261	0.765625	0.999481	57720	30	98	1892
				chr18	0.864972	0.999452	0.0310107	0.975647	0.864972	0.208726	0.987655	0.11149	0.0601966	0.000511894	0.0239021	0.246154	0.753846	0.976098	15.6122	0.976098	0.753846	0.999488	62481	32	98	1530
				chr19	0.821259	0.999192	0.0183039	0.959648	0.821259	0.153493	0.979376	0.0709427	0.0374167	0.000748371	0.0397242	0.317757	0.682243	0.960276	25.726	0.960276	0.682243	0.999252	45398	34	73	1878
				chr2	0.852611	0.999476	0.0267352	0.976123	0.852611	0.191243	0.987902	0.0976906	0.0523549	0.000493504	0.023437	0.271341	0.728659	0.976563	18.1004	0.976563	0.728659	0.999506	180254	89	239	4326
				chr20	0.866975	0.999488	0.023497	0.96951	0.866975	0.184084	0.984496	0.0879121	0.0466392	0.000468551	0.0300944	0.235955	0.764045	0.969906	20.4412	0.969906	0.764045	0.999531	44798	21	68	1390
				chr21	0.868001	0.999606	0.0229141	0.975679	0.868001	0.181619	0.987676	0.0852974	0.0451843	0.000367321	0.0239988	0.24	0.76	0.976001	21.1316	0.976001	0.76	0.999633	32657	12	38	803
				chr22	0.854768	0.999216	0.0287761	0.966076	0.854768	0.199534	0.98271	0.105584	0.0568306	0.000718419	0.0333205	0.257143	0.742857	0.96668	16.5962	0.96668	0.742857	0.999282	25037	18	52	863
				chr3	0.872758	0.999508	0.0314235	0.976657	0.872758	0.212168	0.988173	0.112752	0.0608395	0.00045807	0.0229399	0.231544	0.768456	0.97706	15.4367	0.97706	0.768456	0.999542	150563	69	229	3535
				chr4	0.839499	0.999429	0.0282834	0.978156	0.839499	0.192517	0.988943	0.102212	0.0551289	0.000544304	0.0213499	0.299652	0.700348	0.97865	17.1393	0.97865	0.700348	0.999456	157914	86	201	3445
				chr5	0.840852	0.999404	0.0274321	0.976215	0.840852	0.190305	0.987948	0.0997831	0.0536913	0.000565515	0.0232765	0.295019	0.704981	0.976723	17.625	0.976723	0.704981	0.999434	136082	77	184	3243
				chr6	0.86408	0.999547	0.0252833	0.975613	0.86408	0.189311	0.98764	0.0931359	0.0496413	0.000423282	0.0240144	0.247826	0.752174	0.975986	19.1445	0.975986	0.752174	0.999577	134605	57	173	3312
				chr7	0.824349	0.999288	0.0251249	0.973196	0.824349	0.178296	0.986397	0.0925508	0.0496819	0.000677071	0.0261991	0.325103	0.674897	0.973801	19.128	0.973801	0.674897	0.999323	116600	79	164	3137
				chr8	0.863065	0.999442	0.0296512	0.974583	0.863065	0.203935	0.987108	0.107332	0.0577957	0.00052013	0.0249611	0.248908	0.751092	0.975039	16.3023	0.975039	0.751092	0.99948	109531	57	172	2804
				chr9	0.910128	0.999666	0.0312054	0.975293	0.910128	0.22202	0.987472	0.112723	0.0603908	0.000296194	0.0244638	0.15528	0.84472	0.975536	15.5588	0.975536	0.84472	0.999704	84379	25	136	2116
			GARFIELD	chr1	0.790468	0.99916	0.118868	0.898893	0.79746	0.084319	0.946683	0.0247022	0.0125744	0.000623691	0.100732	0.304348	0.695652	0.899268	78.5268	0.899268	0.695652	0.999376	157031	98	224	17590
				chr10	0.747067	0.998877	0.13846	0.899004	0.772026	0.0794753	0.946746	0.0242966	0.0123816	0.000771851	0.100498	0.35545	0.64455	0.899502	79.7647	0.899502	0.64455	0.999228	97094	75	136	10848
				chr11	0.793097	0.998987	0.155581	0.910999	0.795273	0.098995	0.953351	0.0339436	0.0174069	0.000812094	0.0884655	0.320988	0.679012	0.911535	56.4485	0.911535	0.679012	0.999188	95970	78	165	9314
				chr12	0.803479	0.999099	0.127269	0.900348	0.809062	0.0941803	0.947478	0.0294065	0.0150109	0.000661187	0.0992665	0.282609	0.717391	0.900733	65.6182	0.900733	0.717391	0.999339	98243	65	165	10827
				chr13	0.78295	0.999166	0.115282	0.919613	0.785855	0.0889847	0.958072	0.0284347	0.0145345	0.000684315	0.079902	0.348387	0.651613	0.920098	67.802	0.920098	0.651613	0.999316	78857	54	101	6848
				chr14	0.805721	0.999141	0.137248	0.902511	0.813853	0.0951346	0.948678	0.029472	0.0150418	0.000623271	0.0971255	0.275168	0.724832	0.902874	65.4815	0.902874	0.724832	0.999377	65741	41	108	7072
				chr15	0.771569	0.999127	0.0865701	0.89892	0.771432	0.0765968	0.946704	0.0226542	0.0115301	0.000722467	0.100614	0.356522	0.643478	0.899386	85.7297	0.899386	0.643478	0.999278	56709	41	74	6344
				chr16	0.700417	0.998377	0.0910489	0.882431	0.747297	0.075011	0.937447	0.0243728	0.0124342	0.00105789	0.116917	0.388489	0.611511	0.883083	79.4235	0.883083	0.611511	0.998942	50991	54	85	6751
				chr17	0.832774	0.99925	0.1213	0.874305	0.816184	0.0878741	0.932822	0.025185	0.0128053	0.000594268	0.125445	0.242188	0.757812	0.874555	77.0928	0.874555	0.757812	0.999406	52134	31	97	7478
				chr18	0.774559	0.999053	0.090298	0.914329	0.780514	0.089872	0.955186	0.0296663	0.0151816	0.000784876	0.085126	0.353846	0.646154	0.914874	64.869	0.914874	0.646154	0.999215	58562	46	84	5449
				chr19	0.788806	0.998939	0.103898	0.853618	0.777449	0.0743219	0.920894	0.0211685	0.0107465	0.000792001	0.146036	0.299065	0.700935	0.853964	92.0533	0.853964	0.700935	0.999208	40372	32	75	6904
				chr2	0.821958	0.999306	0.148148	0.908344	0.829312	0.0956371	0.951904	0.028211	0.0143759	0.000488689	0.091375	0.25	0.75	0.908625	68.561	0.908625	0.75	0.999511	167714	82	246	16866
				chr20	0.794613	0.999135	0.0839179	0.891544	0.799882	0.0842319	0.94258	0.0244898	0.0124604	0.000630746	0.108102	0.292135	0.707865	0.891898	79.254	0.891898	0.707865	0.999369	41195	26	63	4993
				chr21	0.672928	0.99894	0.0174673	0.924649	0.712642	0.06219	0.960819	0.0194175	0.00990099	0.000806842	0.0747161	0.5	0.5	0.925284	100	0.925284	0.5	0.999193	30960	25	25	2500
				chr22	0.799706	0.998903	0.0626402	0.874817	0.773398	0.085399	0.9331	0.0281016	0.0143511	0.00101344	0.124633	0.328571	0.671429	0.875367	68.6809	0.875367	0.671429	0.998987	22672	23	47	3228
				chr3	0.80517	0.999182	0.113074	0.910399	0.814446	0.0962376	0.95303	0.0300098	0.0153251	0.000598154	0.0892289	0.281879	0.718121	0.910771	64.2523	0.910771	0.718121	0.999402	140348	84	214	13750
				chr4	0.749233	0.999017	0.158265	0.919546	0.784056	0.0876713	0.958037	0.0278089	0.0142093	0.000679878	0.0799707	0.351916	0.648084	0.920029	69.3763	0.920029	0.648084	0.99932	148455	101	186	12904
				chr5	0.806033	0.999204	0.177916	0.907426	0.804481	0.0904391	0.9514	0.0275436	0.0140477	0.000616313	0.0921873	0.298851	0.701149	0.907813	70.1858	0.907813	0.701149	0.999384	126481	78	183	12844
				chr6	0.787494	0.999245	0.119754	0.90851	0.791407	0.0821826	0.952006	0.0239401	0.0121865	0.000597953	0.0910983	0.326087	0.673913	0.908902	81.0581	0.908902	0.673913	0.999402	125353	75	155	12564
				chr7	0.76754	0.998995	0.127671	0.906526	0.758092	0.0795535	0.950908	0.0257145	0.0131345	0.000873869	0.0928702	0.390947	0.609053	0.90713	75.1351	0.90713	0.609053	0.999126	108617	95	148	11120
				chr8	0.812033	0.99918	0.129317	0.909856	0.806667	0.0961023	0.95273	0.0307575	0.0157227	0.000664556	0.0897227	0.296943	0.703057	0.910277	62.6025	0.910277	0.703057	0.999335	102256	68	161	10079
				chr9	0.796873	0.999178	0.114459	0.901311	0.814172	0.0903843	0.94802	0.0266333	0.0135652	0.000563878	0.0983641	0.273292	0.726708	0.901636	72.7179	0.901636	0.726708	0.999436	77987	44	117	8508
			Hard Filter	chr1	0.76446	0.999132	0.020426	0.975346	0.76446	0.145642	0.987506	0.0762476	0.0409478	0.0008441	0.0238746	0.447205	0.552795	0.976125	23.4213	0.976125	0.552795	0.999156	170452	144	178	4169
				chr10	0.72478	0.998925	0.0180268	0.974647	0.72478	0.126444	0.987149	0.067981	0.0366166	0.00105291	0.0243742	0.526066	0.473934	0.975626	26.31	0.975626	0.473934	0.998947	105311	111	100	2631
				chr11	0.726434	0.998739	0.02564	0.978451	0.726434	0.149909	0.989096	0.091853	0.0508625	0.00123952	0.020383	0.526749	0.473251	0.979617	18.6609	0.979617	0.473251	0.99876	103138	128	115	2146
				chr12	0.712388	0.998788	0.0194309	0.975837	0.712388	0.127329	0.987759	0.0723569	0.039358	0.00119044	0.0230494	0.552174	0.447826	0.976951	24.4078	0.976951	0.447826	0.99881	106556	127	103	2514
				chr13	0.707337	0.998943	0.0213253	0.981423	0.707337	0.131219	0.990617	0.0775014	0.0425667	0.00104406	0.0175836	0.567742	0.432258	0.982416	22.4925	0.982416	0.432258	0.998956	84198	88	67	1507
				chr14	0.724132	0.998872	0.0212983	0.977427	0.724132	0.136602	0.988573	0.0783436	0.042735	0.00110762	0.0215346	0.530201	0.469799	0.978465	22.4	0.978465	0.469799	0.998892	71245	79	70	1568
				chr15	0.709821	0.998943	0.0160541	0.975193	0.709821	0.115482	0.987431	0.0611144	0.0328185	0.00103872	0.0238371	0.556522	0.443478	0.976163	29.4706	0.976163	0.443478	0.998961	61550	64	51	1503
				chr16	0.726564	0.998685	0.0188803	0.969938	0.726564	0.130066	0.984722	0.0715048	0.0386167	0.00128237	0.0288871	0.517986	0.482014	0.971113	24.8955	0.971113	0.482014	0.998718	56074	72	67	1668
				chr17	0.7658	0.998995	0.0184704	0.968229	0.7658	0.13958	0.983838	0.0705191	0.0376176	0.000968423	0.0308998	0.4375	0.5625	0.9691	25.5833	0.9691	0.5625	0.999032	57770	56	72	1842
				chr18	0.740252	0.998946	0.0250262	0.979529	0.740252	0.152611	0.989648	0.0900901	0.049505	0.00103457	0.0194966	0.5	0.5	0.980503	19.2	0.980503	0.5	0.998965	62763	65	65	1248
				chr19	0.747255	0.998857	0.0146491	0.96083	0.747255	0.120776	0.979999	0.057868	0.0305958	0.00109842	0.0382012	0.46729	0.53271	0.961799	31.6842	0.961799	0.53271	0.998902	45470	50	57	1806
				chr2	0.761283	0.999152	0.0230813	0.979109	0.761283	0.153208	0.989434	0.0843802	0.0457466	0.000828651	0.0201159	0.457317	0.542683	0.979884	20.8596	0.979884	0.542683	0.999171	180867	150	178	3713
				chr20	0.745653	0.999021	0.0185281	0.973572	0.745653	0.134034	0.986596	0.069962	0.0375204	0.000954474	0.0255478	0.483146	0.516854	0.974452	25.6522	0.974452	0.516854	0.999046	45008	43	46	1180
				chr21	0.661004	0.998988	0.0133724	0.98105	0.661004	0.0923063	0.99043	0.0508221	0.0274637	0.00100331	0.0179916	0.66	0.34	0.982008	35.4118	0.982008	0.34	0.998997	32858	33	17	602
				chr22	0.770058	0.998759	0.0233096	0.967616	0.770058	0.157297	0.983516	0.0868621	0.0470035	0.00119432	0.0313127	0.428571	0.571429	0.968687	20.275	0.968687	0.571429	0.998806	25089	30	40	811
				chr3	0.738559	0.99899	0.023626	0.97954	0.738559	0.147966	0.989654	0.0856729	0.0468799	0.000991808	0.0195265	0.503356	0.496644	0.980473	20.3311	0.980473	0.496644	0.999008	151089	150	148	3009
				chr4	0.731711	0.999047	0.0236658	0.981695	0.731711	0.145802	0.990755	0.0853168	0.0468114	0.00093889	0.0174146	0.519164	0.480836	0.982585	20.3623	0.982585	0.480836	0.999061	158549	149	138	2810
				chr5	0.763345	0.999114	0.0232678	0.977992	0.763345	0.154479	0.988862	0.0851697	0.0461737	0.000864539	0.0212022	0.452107	0.547893	0.978798	20.6573	0.978798	0.547893	0.999135	136371	118	143	2954
				chr6	0.730849	0.999103	0.0184103	0.978262	0.730849	0.129247	0.989003	0.0688372	0.0370618	0.00088049	0.0209111	0.517391	0.482609	0.979089	25.982	0.979089	0.482609	0.99912	135033	119	111	2884
				chr7	0.699495	0.998782	0.0195002	0.978105	0.699495	0.123475	0.988922	0.0720593	0.0394127	0.0012011	0.0207622	0.580247	0.419753	0.979238	24.3725	0.979238	0.419753	0.998799	117251	141	102	2486
				chr8	0.751847	0.998989	0.0252619	0.97875	0.751847	0.157019	0.989249	0.0911854	0.0499376	0.000989461	0.0203231	0.475983	0.524017	0.979677	19.025	0.979677	0.524017	0.999011	110052	109	120	2283
				chr9	0.764796	0.999125	0.0212417	0.976009	0.764796	0.148447	0.987846	0.0788658	0.0424618	0.000851466	0.0232037	0.447205	0.552795	0.976796	22.5506	0.976796	0.552795	0.999149	84488	72	89	2007
			VEF	chr1	0.828223	0.99958	0.0383006	0.997473	0.516706	0.0502867	0.998735	0.0474138	0.0774648	0.00177917	0.000750196	0.965839	0.0341615	0.99925	11.9091	0.99925	0.0341615	0.998221	174490	311	11	131
				chr10	0.8307	0.999523	0.0965043	0.997439	0.542265	0.121516	0.998718	0.115016	0.176471	0.00178619	0.000778196	0.914692	0.0853081	0.999222	4.66667	0.999222	0.0853081	0.998214	107858	193	18	84
				chr11	0.818328	0.999408	0.0386665	0.996797	0.52213	0.0637483	0.998396	0.0611111	0.0940171	0.00220093	0.0010068	0.954733	0.0452675	0.998993	9.63636	0.998993	0.0452675	0.997799	105178	232	11	106
				chr12	0.834583	0.99954	0.0230664	0.997164	0.512649	0.0399751	0.99858	0.0372671	0.0652174	0.00205113	0.000788484	0.973913	0.026087	0.999212	14.3333	0.999212	0.026087	0.997949	108984	224	6	86
				chr13	0.807742	0.999506	0.055685	0.997589	0.519016	0.0591569	0.998793	0.0547945	0.09375	0.00173668	0.00067674	0.96129	0.0387097	0.999323	9.66667	0.999323	0.0387097	0.998263	85647	149	6	58
				chr14	0.825956	0.999502	0.044108	0.99741	0.523167	0.076916	0.998703	0.0689655	0.12963	0.00194766	0.000645489	0.95302	0.0469799	0.999355	6.71429	0.999355	0.0469799	0.998052	72766	142	7	47
				chr15	0.831168	0.999591	0.0858932	0.997736	0.538837	0.122746	0.998867	0.111801	0.195652	0.00167929	0.000586808	0.921739	0.0782609	0.999413	4.11111	0.999413	0.0782609	0.998321	63016	106	9	37
				chr16	0.845865	0.999528	0.108658	0.997288	0.528552	0.115355	0.998642	0.0924855	0.235294	0.00226459	0.000450279	0.942446	0.057554	0.99955	3.25	0.99955	0.057554	0.997735	57716	131	8	26
				chr17	0.849319	0.999588	0.0728444	0.997506	0.527109	0.103603	0.998751	0.0858896	0.2	0.00202663	0.000469704	0.945312	0.0546875	0.99953	4	0.99953	0.0546875	0.997973	59584	121	7	28
				chr18	0.835898	0.99955	0.0658455	0.997474	0.530457	0.100181	0.998735	0.0898876	0.166667	0.00190348	0.000624893	0.938462	0.0615385	0.999375	5	0.999375	0.0615385	0.998097	63971	122	8	40
				chr19	0.814429	0.999425	0.0104836	0.996813	0.499535	-0.0014504	0.998404	0	0	0.00226029	0.000930705	1	0	0.999069	inf	0.999069	0	0.99774	47232	107	0	44
				chr2	0.830037	0.999613	0.0388233	0.997615	0.510346	0.0332344	0.998806	0.0307692	0.0551181	0.00173719	0.000650125	0.978659	0.0213415	0.99935	17.1429	0.99935	0.0213415	0.998263	184460	321	7	120
				chr20	0.850877	0.999643	0.0248157	0.997148	0.516356	0.0440672	0.998572	0.0434783	0.0612245	0.00186034	0.00099593	0.966292	0.0337079	0.999004	15.3333	0.999004	0.0337079	0.99814	46142	86	3	46
				chr21	0.846599	0.99971	0.152557	0.997851	0.609507	0.233449	0.998924	0.234043	0.25	0.00116536	0.000986252	0.78	0.22	0.999014	3	0.999014	0.22	0.998835	33427	39	11	33
				chr22	0.870651	0.999579	0.0891846	0.997305	0.521371	0.145809	0.99865	0.0789474	0.5	0.0025805	0.00011583	0.957143	0.0428571	0.999884	1	0.999884	0.0428571	0.99742	25897	67	3	3
				chr3	0.848127	0.999621	0.0528023	0.997189	0.524678	0.0661006	0.998592	0.0646552	0.0903614	0.00183492	0.000979896	0.949664	0.0503356	0.99902	10.0667	0.99902	0.0503356	0.998165	153947	283	15	151
				chr4	0.82908	0.999583	0.0425843	0.997222	0.525584	0.0625403	0.998609	0.0626305	0.078125	0.00168469	0.00109693	0.947735	0.0522648	0.998903	11.8	0.998903	0.0522648	0.998315	161182	272	15	177
				chr5	0.832452	0.999563	0.0564622	0.997378	0.530217	0.0833776	0.998687	0.080402	0.116788	0.00175691	0.000868473	0.938697	0.0613027	0.999132	7.5625	0.999132	0.0613027	0.998243	139204	245	16	121
				chr6	0.826625	0.999623	0.0204385	0.99738	0.510373	0.0263944	0.998688	0.0268817	0.0352113	0.00163038	0.000993351	0.978261	0.0217391	0.999007	27.4	0.999007	0.0217391	0.99837	137780	225	5	137
				chr7	0.833468	0.99957	0.0556061	0.997033	0.538543	0.0977526	0.998514	0.0964467	0.125828	0.00186933	0.00110242	0.921811	0.0781893	0.998898	6.94737	0.998898	0.0781893	0.998131	119605	224	19	132
				chr8	0.850907	0.999584	0.0560224	0.997184	0.525756	0.0736186	0.99859	0.0703812	0.107143	0.00192971	0.000890195	0.947598	0.0524017	0.99911	8.33333	0.99911	0.0524017	0.99807	112235	217	12	100
				chr9	0.843824	0.999629	0.0394117	0.997542	0.515198	0.0489551	0.998769	0.044843	0.0806452	0.00180151	0.000658998	0.968944	0.0310559	0.999341	11.4	0.999341	0.0310559	0.998198	86438	156	5	57
			VQSR	chr1	0.85349	0.999566	0.067711	0.992963	0.619842	0.131951	0.996468	0.113751	0.0740394	0.00139755	0.00565797	0.754658	0.245342	0.994342	12.5063	0.994342	0.245342	0.998602	173633	243	79	988
				chr10	0.810789	0.999332	0.0755472	0.993731	0.635009	0.162723	0.996854	0.146096	0.0994854	0.00142233	0.00486372	0.725118	0.274882	0.995136	9.05172	0.995136	0.274882	0.998578	107417	153	58	525
				chr11	0.840085	0.999384	0.0879306	0.99168	0.657108	0.174613	0.995819	0.15087	0.0986094	0.00157539	0.00677216	0.679012	0.320988	0.993228	9.14103	0.993228	0.320988	0.998425	104571	165	78	713
				chr12	0.853822	0.999513	0.0824652	0.992681	0.625377	0.145289	0.996325	0.12854	0.0857558	0.00157441	0.00576694	0.743478	0.256522	0.994233	10.661	0.994233	0.256522	0.998426	108441	171	59	629
				chr13	0.812475	0.999457	0.0201377	0.993385	0.632829	0.148655	0.99668	0.128834	0.084507	0.00132376	0.00530891	0.729032	0.270968	0.994691	10.8333	0.994691	0.270968	0.998676	85250	113	42	455
				chr14	0.855807	0.999462	0.0660493	0.992352	0.631145	0.145123	0.996159	0.125392	0.0817996	0.00150401	0.00616648	0.731544	0.268456	0.993834	11.225	0.993834	0.268456	0.998496	72364	109	40	449
				chr15	0.827606	0.999433	0.0342563	0.993699	0.623613	0.143829	0.996838	0.127193	0.085044	0.00136884	0.00494822	0.747826	0.252174	0.995052	10.7586	0.995052	0.252174	0.998631	62741	86	29	312
				chr16	0.807672	0.999227	0.0801009	0.994454	0.57737	0.121446	0.997218	0.120548	0.0973451	0.00202931	0.00353296	0.841727	0.158273	0.996467	9.27273	0.996467	0.158273	0.997971	57538	117	22	204
				chr17	0.872548	0.999587	0.0795167	0.99461	0.638696	0.192646	0.997296	0.182741	0.135338	0.00154689	0.00385828	0.71875	0.28125	0.996142	6.38889	0.996142	0.28125	0.998453	59382	92	36	230
				chr18	0.849953	0.9995	0.0441076	0.993343	0.582124	0.10158	0.996659	0.0934183	0.0645161	0.00169279	0.00498352	0.830769	0.169231	0.995016	14.5	0.995016	0.169231	0.998307	63692	108	22	319
				chr19	0.827884	0.999284	0.0673782	0.994471	0.596269	0.142034	0.997226	0.138158	0.106599	0.00182257	0.00372282	0.803738	0.196262	0.996277	8.38095	0.996277	0.196262	0.998177	47100	86	21	176
				chr2	0.849411	0.999499	0.0629092	0.993137	0.655706	0.166755	0.996555	0.140826	0.0905135	0.00121899	0.0056615	0.682927	0.317073	0.994338	10.0481	0.994338	0.317073	0.998781	183535	224	104	1045
				chr20	0.873409	0.999647	0.0496406	0.993539	0.581834	0.0998307	0.996758	0.0911854	0.0625	0.0016074	0.0048714	0.831461	0.168539	0.995129	15	0.995129	0.168539	0.998393	45963	74	15	225
				chr21	0.726817	0.999092	0.0124423	0.995106	0.528252	0.0365109	0.997547	0.0352941	0.025	0.00140761	0.00349671	0.94	0.06	0.996503	39	0.996503	0.06	0.998592	33343	47	3	117
				chr22	0.852785	0.999263	0.0375764	0.994301	0.56973	0.117929	0.997141	0.119048	0.102041	0.00231911	0.00339768	0.857143	0.142857	0.996602	8.8	0.996602	0.142857	0.997681	25812	60	10	88
				chr3	0.84492	0.999516	0.0772697	0.992765	0.639684	0.153696	0.996368	0.13209	0.0859454	0.00138846	0.0058664	0.714765	0.285235	0.994134	10.6353	0.994134	0.285235	0.998612	153194	213	85	904
				chr4	0.80346	0.999356	0.0773052	0.991766	0.634151	0.131476	0.995864	0.106111	0.0657238	0.0012964	0.00695964	0.724739	0.275261	0.99304	14.2152	0.99304	0.275261	0.998704	160236	208	79	1123
				chr5	0.844553	0.999449	0.0984994	0.992786	0.654117	0.16546	0.996378	0.140051	0.0901099	0.00129078	0.00594294	0.685824	0.314176	0.994057	10.0976	0.994057	0.314176	0.998709	138497	179	82	828
				chr6	0.833579	0.999517	0.0304469	0.992233	0.631502	0.12861	0.9961	0.103592	0.0641158	0.00122467	0.00656192	0.730435	0.269565	0.993438	14.5968	0.993438	0.269565	0.998775	137012	168	62	905
				chr7	0.839768	0.999387	0.0708889	0.993466	0.61068	0.135473	0.996721	0.123043	0.0844854	0.00157548	0.00497758	0.773663	0.226337	0.995022	10.8364	0.995022	0.226337	0.998425	119141	188	55	596
				chr8	0.843608	0.9995	0.0554314	0.992431	0.647575	0.162293	0.996199	0.139394	0.0906702	0.00143109	0.00616015	0.69869	0.30131	0.99384	10.029	0.99384	0.30131	0.998569	111643	160	69	692
				chr9	0.867362	0.999615	0.0641998	0.993238	0.609136	0.124474	0.996606	0.109422	0.0724346	0.00145081	0.00532979	0.776398	0.223602	0.99467	12.8056	0.99467	0.223602	0.998549	86034	125	36	461
		SNV	FVC	chr1	0.998591	0.999996	0.957874	0.999661	0.947517	0.923536	0.99983	0.923248	0.953185	0.000239489	0.000100418	0.104865	0.895135	0.9999	0.0491143	0.9999	0.895135	0.999761	1214798	291	2484	122
				chr10	0.998794	0.999997	0.934947	0.999633	0.933506	0.898284	0.999816	0.8979	0.930931	0.000247681	0.000119945	0.132867	0.867133	0.99988	0.0741935	0.99988	0.867133	0.999752	766925	190	1240	92
				chr11	0.999075	0.999998	0.946937	0.999629	0.929853	0.903811	0.999814	0.902857	0.95046	0.000281299	8.99301e-05	0.140205	0.859795	0.99991	0.0521221	0.99991	0.859795	0.999719	778312	219	1343	70
				chr12	0.999574	0.999999	0.949167	0.999563	0.939954	0.902908	0.999781	0.902823	0.926785	0.000277036	0.00016062	0.11993	0.88007	0.999839	0.0789993	0.999839	0.88007	0.999723	746987	207	1519	120
				chr13	0.998464	0.999997	0.925121	0.999622	0.918437	0.886976	0.999811	0.885657	0.940362	0.000285301	9.29067e-05	0.163033	0.836967	0.999907	0.0634202	0.999907	0.836967	0.999715	602699	172	883	56
				chr14	0.998541	0.999997	0.939277	0.999655	0.943516	0.90693	0.999827	0.906878	0.927489	0.000214355	0.00013177	0.112836	0.887164	0.999868	0.0781797	0.999868	0.887164	0.999786	508394	109	857	67
				chr15	0.999435	0.999999	0.956992	0.999684	0.952674	0.924441	0.999842	0.924397	0.94414	0.000202234	0.00011461	0.0945378	0.905462	0.999885	0.0591647	0.999885	0.905462	0.999798	444938	90	862	51
				chr16	0.998896	0.999998	0.94447	0.999649	0.939929	0.913296	0.999824	0.912832	0.948256	0.000251521	0.000100623	0.120042	0.879958	0.999899	0.054567	0.999899	0.879958	0.999748	457104	115	843	46
				chr17	0.999461	0.999998	0.974287	0.999674	0.957474	0.941167	0.999837	0.940951	0.968379	0.000241563	8.49586e-05	0.0849673	0.915033	0.999915	0.0326531	0.999915	0.915033	0.999758	376622	91	980	32
				chr18	0.998581	0.999997	0.92521	0.99965	0.926074	0.882057	0.999825	0.881705	0.913242	0.000226099	0.000123932	0.147727	0.852273	0.999876	0.095	0.999876	0.852273	0.999774	459872	104	600	57
				chr19	0.999383	0.999998	0.963742	0.999566	0.953633	0.929752	0.999782	0.929688	0.953089	0.000293789	0.000141732	0.0925926	0.907407	0.999858	0.0492197	0.999858	0.907407	0.999706	289238	85	833	41
				chr2	0.99848	0.999996	0.942814	0.999618	0.935081	0.903113	0.999809	0.902675	0.937576	0.000264525	0.000118177	0.12972	0.87028	0.999882	0.0665808	0.999882	0.87028	0.999735	1311440	347	2328	155
				chr20	0.998307	0.999996	0.946176	0.99963	0.939238	0.904903	0.999815	0.904687	0.932367	0.000242837	0.000127504	0.121396	0.878604	0.999872	0.0725389	0.999872	0.878604	0.999757	329359	80	579	42
				chr21	0.999743	1	0.949518	0.999797	0.930587	0.891524	0.999899	0.891089	0.923077	0.000133695	6.91572e-05	0.138756	0.861244	0.999931	0.0833333	0.999931	0.861244	0.999866	216882	29	180	15
				chr22	0.9986	0.999996	0.960798	0.99962	0.947145	0.924605	0.99981	0.924276	0.956221	0.0002742	0.00010634	0.105603	0.894397	0.999894	0.0457831	0.999894	0.894397	0.999726	178653	49	415	19
				chr3	0.997205	0.999991	0.895551	0.999486	0.909335	0.873129	0.999742	0.871564	0.931599	0.000386831	0.000128374	0.181202	0.818798	0.999872	0.073423	0.999872	0.818798	0.999613	1105997	428	1934	142
				chr4	0.998819	0.999998	0.924731	0.999624	0.929341	0.883389	0.999812	0.883219	0.909042	0.000233842	0.000142352	0.141176	0.858824	0.999858	0.10006	0.999858	0.858824	0.999766	1180008	276	1679	168
				chr5	0.998545	0.999997	0.944762	0.99963	0.939182	0.906752	0.999815	0.906475	0.936306	0.000248664	0.000122309	0.121514	0.878486	0.999878	0.0680272	0.999878	0.878486	0.999751	980998	244	1764	120
				chr6	0.998579	0.999996	0.948725	0.999703	0.951496	0.916275	0.999851	0.916325	0.929929	0.000174636	0.000122667	0.0968858	0.903114	0.999877	0.0753512	0.999877	0.903114	0.999825	961832	168	1566	118
				chr7	0.998007	0.999995	0.896808	0.999523	0.912073	0.882122	0.999761	0.880309	0.944551	0.000374862	0.000103234	0.175751	0.824249	0.999897	0.0587045	0.999897	0.824249	0.999625	842661	316	1482	87
				chr8	0.998321	0.999996	0.936524	0.999601	0.93095	0.894899	0.9998	0.894463	0.929434	0.000271392	0.000128756	0.137972	0.862028	0.999871	0.0759234	0.999871	0.862028	0.999729	861987	234	1462	111
				chr9	0.9989	0.999998	0.938452	0.99966	0.935438	0.897584	0.99983	0.897342	0.925331	0.000220237	0.000120003	0.129004	0.870996	0.99988	0.0806946	0.99988	0.870996	0.99978	658236	145	979	79
			Frequency	chr1	0.785104	0.999019	0.360254	0.997344	0.785104	0.498523	0.998669	0.495318	0.436829	0.000978533	0.00168406	0.428108	0.571892	0.998316	1.28922	0.998316	0.571892	0.999021	1212874	1188	1587	2046
				chr10	0.788674	0.999213	0.318448	0.997547	0.788674	0.475395	0.998771	0.467665	0.392231	0.000785556	0.00167271	0.420979	0.579021	0.998327	1.54952	0.998327	0.579021	0.999214	765734	602	828	1283
				chr11	0.787622	0.999148	0.348949	0.997575	0.787622	0.492674	0.998785	0.48795	0.422806	0.000849819	0.0015802	0.423175	0.576825	0.99842	1.36515	0.99842	0.576825	0.99915	777152	661	901	1230
				chr12	0.784541	0.999005	0.372195	0.997413	0.784541	0.506408	0.998703	0.504223	0.451628	0.00099243	0.00160084	0.429316	0.570684	0.998399	1.21421	0.998399	0.570684	0.999008	745911	741	985	1196
				chr13	0.763828	0.999174	0.338787	0.997925	0.763828	0.472903	0.99896	0.471085	0.424658	0.000824902	0.00125424	0.47109	0.52891	0.998746	1.35484	0.998746	0.52891	0.999175	601999	497	558	756
				chr14	0.774061	0.999142	0.322157	0.997582	0.774061	0.46765	0.998788	0.462947	0.399849	0.000856132	0.00156748	0.450311	0.549689	0.998433	1.50094	0.998433	0.549689	0.999144	507664	435	531	797
				chr15	0.753901	0.998948	0.311966	0.997305	0.753901	0.448708	0.998649	0.446593	0.397541	0.0010501	0.00165173	0.490546	0.509454	0.998348	1.51546	0.998348	0.509454	0.99895	444254	467	485	735
				chr16	0.790194	0.999121	0.29293	0.997055	0.790194	0.463026	0.998524	0.452738	0.370272	0.000876038	0.00207591	0.417537	0.582463	0.997924	1.70072	0.997924	0.582463	0.999124	456201	400	558	949
				chr17	0.787813	0.998795	0.33911	0.996471	0.787813	0.486672	0.998229	0.481525	0.412667	0.00120141	0.00233902	0.422035	0.577965	0.997661	1.42326	0.997661	0.577965	0.998799	375773	452	619	881
				chr18	0.804661	0.999402	0.315945	0.997933	0.804661	0.485908	0.998965	0.474614	0.388087	0.000596268	0.00147414	0.389205	0.610795	0.998526	1.57674	0.998526	0.610795	0.999404	459251	274	430	678
				chr19	0.77714	0.998588	0.25467	0.995158	0.77714	0.432479	0.997569	0.421573	0.338848	0.00140637	0.00345341	0.442266	0.557734	0.996547	1.95117	0.996547	0.557734	0.998594	288280	406	512	999
				chr2	0.774784	0.999082	0.353185	0.99763	0.774784	0.488461	0.998812	0.486228	0.435065	0.000916177	0.00145929	0.448972	0.551028	0.998541	1.29851	0.998541	0.551028	0.999084	1309681	1201	1474	1914
				chr20	0.816076	0.999265	0.295034	0.997131	0.816076	0.484381	0.998562	0.468873	0.371886	0.000732665	0.00214328	0.365706	0.634294	0.997857	1.689	0.997857	0.634294	0.999267	328695	241	418	706
				chr21	0.836472	0.999685	0.191094	0.997992	0.836472	0.431513	0.998994	0.392758	0.277014	0.000313947	0.00169666	0.325359	0.674641	0.998303	2.60993	0.998303	0.674641	0.999686	216529	68	141	368
				chr22	0.798083	0.998952	0.260472	0.995997	0.798083	0.45193	0.997992	0.436764	0.343634	0.00104303	0.00297193	0.400862	0.599138	0.997028	1.91007	0.997028	0.599138	0.998957	178141	186	278	531
				chr3	0.787172	0.999092	0.380936	0.997659	0.787172	0.513802	0.998827	0.511759	0.460549	0.000906338	0.00144014	0.424217	0.575783	0.99856	1.17132	0.99856	0.575783	0.999094	1104546	1002	1360	1593
				chr4	0.795208	0.999322	0.341241	0.997928	0.795208	0.492823	0.998962	0.485828	0.412037	0.000676659	0.00139894	0.408184	0.591816	0.998601	1.42697	0.998601	0.591816	0.999323	1178525	798	1157	1651
				chr5	0.780633	0.999103	0.358148	0.997627	0.780633	0.494821	0.998811	0.492053	0.437137	0.000895424	0.001483	0.437251	0.562749	0.998517	1.28761	0.998517	0.562749	0.999105	979663	878	1130	1455
				chr6	0.786192	0.99923	0.344786	0.997801	0.786192	0.489243	0.998898	0.484303	0.418947	0.000768743	0.00143459	0.426182	0.573818	0.998565	1.38693	0.998565	0.573818	0.999231	960570	739	995	1380
				chr7	0.773349	0.999034	0.3304	0.997352	0.773349	0.47238	0.998673	0.468631	0.409129	0.000964215	0.00168971	0.451613	0.548387	0.99831	1.44422	0.99831	0.548387	0.999036	841324	812	986	1424
				chr8	0.783124	0.999147	0.342236	0.997597	0.783124	0.485785	0.998796	0.481259	0.417606	0.000850853	0.00155783	0.432193	0.567807	0.998442	1.3946	0.998442	0.567807	0.999149	860755	733	963	1343
				chr9	0.803073	0.999328	0.339042	0.997828	0.803073	0.496894	0.998912	0.488206	0.408005	0.000670452	0.00150536	0.392349	0.607651	0.998495	1.45095	0.998495	0.607651	0.99933	657324	441	683	991
			GARFIELD	chr1	0.98355	0.999946	0.422267	0.986672	0.876291	0.29981	0.993279	0.207442	0.11998	0.000542504	0.0128231	0.234595	0.765405	0.987177	7.33475	0.987177	0.765405	0.999457	1199341	651	2124	15579
				chr10	0.983668	0.999956	0.371536	0.987267	0.877405	0.279574	0.993583	0.183154	0.103991	0.000439373	0.0123231	0.232867	0.767133	0.987677	8.61623	0.987677	0.767133	0.999561	757565	333	1097	9452
				chr11	0.985142	0.999966	0.373245	0.983823	0.872417	0.255966	0.991833	0.158474	0.0884521	0.000487924	0.0157288	0.239437	0.760563	0.984271	10.3056	0.984271	0.760563	0.999512	766139	374	1188	12243
				chr12	0.985127	0.999953	0.408582	0.984373	0.875983	0.280099	0.992111	0.18453	0.10488	0.000546041	0.015125	0.232908	0.767092	0.984875	8.53474	0.984875	0.767092	0.999454	735807	402	1324	11300
				chr13	0.987238	0.999974	0.470621	0.98814	0.886665	0.286704	0.994027	0.187819	0.106674	0.000380842	0.0115038	0.215166	0.784834	0.988496	8.3744	0.988496	0.784834	0.999619	595821	227	828	6934
				chr14	0.983954	0.999962	0.382095	0.983389	0.891456	0.257984	0.991612	0.154307	0.0853982	0.0003877	0.0162608	0.200828	0.799172	0.983739	10.7098	0.983739	0.799172	0.999612	500193	194	772	8268
				chr15	0.986109	0.999958	0.388043	0.987292	0.884622	0.303152	0.993595	0.207966	0.119942	0.000473009	0.0122677	0.218487	0.781513	0.987732	7.33737	0.987732	0.781513	0.999527	439530	208	744	5459
				chr16	0.980309	0.99994	0.359948	0.991113	0.848153	0.323848	0.99553	0.249032	0.151244	0.000623836	0.00828612	0.295407	0.704593	0.991714	5.61185	0.991714	0.704593	0.999376	453362	283	675	3788
				chr17	0.981295	0.99993	0.439676	0.989927	0.865998	0.365969	0.994927	0.294456	0.183711	0.000741826	0.00936669	0.258637	0.741363	0.990633	4.44332	0.990633	0.741363	0.999258	373126	277	794	3528
				chr18	0.97499	0.999946	0.315303	0.988082	0.852204	0.246909	0.993998	0.155125	0.0869865	0.000439716	0.0115018	0.284091	0.715909	0.988498	10.496	0.988498	0.715909	0.99956	454639	200	504	5290
				chr19	0.982652	0.999931	0.300507	0.984872	0.841477	0.302184	0.992362	0.22575	0.13468	0.000973918	0.0142147	0.302832	0.697168	0.985785	6.425	0.985785	0.697168	0.999026	285167	278	640	4112
				chr2	0.981805	0.999938	0.412408	0.986316	0.88514	0.287128	0.9931	0.189025	0.107476	0.000447184	0.0132709	0.216449	0.783551	0.986729	8.30439	0.986729	0.783551	0.999553	1294189	579	2096	17406
				chr20	0.983759	0.999961	0.263507	0.988075	0.850156	0.278415	0.993993	0.19245	0.111269	0.000583099	0.0113722	0.288316	0.711684	0.988628	7.98721	0.988628	0.711684	0.999417	325655	190	469	3746
				chr21	0.982415	0.999972	0.264594	0.991189	0.876088	0.242843	0.995572	0.142537	0.078635	0.000232467	0.00858933	0.239234	0.760766	0.991411	11.717	0.991411	0.760766	0.999768	215034	50	159	1863
				chr22	0.976968	0.999903	0.315675	0.990287	0.827464	0.325637	0.995111	0.26146	0.162791	0.000880143	0.00886541	0.336207	0.663793	0.991135	5.14286	0.991135	0.663793	0.99912	177088	156	308	1584
				chr3	0.977276	0.999934	0.359408	0.983917	0.862244	0.25764	0.99188	0.163947	0.0921844	0.000563541	0.0155622	0.259949	0.740051	0.984438	9.84783	0.984438	0.740051	0.999436	1088925	614	1748	17214
				chr4	0.980774	0.999955	0.336499	0.982308	0.857346	0.215745	0.991064	0.120373	0.065579	0.000451603	0.0172771	0.268031	0.731969	0.982723	14.2488	0.982723	0.731969	0.999548	1159786	524	1431	20390
				chr5	0.986333	0.999966	0.410588	0.981961	0.88734	0.254649	0.990883	0.152125	0.0841398	0.000432475	0.0176513	0.207669	0.792331	0.982349	10.885	0.982349	0.792331	0.999568	963800	417	1591	17318
				chr6	0.980422	0.999953	0.395715	0.983389	0.869351	0.238563	0.991613	0.140556	0.0774923	0.000448884	0.0161994	0.245098	0.754902	0.983801	11.9045	0.983801	0.754902	0.999551	946367	425	1309	15583
				chr7	0.980038	0.999944	0.331889	0.985692	0.866849	0.274963	0.992783	0.181966	0.103592	0.000545954	0.0138001	0.252503	0.747497	0.9862	8.65327	0.9862	0.747497	0.999454	831118	454	1344	11630
				chr8	0.982506	0.999958	0.336711	0.984817	0.857047	0.251302	0.992339	0.158594	0.0889785	0.000541238	0.0146793	0.271226	0.728774	0.985321	10.2387	0.985321	0.728774	0.999459	849443	460	1236	12655
				chr9	0.978537	0.999949	0.242833	0.985046	0.843744	0.228542	0.992458	0.137949	0.0764905	0.00051608	0.0144703	0.298043	0.701957	0.98553	12.0735	0.98553	0.701957	0.999484	648789	335	789	9526
			Hard Filter	chr1	0.886122	0.99948	0.101882	0.990864	0.886122	0.362691	0.995403	0.280354	0.170845	0.00050456	0.00865654	0.219099	0.780901	0.991343	4.85325	0.991343	0.780901	0.999495	1204403	608	2167	10517
				chr10	0.8816	0.999559	0.0875201	0.991461	0.8816	0.338218	0.995706	0.251597	0.150313	0.000429636	0.00812889	0.228671	0.771329	0.991871	5.65277	0.991871	0.771329	0.99957	760782	327	1103	6235
				chr11	0.858259	0.999431	0.0758884	0.989997	0.858259	0.30839	0.994966	0.225223	0.133286	0.000554809	0.0094735	0.274008	0.725992	0.990527	6.50265	0.990527	0.725992	0.999445	771008	428	1134	7374
				chr12	0.872143	0.99941	0.0965892	0.990551	0.872143	0.348252	0.995245	0.268706	0.163522	0.00057499	0.008901	0.246813	0.753187	0.991099	5.11538	0.991099	0.753187	0.999425	740457	426	1300	6650
				chr13	0.826533	0.999393	0.0752166	0.991822	0.826533	0.293032	0.995889	0.220152	0.132083	0.000598129	0.00759844	0.339336	0.660664	0.992402	6.57102	0.992402	0.660664	0.999402	598175	358	697	4580
				chr14	0.880506	0.999546	0.0787928	0.990407	0.880506	0.323018	0.995173	0.233412	0.137549	0.00044046	0.00917474	0.229814	0.770186	0.990825	6.27016	0.990825	0.770186	0.99956	503796	222	744	4665
				chr15	0.803775	0.999161	0.0812799	0.991201	0.803775	0.29225	0.995575	0.229984	0.141409	0.000828435	0.0079957	0.384454	0.615546	0.992004	6.07167	0.992004	0.615546	0.999172	441431	366	586	3558
				chr16	0.898324	0.999574	0.117414	0.992495	0.898324	0.390208	0.996227	0.309361	0.191542	0.000414017	0.00710926	0.196242	0.803758	0.992891	4.22078	0.992891	0.803758	0.999586	453900	188	770	3250
				chr17	0.880428	0.999321	0.14261	0.99178	0.880428	0.411891	0.995864	0.346453	0.223641	0.000663022	0.00758521	0.231559	0.768441	0.992415	3.47145	0.992415	0.768441	0.999337	373797	248	823	2857
				chr18	0.858873	0.999568	0.0677701	0.991488	0.858873	0.293631	0.995721	0.206757	0.120547	0.00042288	0.0081056	0.274148	0.725852	0.991894	7.2955	0.991894	0.725852	0.999577	456201	193	511	3728
				chr19	0.860874	0.999118	0.124636	0.98999	0.860874	0.380599	0.994958	0.315988	0.201562	0.000861023	0.00918836	0.269063	0.730937	0.990812	3.96125	0.990812	0.730937	0.999139	286621	247	671	2658
				chr2	0.875601	0.999493	0.0909343	0.991104	0.875601	0.341058	0.995525	0.257933	0.15534	0.000494163	0.00842409	0.240374	0.759626	0.991576	5.4375	0.991576	0.759626	0.999506	1300546	643	2032	11049
				chr20	0.889767	0.999559	0.0971836	0.991568	0.889767	0.357234	0.99576	0.271657	0.164137	0.000428268	0.00802366	0.212443	0.787557	0.991976	5.09249	0.991976	0.787557	0.999572	326758	140	519	2643
				chr21	0.915468	0.999837	0.0626951	0.993464	0.915468	0.305095	0.996719	0.197852	0.112179	0.000157739	0.00638552	0.162679	0.837321	0.993614	7.91429	0.993614	0.837321	0.999842	215512	34	175	1385
				chr22	0.886409	0.99941	0.136449	0.992095	0.886409	0.408016	0.996024	0.338318	0.21599	0.000574777	0.00735426	0.219828	0.780172	0.992646	3.62983	0.992646	0.780172	0.999425	177358	102	362	1314
				chr3	0.847505	0.999349	0.0819578	0.990335	0.847505	0.313894	0.995137	0.236895	0.142405	0.000637295	0.00905402	0.295936	0.704064	0.990946	6.02225	0.990946	0.704064	0.999363	1096124	699	1663	10015
				chr4	0.880769	0.999605	0.0642503	0.989821	0.880769	0.295657	0.994878	0.200412	0.115167	0.000382366	0.00981718	0.228645	0.771355	0.990183	7.68302	0.990183	0.771355	0.999618	1168590	447	1508	11586
				chr5	0.876271	0.999494	0.0818317	0.990122	0.876271	0.326507	0.995029	0.239605	0.142154	0.000491586	0.00941069	0.238048	0.761952	0.990589	6.03464	0.990589	0.761952	0.999508	971885	478	1530	9233
				chr6	0.879868	0.999567	0.0760173	0.990592	0.879868	0.317763	0.995267	0.227242	0.133327	0.000420474	0.00900774	0.231257	0.768743	0.990992	6.50038	0.990992	0.768743	0.99958	953285	401	1333	8665
				chr7	0.844338	0.999336	0.0838006	0.990608	0.844338	0.315408	0.995275	0.24023	0.145105	0.000650792	0.00876656	0.302558	0.697442	0.991233	5.89155	0.991233	0.697442	0.999349	835360	544	1254	7388
				chr8	0.874588	0.999507	0.0868016	0.991051	0.874588	0.333959	0.995499	0.249515	0.149349	0.000480595	0.00848975	0.242335	0.757665	0.99151	5.69572	0.99151	0.757665	0.999519	854779	411	1285	7319
				chr9	0.888943	0.999621	0.0772934	0.991059	0.888943	0.32382	0.995503	0.230689	0.135168	0.000367591	0.00859163	0.213523	0.786477	0.991408	6.39819	0.991408	0.786477	0.999632	652659	240	884	5656
			VEF	chr1	0.995047	0.999983	0.913362	0.999428	0.930682	0.872574	0.999713	0.872787	0.884246	0.000316052	0.00025763	0.138378	0.861622	0.999742	0.130908	0.999742	0.861622	0.999684	1214607	384	2391	313
				chr10	0.995224	0.999988	0.884638	0.999439	0.926429	0.849603	0.999719	0.849878	0.846634	0.000273792	0.000288129	0.146853	0.853147	0.999712	0.181148	0.999712	0.853147	0.999726	766796	210	1220	221
				chr11	0.996632	0.99999	0.870305	0.999378	0.914712	0.842166	0.999688	0.842379	0.855446	0.000341714	0.000281353	0.170294	0.829706	0.999719	0.168981	0.999719	0.829706	0.999658	778163	266	1296	219
				chr12	0.997545	0.999993	0.90107	0.999342	0.923658	0.855516	0.99967	0.855806	0.864146	0.000352009	0.000307854	0.152375	0.847625	0.999692	0.157211	0.999692	0.847625	0.999648	746877	263	1463	230
				chr13	0.990245	0.999975	0.852699	0.999429	0.899416	0.830478	0.999714	0.830133	0.86373	0.000351672	0.000220653	0.200948	0.799052	0.999779	0.15777	0.999779	0.799052	0.999648	602622	212	843	133
				chr14	0.991084	0.999976	0.87855	0.999376	0.923745	0.837174	0.999687	0.837423	0.827273	0.000289121	0.000336309	0.152174	0.847826	0.999664	0.208791	0.999664	0.847826	0.999711	508290	147	819	171
				chr15	0.994879	0.999983	0.872716	0.999309	0.904794	0.833524	0.999654	0.833514	0.858575	0.000406702	0.0002854	0.190126	0.809874	0.999715	0.164721	0.999715	0.809874	0.999593	444862	181	771	127
				chr16	0.991797	0.99997	0.908111	0.999463	0.939836	0.872432	0.999731	0.872671	0.865503	0.000251567	0.000286558	0.120042	0.879958	0.999713	0.155397	0.999713	0.879958	0.999748	457019	115	843	131
				chr17	0.996759	0.999987	0.927322	0.99929	0.931212	0.873057	0.999644	0.873346	0.884211	0.000390252	0.00032125	0.137255	0.862745	0.999679	0.130952	0.999679	0.862745	0.99961	376533	147	924	121
				chr18	0.997552	0.999995	0.875121	0.999472	0.923858	0.830803	0.999736	0.830898	0.814461	0.000232659	0.000295698	0.151989	0.848011	0.999704	0.227806	0.999704	0.848011	0.999767	459793	107	597	136
				chr19	0.995425	0.999979	0.897159	0.999049	0.921883	0.848386	0.999523	0.84885	0.853524	0.000494315	0.000459764	0.155773	0.844227	0.99954	0.171613	0.99954	0.844227	0.999506	289146	143	775	133
				chr2	0.991813	0.999974	0.885909	0.999372	0.917983	0.844035	0.999686	0.84431	0.852515	0.000333932	0.000295061	0.163738	0.836262	0.999705	0.173	0.999705	0.836262	0.999666	1311208	438	2237	387
				chr20	0.995363	0.999986	0.892924	0.999436	0.931569	0.859243	0.999718	0.859517	0.855639	0.000273228	0.000291438	0.136571	0.863429	0.999709	0.168717	0.999709	0.863429	0.999727	329305	90	569	96
				chr21	0.998804	0.999999	0.900796	0.99965	0.944854	0.832054	0.999825	0.830357	0.778243	0.000106056	0.000244356	0.110048	0.889952	0.999756	0.284946	0.999756	0.889952	0.999894	216844	23	186	53
				chr22	0.997061	0.999989	0.879664	0.999168	0.916824	0.838165	0.999583	0.83857	0.843137	0.000430945	0.000402973	0.165948	0.834052	0.999597	0.186047	0.999597	0.834052	0.999569	178600	77	387	72
				chr3	0.975328	0.999913	0.838849	0.999242	0.896327	0.816826	0.99962	0.816834	0.842176	0.000442023	0.00031732	0.207028	0.792972	0.999683	0.1874	0.999683	0.792972	0.999558	1105788	489	1873	351
				chr4	0.99469	0.999988	0.870179	0.999407	0.922593	0.825002	0.999703	0.825056	0.805556	0.000255915	0.000338085	0.154476	0.845524	0.999662	0.241379	0.999662	0.845524	0.999744	1179777	302	1653	399
				chr5	0.995432	0.999987	0.9001	0.999383	0.927627	0.849574	0.999691	0.849864	0.844226	0.000295589	0.000323101	0.144422	0.855578	0.999677	0.184517	0.999677	0.855578	0.999704	980801	290	1718	317
				chr6	0.993721	0.999983	0.886707	0.999447	0.932371	0.849004	0.999723	0.849137	0.833797	0.000243272	0.000310827	0.134948	0.865052	0.999689	0.199333	0.999689	0.865052	0.999757	961651	234	1500	299
				chr7	0.975902	0.99992	0.823014	0.999221	0.886392	0.809078	0.99961	0.80861	0.847561	0.00048404	0.000296649	0.226919	0.773081	0.999703	0.179856	0.999703	0.773081	0.999516	842498	408	1390	250
				chr8	0.994303	0.999983	0.871254	0.999345	0.916404	0.832809	0.999672	0.833137	0.833137	0.000328269	0.000328269	0.166863	0.833137	0.999672	0.200283	0.999672	0.833137	0.999672	861815	283	1413	283
				chr9	0.99348	0.999983	0.898202	0.999504	0.934028	0.856347	0.999752	0.856516	0.845022	0.000224827	0.000271906	0.131673	0.868327	0.999728	0.183402	0.999728	0.868327	0.999775	658136	148	976	179
			VQSR	chr1	0.886621	0.999608	0.0654673	0.963985	0.854855	0.178973	0.981631	0.0861828	0.045736	0.000602996	0.0355151	0.254775	0.745225	0.964485	20.8646	0.964485	0.745225	0.999397	1171772	707	2068	43148
				chr10	0.896903	0.999692	0.0653197	0.96656	0.86075	0.170644	0.982971	0.0774726	0.0408325	0.000473032	0.0330449	0.245455	0.754545	0.966955	23.4903	0.966955	0.754545	0.999527	741671	351	1079	25346
				chr11	0.905498	0.999703	0.026893	0.957088	0.869246	0.160911	0.978038	0.0679495	0.0355198	0.000458693	0.0425588	0.21895	0.78105	0.957441	27.1533	0.957441	0.78105	0.999541	745255	342	1220	33127
				chr12	0.894832	0.999645	0.0615242	0.960019	0.85453	0.171225	0.979566	0.0794515	0.0419521	0.000604427	0.0394923	0.251448	0.748552	0.960508	22.8367	0.960508	0.748552	0.999396	717602	434	1292	29505
				chr13	0.895193	0.999697	0.0590244	0.968214	0.87148	0.174348	0.983828	0.0784559	0.0413211	0.000407508	0.0314473	0.225592	0.774408	0.968553	23.2007	0.968553	0.774408	0.999592	583800	238	817	18955
				chr14	0.906263	0.999734	0.0561517	0.959409	0.869627	0.160974	0.979253	0.0678868	0.0354887	0.000436289	0.0402489	0.220497	0.779503	0.959751	27.178	0.959751	0.779503	0.999564	487996	213	753	20465
				chr15	0.883215	0.999585	0.0421364	0.966758	0.848129	0.17677	0.983071	0.0856156	0.0454784	0.000599051	0.0327334	0.271008	0.728992	0.967267	20.9885	0.967267	0.728992	0.999401	430423	258	694	14566
				chr16	0.89441	0.999674	0.133173	0.974244	0.858451	0.2029	0.986933	0.107556	0.0579793	0.000554004	0.0252696	0.257829	0.742171	0.97473	16.2475	0.97473	0.742171	0.999446	445598	247	711	11552
				chr17	0.890674	0.999552	0.0914354	0.971667	0.854515	0.222178	0.9856	0.128502	0.0703899	0.000769407	0.0276646	0.263305	0.736695	0.972335	13.2066	0.972335	0.736695	0.999231	366234	282	789	10420
				chr18	0.893561	0.999712	0.0529786	0.968752	0.865926	0.162311	0.984109	0.0694337	0.0363723	0.000374549	0.030933	0.237216	0.762784	0.969067	26.4935	0.969067	0.762784	0.999625	445702	167	537	14227
				chr19	0.85361	0.999252	0.102541	0.960427	0.831387	0.188028	0.979768	0.100846	0.0543277	0.000984397	0.0387515	0.298475	0.701525	0.961248	17.4068	0.961248	0.701525	0.999016	278069	274	644	11210
				chr2	0.894204	0.999676	0.0624112	0.964686	0.860127	0.173435	0.981998	0.0800761	0.0422798	0.000517176	0.0348865	0.24486	0.75514	0.965113	22.652	0.965113	0.75514	0.999483	1265838	655	2020	45757
				chr20	0.880929	0.999586	0.10474	0.969451	0.858999	0.183386	0.984465	0.0890776	0.0473583	0.000519318	0.0301062	0.251897	0.748103	0.969894	20.1156	0.969894	0.748103	0.999481	319484	166	493	9917
				chr21	0.863759	0.999794	0.0533274	0.974833	0.834442	0.131487	0.987247	0.0503997	0.0261497	0.000302513	0.0248966	0.30622	0.69378	0.975103	37.2414	0.975103	0.69378	0.999697	211497	64	145	5400
				chr22	0.858115	0.999431	0.163989	0.972853	0.8155	0.19454	0.986216	0.111456	0.0608904	0.000913127	0.0263276	0.342672	0.657328	0.973672	15.423	0.973672	0.657328	0.999087	173968	159	305	4704
				chr3	0.864703	0.99956	0.0473907	0.960305	0.847033	0.161991	0.979718	0.0729786	0.0384001	0.000592441	0.0392103	0.266723	0.733277	0.96079	25.0416	0.96079	0.733277	0.999408	1062767	630	1732	43372
				chr4	0.895022	0.999729	0.0178248	0.956221	0.853473	0.139146	0.977592	0.0536508	0.0278199	0.000432088	0.0434384	0.249616	0.750384	0.956562	34.9455	0.956562	0.750384	0.999568	1128911	488	1467	51265
				chr5	0.909079	0.999707	0.0434514	0.957318	0.880708	0.16775	0.978157	0.0714317	0.0373767	0.000419174	0.042368	0.196215	0.803785	0.957632	25.7546	0.957632	0.803785	0.999581	939550	394	1614	41568
				chr6	0.90078	0.999733	0.0390978	0.958502	0.867535	0.154443	0.978781	0.0630696	0.0328702	0.000420489	0.0411695	0.22376	0.77624	0.958831	29.4227	0.958831	0.77624	0.99958	922347	388	1346	39603
				chr7	0.866949	0.999563	0.0585553	0.96391	0.844557	0.168164	0.981594	0.0787644	0.0416454	0.000608663	0.03558	0.275306	0.724694	0.96442	23.0123	0.96442	0.724694	0.999391	812763	495	1303	29985
				chr8	0.891718	0.999644	0.0513642	0.962395	0.856701	0.163956	0.980808	0.0726826	0.0381904	0.000509356	0.0371883	0.24941	0.75059	0.962812	25.1846	0.962812	0.75059	0.999491	830038	423	1273	32060
				chr9	0.892105	0.999683	0.0369198	0.962139	0.853586	0.151249	0.980679	0.0628355	0.0328017	0.000452737	0.0374897	0.255338	0.744662	0.96251	29.4863	0.96251	0.744662	0.999547	633635	287	837	24680
	Mutect2	INDEL	FVC	chr1	0.995145	0.999904	0.925384	0.996813	0.928517	0.896386	0.998382	0.89704	0.939878	0.00233316	0.00090261	0.142063	0.857937	0.999097	0.0639676	0.999097	0.857937	0.997667	174890	409	2470	158
				chr10	0.994653	0.999907	0.913864	0.997003	0.92675	0.895704	0.99848	0.896116	0.942231	0.00223524	0.000804728	0.145695	0.854305	0.999195	0.0613108	0.999195	0.854305	0.997765	108024	242	1419	87
				chr11	0.994748	0.999906	0.92943	0.997198	0.929899	0.902158	0.998579	0.902471	0.948735	0.00213032	0.000711116	0.139492	0.860508	0.999289	0.0540346	0.999289	0.860508	0.99787	105393	225	1388	75
				chr12	0.994729	0.999876	0.923787	0.996643	0.92342	0.891665	0.998295	0.892103	0.941392	0.00253026	0.000878365	0.152281	0.847719	0.999122	0.0622568	0.999122	0.847719	0.99747	109198	277	1542	96
				chr13	0.992101	0.999859	0.903904	0.996887	0.913617	0.883154	0.998423	0.882735	0.94532	0.00246557	0.000687397	0.172078	0.827922	0.999313	0.0578431	0.999313	0.827922	0.997534	85772	212	1020	59
				chr14	0.993959	0.999896	0.920547	0.997126	0.92599	0.89902	0.998542	0.8991	0.950902	0.0022432	0.000671279	0.14735	0.85265	0.999329	0.0516333	0.999329	0.85265	0.997757	72946	164	949	49
				chr15	0.996535	0.99994	0.926695	0.997041	0.929392	0.90359	0.998497	0.903846	0.953042	0.00230764	0.000696577	0.14052	0.85948	0.999303	0.0492721	0.999303	0.85948	0.997692	63122	146	893	44
				chr16	0.989961	0.999728	0.909128	0.996185	0.917329	0.886921	0.99806	0.887105	0.945455	0.00299793	0.00088057	0.164461	0.835539	0.999119	0.0576923	0.999119	0.835539	0.997002	57866	174	884	51
				chr17	0.994145	0.999853	0.918228	0.996497	0.92284	0.893767	0.998219	0.894083	0.947313	0.00272288	0.00083682	0.153484	0.846516	0.999163	0.0556174	0.999163	0.846516	0.997277	59700	163	899	50
				chr18	0.994695	0.99991	0.902121	0.996455	0.915413	0.876882	0.998201	0.877323	0.92809	0.00259857	0.00099746	0.168177	0.831823	0.999003	0.0774818	0.999003	0.831823	0.997401	64099	167	826	64
				chr19	0.993892	0.999874	0.921355	0.996155	0.92722	0.888861	0.998043	0.890071	0.92734	0.00267048	0.00124239	0.144318	0.855682	0.998758	0.0783533	0.998758	0.855682	0.99733	47430	127	753	59
				chr2	0.995536	0.999917	0.93429	0.997231	0.931099	0.908087	0.998594	0.908192	0.958628	0.00220958	0.000600633	0.137202	0.862798	0.999399	0.0431571	0.999399	0.862798	0.99779	184694	409	2572	111
				chr20	0.995292	0.999913	0.918083	0.996664	0.926552	0.894058	0.998305	0.894702	0.939437	0.0024596	0.000929167	0.145967	0.854033	0.999071	0.0644678	0.999071	0.854033	0.99754	46235	114	667	43
				chr21	0.997252	0.999962	0.94606	0.998173	0.947463	0.920165	0.999076	0.920716	0.947368	0.00125171	0.000596445	0.104478	0.895522	0.999404	0.0555556	0.999404	0.895522	0.998748	33512	42	360	20
				chr22	0.99041	0.999777	0.897927	0.995731	0.918624	0.872068	0.997829	0.87346	0.911215	0.00287996	0.00146126	0.16129	0.83871	0.998539	0.0974359	0.998539	0.83871	0.99712	25967	75	390	38
				chr3	0.997022	0.999951	0.937332	0.99755	0.938432	0.91637	0.998757	0.916667	0.959564	0.00190893	0.000576683	0.122559	0.877441	0.999423	0.0421402	0.999423	0.877441	0.998091	154242	295	2112	89
				chr4	0.99365	0.999875	0.912108	0.997181	0.92183	0.89353	0.998572	0.893401	0.948555	0.00220558	0.000649712	0.155691	0.844309	0.99935	0.0542355	0.99935	0.844309	0.997794	161505	357	1936	105
				chr5	0.994626	0.999899	0.932501	0.99719	0.933425	0.900561	0.998575	0.90129	0.937564	0.00198259	0.000867011	0.132283	0.867717	0.999133	0.0665933	0.999133	0.867717	0.998017	139439	277	1817	121
				chr6	0.995137	0.999913	0.922907	0.99697	0.924778	0.895705	0.998463	0.89591	0.946687	0.00232735	0.000745642	0.149698	0.850302	0.999254	0.0563149	0.999254	0.850302	0.997673	138033	322	1829	103
				chr7	0.99432	0.999899	0.915725	0.996865	0.919489	0.894105	0.998409	0.893771	0.95541	0.00255503	0.000625401	0.160397	0.839603	0.999375	0.0466708	0.999375	0.839603	0.997445	119848	307	1607	75
				chr8	0.995681	0.999922	0.932011	0.997175	0.929143	0.907095	0.998566	0.90705	0.960976	0.00229787	0.000568798	0.141144	0.858856	0.999431	0.0406091	0.999431	0.858856	0.997702	112454	259	1576	64
				chr9	0.995527	0.999911	0.925371	0.997258	0.931396	0.902437	0.998609	0.902862	0.945946	0.00204143	0.000739107	0.136469	0.863531	0.999261	0.0571429	0.999261	0.863531	0.997959	86527	177	1120	64
			Frequency	chr1	0.950171	0.998373	0.183888	0.959427	0.950171	0.498994	0.978967	0.428651	0.277573	0.00101682	0.0402632	0.0593956	0.940604	0.959737	2.60266	0.959737	0.940604	0.998983	168000	171	2708	7048
				chr10	0.944505	0.998305	0.168413	0.958997	0.944505	0.480155	0.978764	0.406905	0.260459	0.00112669	0.0405509	0.0704395	0.929561	0.959449	2.83938	0.959449	0.929561	0.998873	103727	117	1544	4384
				chr11	0.949705	0.998471	0.19722	0.964662	0.949705	0.510367	0.981752	0.443366	0.290646	0.00104028	0.0348731	0.0657161	0.934284	0.965127	2.44061	0.965127	0.934284	0.99896	101790	106	1507	3678
				chr12	0.952355	0.998426	0.191982	0.960509	0.952355	0.507829	0.979534	0.439018	0.286024	0.000970412	0.0392153	0.0560748	0.943925	0.960785	2.49621	0.960785	0.943925	0.99903	105008	102	1717	4286
				chr13	0.945776	0.998451	0.209617	0.968804	0.945776	0.518288	0.983942	0.455493	0.302449	0.00115236	0.0305251	0.0779221	0.922078	0.969475	2.30634	0.969475	0.922078	0.998848	83211	96	1136	2620
				chr14	0.945707	0.998354	0.189775	0.963634	0.945707	0.501288	0.981214	0.433705	0.28305	0.00114956	0.0358107	0.0727763	0.927224	0.964189	2.53295	0.964189	0.927224	0.99885	70381	81	1032	2614
				chr15	0.949467	0.998349	0.187323	0.960174	0.949467	0.501778	0.979363	0.43266	0.281142	0.00105372	0.0394674	0.0615977	0.938402	0.960533	2.55692	0.960533	0.938402	0.998946	60673	64	975	2493
				chr16	0.938229	0.997762	0.157703	0.948843	0.938229	0.466965	0.973294	0.394055	0.250191	0.00139863	0.0507623	0.0727788	0.927221	0.949238	2.99694	0.949238	0.927221	0.998601	54977	77	981	2940
				chr17	0.944718	0.998052	0.151472	0.947708	0.944718	0.463697	0.972691	0.3861	0.242836	0.00109359	0.0521841	0.0583804	0.94162	0.947816	3.118	0.947816	0.94162	0.998906	56632	62	1000	3118
				chr18	0.945852	0.998333	0.204306	0.965606	0.945852	0.51428	0.982247	0.450601	0.297797	0.0011922	0.0337734	0.0745217	0.925478	0.966227	2.358	0.966227	0.925478	0.998808	61996	74	919	2167
				chr19	0.934311	0.99759	0.118804	0.932333	0.934311	0.419551	0.964353	0.334891	0.20391	0.00126331	0.067742	0.0636364	0.936364	0.932258	3.90413	0.932258	0.936364	0.998737	44272	56	824	3217
				chr2	0.956927	0.99862	0.21373	0.965242	0.956927	0.529173	0.982039	0.464166	0.307283	0.00086233	0.034485	0.0516605	0.948339	0.965515	2.25433	0.965515	0.948339	0.999138	178432	154	2827	6373
				chr20	0.9564	0.998542	0.17137	0.955099	0.9564	0.490666	0.976654	0.414519	0.264498	0.000746083	0.0449458	0.0422535	0.957746	0.955054	2.78075	0.955054	0.957746	0.999254	44198	33	748	2080
				chr21	0.963333	0.999126	0.178924	0.968822	0.963333	0.499702	0.983979	0.421225	0.269986	0.000522948	0.031045	0.0422886	0.957711	0.968955	2.7039	0.968955	0.957711	0.999477	32491	17	385	1041
				chr22	0.943338	0.997992	0.14346	0.944692	0.943338	0.454042	0.971067	0.374359	0.2336	0.00109778	0.0552586	0.0580645	0.941935	0.944741	3.28082	0.944741	0.941935	0.998902	24568	27	438	1437
				chr3	0.957306	0.998677	0.218617	0.967066	0.957306	0.533195	0.983006	0.469039	0.311688	0.000849936	0.0326247	0.0527628	0.947237	0.967375	2.20833	0.967375	0.947237	0.99915	149296	127	2280	5035
				chr4	0.949141	0.998563	0.23107	0.97177	0.949141	0.537452	0.985492	0.47853	0.322644	0.00108058	0.0275787	0.0741387	0.925861	0.972421	2.09939	0.972421	0.925861	0.998919	157153	170	2123	4457
				chr5	0.953275	0.998606	0.201477	0.96586	0.953275	0.516116	0.982385	0.448826	0.29476	0.000926104	0.0337561	0.0596944	0.940306	0.966244	2.39259	0.966244	0.940306	0.999074	134849	125	1969	4711
				chr6	0.952963	0.998544	0.215654	0.966854	0.952963	0.528117	0.982897	0.464779	0.308857	0.000986916	0.0327069	0.0613668	0.938633	0.967293	2.23774	0.967293	0.938633	0.999013	133618	132	2019	4518
				chr7	0.940229	0.998103	0.195453	0.963303	0.940229	0.5034	0.981031	0.439654	0.2892	0.00138203	0.0359481	0.0835946	0.916405	0.964052	2.45781	0.964052	0.916405	0.998618	115612	160	1754	4311
				chr8	0.949205	0.998353	0.218877	0.965974	0.949205	0.528693	0.982425	0.467788	0.312272	0.00114808	0.0334702	0.0681199	0.93188	0.96653	2.20234	0.96653	0.93188	0.998852	108752	125	1710	3766
				chr9	0.955753	0.998683	0.189277	0.963692	0.955753	0.506622	0.981243	0.435121	0.282399	0.00081402	0.0360661	0.0524287	0.947571	0.963934	2.54109	0.963934	0.947571	0.999186	83468	68	1229	3123
			GARFIELD	chr1	0.590964	0.986762	0.0852089	0.981869	0.51182	0.0565138	0.990848	0.0444313	0.150905	0.0158034	0.00241077	0.973949	0.0260507	0.997589	5.62667	0.997589	0.0260507	0.984197	174626	2804	75	422
				chr10	0.592447	0.987663	0.0941767	0.983366	0.508425	0.0452818	0.991611	0.032839	0.136564	0.0148797	0.00181295	0.981337	0.0186635	0.998187	6.32258	0.998187	0.0186635	0.98512	107915	1630	31	196
				chr11	0.600423	0.987956	0.106952	0.983116	0.520748	0.090238	0.99148	0.0728205	0.210682	0.0144458	0.00252209	0.955983	0.0440174	0.997478	3.74648	0.997478	0.0440174	0.985554	105202	1542	71	266
				chr12	0.599615	0.986893	0.0921741	0.981703	0.513617	0.0642916	0.990763	0.0504437	0.167702	0.0159309	0.0024521	0.970313	0.0296866	0.997548	4.96296	0.997548	0.0296866	0.984069	109026	1765	54	268
				chr13	0.586325	0.988298	0.0734732	0.983954	0.507039	0.0343082	0.99191	0.0278358	0.097561	0.0139538	0.0021554	0.983766	0.0162338	0.997845	9.25	0.997845	0.0162338	0.986046	85646	1212	20	185
				chr14	0.59029	0.987695	0.0838273	0.982795	0.510392	0.0471116	0.99132	0.0391861	0.121495	0.0147103	0.00257552	0.97664	0.0233603	0.997424	7.23077	0.997424	0.0233603	0.98529	72807	1087	26	188
				chr15	0.604074	0.98719	0.0830573	0.98198	0.509006	0.0455816	0.990905	0.0350292	0.13125	0.0158951	0.00220055	0.979788	0.0202117	0.997799	6.61905	0.997799	0.0202117	0.984105	63027	1018	21	139
				chr16	0.594457	0.985442	0.0937852	0.981399	0.514046	0.0901789	0.990607	0.0534944	0.306931	0.017444	0.00120863	0.970699	0.0293006	0.998791	2.25806	0.998791	0.0293006	0.982556	57847	1027	31	70
				chr17	0.607169	0.986262	0.12358	0.981435	0.513775	0.0784377	0.990625	0.0520571	0.24031	0.0169899	0.00164017	0.97081	0.0291902	0.99836	3.16129	0.99836	0.0291902	0.98301	59652	1031	31	98
				chr18	0.60012	0.987815	0.0915306	0.983194	0.513086	0.0651874	0.991522	0.0486533	0.177215	0.0148466	0.00202609	0.971803	0.0281974	0.997974	4.64286	0.997974	0.0281974	0.985153	64033	965	28	130
				chr19	0.61807	0.986092	0.118354	0.980814	0.504513	0.032683	0.990312	0.0190275	0.136364	0.018032	0.00120028	0.989773	0.0102273	0.9988	6.33333	0.9988	0.0102273	0.981968	47432	871	9	57
				chr2	0.598881	0.987264	0.0954642	0.98207	0.512818	0.0590786	0.99095	0.0475248	0.151625	0.0154728	0.00254322	0.971822	0.0281785	0.997457	5.59524	0.997457	0.0281785	0.984527	184335	2897	84	470
				chr20	0.58834	0.986329	0.0885143	0.981831	0.514935	0.0744395	0.990827	0.0552486	0.201613	0.0161074	0.00213925	0.96799	0.0320102	0.997861	3.96	0.997861	0.0320102	0.983893	46179	756	25	99
				chr21	0.576837	0.989987	0.0485957	0.986356	0.502777	0.0135372	0.99313	0.0127932	0.0447761	0.0117814	0.00190862	0.992537	0.00746269	0.998091	21.3333	0.998091	0.00746269	0.988219	33468	399	3	64
				chr22	0.599634	0.985917	0.113944	0.981337	0.501554	0.0115748	0.99058	0.00803213	0.0606061	0.0175133	0.00119208	0.995699	0.00430108	0.998808	15.5	0.998808	0.00430108	0.982487	25974	463	2	31
				chr3	0.592049	0.987473	0.0850244	0.982678	0.514543	0.0661191	0.991259	0.0530171	0.165217	0.0149157	0.00248816	0.968425	0.0315746	0.997512	5.05263	0.997512	0.0315746	0.985084	153947	2331	76	384
				chr4	0.597643	0.988752	0.0772265	0.983631	0.516635	0.0672048	0.991744	0.0582661	0.149281	0.0135295	0.0029268	0.963803	0.0361971	0.997073	5.6988	0.997073	0.0361971	0.986471	161137	2210	83	473
				chr5	0.602801	0.988258	0.102674	0.983375	0.521173	0.0909154	0.991612	0.0739284	0.209354	0.0141638	0.00254371	0.95511	0.0448902	0.997456	3.7766	0.997456	0.0448902	0.985836	139205	2000	94	355
				chr6	0.59706	0.987647	0.0878427	0.982158	0.512913	0.0545719	0.990995	0.0472021	0.130252	0.0149416	0.00299705	0.971176	0.0288238	0.997003	6.67742	0.997003	0.0288238	0.985058	137722	2089	62	414
				chr7	0.604256	0.987573	0.0901996	0.982657	0.514851	0.0720517	0.991248	0.0545861	0.190031	0.015249	0.00216806	0.96813	0.0318704	0.997832	4.2623	0.997832	0.0318704	0.984751	119663	1853	61	260
				chr8	0.602251	0.987238	0.0913021	0.981784	0.515516	0.0684788	0.990803	0.0561849	0.166667	0.0155552	0.00275511	0.966213	0.0337875	0.997245	5	0.997245	0.0337875	0.984445	112208	1773	62	310
				chr9	0.595088	0.988055	0.0817767	0.983377	0.510065	0.0483579	0.991616	0.038183	0.130631	0.014464	0.00222887	0.977641	0.0223593	0.997771	6.65517	0.997771	0.0223593	0.985536	86398	1268	29	193
			Hard Filter	chr1	0.506845	0.984037	0.00740512	0.969392	0.506845	0.0140458	0.984451	0.0295795	0.0303696	0.0159595	0.0151387	0.971171	0.0288295	0.984861	31.9277	0.984861	0.0288295	0.984041	172398	2796	83	2650
				chr10	0.49983	0.984864	-0.0001699	0.969938	0.49983	-0.000337625	0.984736	0.0149254	0.0148017	0.0151365	0.0153916	0.984949	0.0150512	0.984608	66.56	0.984608	0.0150512	0.984863	106447	1636	25	1664
				chr11	0.511599	0.985281	0.0121218	0.971106	0.511599	0.0232683	0.985333	0.0379353	0.0380536	0.014714	0.0146205	0.962182	0.0378177	0.985379	25.2787	0.985379	0.0378177	0.985286	103926	1552	61	1542
				chr12	0.50658	0.983841	0.00752021	0.969986	0.50658	0.0139484	0.984757	0.0291121	0.0309406	0.0161557	0.0143283	0.972512	0.0274876	0.985672	31.32	0.985672	0.0274876	0.983844	107728	1769	50	1566
				chr13	0.503923	0.985959	0.00422932	0.973077	0.503923	0.00806799	0.986351	0.0217028	0.0223368	0.0140397	0.0132586	0.978896	0.0211039	0.986741	43.7692	0.986741	0.0211039	0.98596	84693	1206	26	1138
				chr14	0.509197	0.985254	0.00944139	0.970853	0.509197	0.0183284	0.985204	0.0331244	0.0330062	0.0147424	0.0148503	0.966757	0.0332435	0.98515	29.2973	0.98515	0.0332435	0.985258	71911	1076	37	1084
				chr15	0.499996	0.983817	-3.85831e-06	0.967978	0.499996	-7.63624e-06	0.983724	0.0162679	0.0161751	0.0161827	0.0163696	0.983638	0.0163619	0.98363	60.8235	0.98363	0.0163619	0.983817	62132	1022	17	1034
				chr16	0.503777	0.982193	0.00424474	0.966698	0.503777	0.00794059	0.98306	0.0248262	0.0261506	0.0178045	0.0160747	0.976371	0.0236295	0.983925	37.24	0.983925	0.0236295	0.982195	56986	1033	25	931
				chr17	0.505018	0.982709	0.00516271	0.966043	0.505018	0.0100396	0.98272	0.0273198	0.0273327	0.0172884	0.017272	0.972693	0.027307	0.982728	35.5862	0.982728	0.027307	0.982712	58718	1033	29	1032
				chr18	0.506655	0.984959	0.00780236	0.972481	0.506655	0.0143533	0.986043	0.0281843	0.0305164	0.0150379	0.0128735	0.973817	0.0261833	0.987127	31.7692	0.987127	0.0261833	0.984962	63337	967	26	826
				chr19	0.498878	0.981766	-0.00101788	0.962083	0.498878	-0.00212229	0.980669	0.017149	0.0162272	0.0182344	0.0204258	0.981818	0.0181818	0.979574	60.625	0.979574	0.0181818	0.981766	46519	864	16	970
				chr2	0.509243	0.984414	0.0104664	0.970813	0.509243	0.0194315	0.985182	0.034185	0.0360059	0.0155814	0.0140527	0.967461	0.0325394	0.985947	26.7732	0.985947	0.0325394	0.984419	182208	2884	97	2597
				chr20	0.50865	0.983686	0.00911687	0.968231	0.50865	0.0174661	0.98385	0.0336134	0.0339426	0.0163092	0.0159903	0.966709	0.0332907	0.98401	28.4615	0.98401	0.0332907	0.983691	45538	755	26	740
				chr21	0.500976	0.988176	0.000902278	0.975511	0.500976	0.00186543	0.987602	0.0142349	0.0136054	0.0118234	0.0129727	0.985075	0.0149254	0.987027	72.5	0.987027	0.0149254	0.988177	33097	396	6	435
				chr22	0.50333	0.982548	0.00349903	0.96615	0.50333	0.00674525	0.982777	0.0239651	0.0242826	0.0174501	0.0169967	0.976344	0.0236559	0.983003	40.1818	0.983003	0.0236559	0.98255	25563	454	11	442
				chr3	0.506812	0.984849	0.0078052	0.971883	0.506812	0.0144701	0.985735	0.0286533	0.0305164	0.015148	0.0133803	0.972995	0.0270046	0.98662	31.7692	0.98662	0.0270046	0.984852	152266	2342	65	2065
				chr4	0.508244	0.986238	0.00937057	0.97429	0.508244	0.0174124	0.986972	0.0303728	0.0321481	0.0137597	0.012295	0.971217	0.0287833	0.987705	30.1061	0.987705	0.0287833	0.98624	159623	2227	66	1987
				chr5	0.511832	0.985562	0.0129794	0.972383	0.511832	0.0243619	0.985991	0.0383481	0.0395137	0.014433	0.0135856	0.962751	0.0372493	0.986414	24.3077	0.986414	0.0372493	0.985567	137664	2016	78	1896
				chr6	0.504871	0.984814	0.00568395	0.972178	0.504871	0.0104935	0.985888	0.0244939	0.0264865	0.0151838	0.0130379	0.97722	0.0227801	0.986962	36.7551	0.986962	0.0227801	0.984816	136335	2102	49	1801
				chr7	0.506088	0.984479	0.00708006	0.971478	0.506088	0.013064	0.985527	0.0274279	0.0295359	0.0155186	0.0134253	0.974399	0.0256008	0.986575	32.8571	0.986575	0.0256008	0.984481	118313	1865	49	1610
				chr8	0.506754	0.984167	0.0078462	0.970871	0.506754	0.0144687	0.985214	0.029146	0.0313283	0.0158305	0.01374	0.972752	0.027248	0.98626	30.92	0.98626	0.027248	0.984169	110972	1785	50	1546
				chr9	0.505073	0.98539	0.0054988	0.972044	0.505073	0.0104492	0.985819	0.0246129	0.0253682	0.0146078	0.0137543	0.976099	0.0239013	0.986246	38.4194	0.986246	0.0239013	0.985392	85400	1266	31	1191
			VEF	chr1	0.955345	0.999021	0.441717	0.986708	0.629409	0.44033	0.993281	0.387782	0.761179	0.0120378	0.00134249	0.73984	0.26016	0.998658	0.313752	0.998658	0.26016	0.987962	174813	2130	749	235
				chr10	0.956066	0.999121	0.418716	0.987592	0.649879	0.458734	0.993729	0.423858	0.71266	0.0106355	0.00186845	0.698374	0.301626	0.998132	0.403194	0.998132	0.301626	0.989365	107909	1160	501	202
				chr11	0.954646	0.999126	0.399699	0.987645	0.652164	0.460633	0.993755	0.427521	0.707736	0.0105186	0.00193424	0.693738	0.306262	0.998066	0.412955	0.998066	0.306262	0.989481	105264	1119	494	204
				chr12	0.957651	0.998924	0.429653	0.986248	0.633779	0.432505	0.993046	0.39075	0.711176	0.0120354	0.00182078	0.730621	0.269379	0.998179	0.406122	0.998179	0.269379	0.987965	109095	1329	490	199
				chr13	0.950563	0.999065	0.446436	0.988928	0.669169	0.495508	0.994406	0.465039	0.735088	0.0093996	0.00175927	0.659903	0.340097	0.998241	0.360382	0.998241	0.340097	0.9906	85680	813	419	151
				chr14	0.95366	0.99906	0.41942	0.98768	0.634528	0.445526	0.993776	0.39736	0.748756	0.0110167	0.00138366	0.72956	0.27044	0.998616	0.335548	0.998616	0.27044	0.988983	72894	812	301	101
				chr15	0.962628	0.999305	0.428266	0.986574	0.630616	0.436045	0.993213	0.387784	0.739837	0.0119995	0.0015198	0.737247	0.262753	0.99848	0.351648	0.99848	0.262753	0.988001	63070	766	273	96
				chr16	0.953088	0.998957	0.427489	0.985926	0.63698	0.470765	0.992878	0.412181	0.822034	0.013084	0.00108776	0.724953	0.275047	0.998912	0.216495	0.998912	0.275047	0.986916	57854	767	291	63
				chr17	0.955405	0.999011	0.434105	0.985069	0.608113	0.398998	0.992449	0.337226	0.75	0.0137346	0.0012887	0.782486	0.217514	0.998711	0.333333	0.998711	0.217514	0.986265	59673	831	231	77
				chr18	0.962848	0.999324	0.450706	0.987998	0.665732	0.489773	0.993932	0.458449	0.733925	0.010231	0.00187024	0.666667	0.333333	0.99813	0.362538	0.99813	0.333333	0.989769	64043	662	331	120
				chr19	0.954427	0.999002	0.354814	0.98406	0.593718	0.369793	0.991938	0.300997	0.744395	0.0148299	0.00120028	0.811364	0.188636	0.9988	0.343373	0.9988	0.188636	0.98517	47432	714	166	57
				chr2	0.958116	0.99914	0.448306	0.987406	0.638471	0.465982	0.993635	0.41213	0.795585	0.0115238	0.00115257	0.721905	0.278095	0.998847	0.256936	0.998847	0.278095	0.988476	184592	2152	829	213
				chr20	0.954321	0.999008	0.376663	0.985763	0.615121	0.403831	0.992802	0.350775	0.721116	0.0128183	0.0015126	0.768246	0.231754	0.998487	0.38674	0.998487	0.231754	0.987182	46208	600	181	70
				chr21	0.954006	0.999381	0.374308	0.989391	0.654235	0.427604	0.994647	0.409836	0.600962	0.00821325	0.00247525	0.689055	0.310945	0.997525	0.664	0.997525	0.310945	0.991787	33449	277	125	83
				chr22	0.949522	0.998888	0.42072	0.985115	0.616474	0.4118	0.992471	0.356209	0.741497	0.0135243	0.00146126	0.765591	0.234409	0.998539	0.348624	0.998539	0.234409	0.986476	25967	356	109	38
				chr3	0.964364	0.999318	0.488443	0.988656	0.681374	0.528408	0.994263	0.496602	0.779556	0.00983208	0.00160694	0.635646	0.364354	0.998393	0.282782	0.998393	0.364354	0.990168	154083	1530	877	248
				chr4	0.95835	0.999204	0.440415	0.988524	0.652392	0.461066	0.994204	0.427746	0.707243	0.00976005	0.00180063	0.693415	0.306585	0.998199	0.41394	0.998199	0.306585	0.99024	161319	1590	703	291
				chr5	0.958672	0.999129	0.443636	0.988006	0.647942	0.462081	0.99394	0.42309	0.73208	0.0104472	0.00163371	0.702483	0.297517	0.998366	0.365971	0.998366	0.297517	0.989553	139332	1471	623	228
				chr6	0.959742	0.999215	0.452841	0.98754	0.648139	0.461354	0.993702	0.423102	0.729238	0.0108315	0.00172294	0.701999	0.298001	0.998277	0.371295	0.998277	0.298001	0.989168	137898	1510	641	238
				chr7	0.955587	0.999088	0.444199	0.987253	0.643661	0.458307	0.993556	0.415946	0.742282	0.0112394	0.00160103	0.711076	0.288924	0.998399	0.347197	0.998399	0.288924	0.988761	119731	1361	553	192
				chr8	0.959805	0.999127	0.459652	0.987128	0.658414	0.475587	0.993489	0.442846	0.724907	0.0110088	0.00197302	0.681199	0.318801	0.998027	0.379487	0.998027	0.318801	0.988991	112296	1250	585	222
				chr9	0.964777	0.999381	0.456004	0.987803	0.642559	0.448713	0.993838	0.409692	0.716763	0.0105873	0.00169764	0.713184	0.286816	0.998302	0.395161	0.998302	0.286816	0.989413	86444	925	372	147
			VQSR	chr1	0.769844	0.995054	0.102362	0.98025	0.550626	0.153015	0.990009	0.14874	0.245797	0.0145576	0.00538138	0.893366	0.106634	0.994619	3.0684	0.994619	0.106634	0.985442	174106	2572	307	942
				chr10	0.759524	0.995083	0.103958	0.98199	0.550112	0.15779	0.990899	0.149677	0.262048	0.0136287	0.00453238	0.895244	0.104756	0.995468	2.81609	0.995468	0.104756	0.986371	107621	1487	174	490
				chr11	0.782241	0.995659	0.123184	0.98066	0.566203	0.176079	0.990215	0.177848	0.247241	0.0130822	0.00646642	0.861128	0.138872	0.993534	3.04464	0.993534	0.138872	0.986918	104786	1389	224	682
				chr12	0.763262	0.994649	0.105794	0.979993	0.552753	0.157574	0.989877	0.153788	0.25	0.0146594	0.00554468	0.88895	0.11105	0.994455	3	0.994455	0.11105	0.985341	108688	1617	202	606
				chr13	0.77811	0.995636	0.0897044	0.981898	0.544398	0.129371	0.990854	0.128319	0.201389	0.0129037	0.00535937	0.905844	0.0941558	0.994641	3.96552	0.994641	0.0941558	0.987096	85371	1116	116	460
				chr14	0.766468	0.995325	0.0987962	0.980569	0.547307	0.133957	0.990174	0.134615	0.203267	0.0136085	0.00601411	0.899371	0.100629	0.993986	3.91964	0.993986	0.100629	0.986392	72556	1001	112	439
				chr15	0.776049	0.995296	0.0953973	0.980625	0.540976	0.133936	0.990204	0.126404	0.233766	0.0148699	0.00467023	0.913378	0.0866218	0.99533	3.27778	0.99533	0.0866218	0.98513	62871	949	90	295
				chr16	0.742305	0.993411	0.102922	0.980619	0.543806	0.170082	0.990199	0.14382	0.34657	0.016389	0.00312516	0.909263	0.0907372	0.996875	1.88542	0.996875	0.0907372	0.983611	57736	962	96	181
				chr17	0.774554	0.99471	0.139479	0.980744	0.551344	0.181732	0.99026	0.161775	0.337313	0.0156919	0.00371548	0.893597	0.106403	0.996285	1.9646	0.996285	0.106403	0.984308	59528	949	113	222
				chr18	0.77678	0.995559	0.103435	0.981675	0.552468	0.160828	0.990737	0.154391	0.260143	0.0136553	0.00483144	0.890232	0.109768	0.995169	2.84404	0.995169	0.109768	0.986345	63853	884	109	310
				chr19	0.756957	0.993854	0.11173	0.979615	0.537362	0.140967	0.989688	0.122776	0.282787	0.0168519	0.00368506	0.921591	0.0784091	0.996315	2.53623	0.996315	0.0784091	0.983148	47314	811	69	175
				chr2	0.765881	0.994911	0.105779	0.980398	0.551739	0.153092	0.990085	0.150081	0.240741	0.0142462	0.00554639	0.890976	0.109024	0.994454	3.15385	0.994454	0.109024	0.985754	183780	2656	325	1025
				chr20	0.789033	0.995039	0.114155	0.980471	0.545085	0.148215	0.990124	0.138707	0.258741	0.0151156	0.00458101	0.90525	0.0947503	0.995419	2.86486	0.995419	0.0947503	0.984884	46066	707	74	212
				chr21	0.797834	0.99688	0.0660123	0.985	0.52544	0.0827078	0.992439	0.079566	0.145695	0.0112483	0.00384707	0.945274	0.0547264	0.996153	5.86364	0.996153	0.0547264	0.988752	33403	380	22	129
				chr22	0.793039	0.995133	0.114894	0.98096	0.542548	0.165725	0.990373	0.139932	0.338843	0.0160917	0.00307633	0.911828	0.088172	0.996924	1.95122	0.996924	0.088172	0.983908	25925	424	41	80
				chr3	0.766508	0.995144	0.10079	0.980573	0.547624	0.138806	0.990176	0.137638	0.216192	0.0139062	0.00570851	0.899044	0.100956	0.994291	3.62551	0.994291	0.100956	0.986094	153450	2164	243	881
				chr4	0.763545	0.995533	0.0900372	0.980934	0.549876	0.13108	0.990361	0.135068	0.184848	0.0126028	0.006658	0.893589	0.106411	0.993342	4.40984	0.993342	0.106411	0.987397	160534	2049	244	1076
				chr5	0.759076	0.995298	0.112737	0.981208	0.55888	0.162934	0.990497	0.162893	0.23849	0.0130542	0.00592577	0.876313	0.123687	0.994074	3.19305	0.994074	0.123687	0.986946	138733	1835	259	827
				chr6	0.775073	0.995346	0.101303	0.980141	0.553307	0.147137	0.989953	0.148533	0.216771	0.0137102	0.00635605	0.887029	0.112971	0.993644	3.61317	0.993644	0.112971	0.98629	137258	1908	243	878
				chr7	0.761363	0.994904	0.104415	0.981073	0.546179	0.145489	0.990431	0.13891	0.243455	0.0142724	0.00481976	0.902821	0.0971787	0.99518	3.10753	0.99518	0.0971787	0.985728	119345	1728	186	578
				chr8	0.767351	0.99503	0.105519	0.980009	0.552675	0.153314	0.989885	0.151448	0.237485	0.0143708	0.00582129	0.888828	0.111172	0.994179	3.21078	0.994179	0.111172	0.985629	111863	1631	204	655
				chr9	0.75065	0.994977	0.0918153	0.981636	0.547155	0.141055	0.990719	0.137821	0.224348	0.0133772	0.00515065	0.90054	0.0994603	0.994849	3.45736	0.994849	0.0994603	0.986623	86145	1168	129	446
		SNV	FVC	chr1	0.999457	0.999987	0.985383	0.998747	0.9774	0.964993	0.999362	0.965573	0.976135	0.000838456	0.000437631	0.0447629	0.955237	0.999562	0.024449	0.999562	0.955237	0.999162	1205968	1012	21596	528
				chr10	0.999444	0.999991	0.978225	0.998693	0.973373	0.957565	0.999336	0.958163	0.969354	0.000846769	0.000480668	0.0527737	0.947226	0.999519	0.0316144	0.999519	0.947226	0.999153	761074	645	11577	366
				chr11	0.999381	0.999987	0.982207	0.99877	0.975101	0.960804	0.999375	0.961366	0.972332	0.000807185	0.000442561	0.0493554	0.950645	0.999557	0.0284549	0.999557	0.950645	0.999193	772433	624	12019	342
				chr12	0.99948	0.999989	0.983953	0.998629	0.975955	0.961569	0.999302	0.962215	0.972214	0.00088826	0.000508348	0.0475812	0.952419	0.999492	0.0285801	0.999492	0.952419	0.999112	741241	659	13191	377
				chr13	0.999314	0.999989	0.976553	0.9988	0.971044	0.95683	0.999391	0.957316	0.972635	0.000832998	0.000384119	0.0575282	0.942472	0.999616	0.0281346	0.999616	0.942472	0.999167	598542	499	8175	230
				chr14	0.999471	0.99999	0.98354	0.998731	0.975611	0.962178	0.999354	0.962756	0.974107	0.000847506	0.000443734	0.0483343	0.951666	0.999556	0.0265812	0.999556	0.951666	0.999152	504583	428	8427	224
				chr15	0.999498	0.999991	0.982338	0.998792	0.975891	0.964014	0.999386	0.964545	0.977243	0.000839441	0.00038935	0.0478278	0.952172	0.999611	0.0232873	0.999611	0.952172	0.999161	441590	371	7386	172
				chr16	0.999427	0.999989	0.980823	0.998711	0.976671	0.96154	0.999345	0.962157	0.970615	0.000806235	0.0005046	0.0461538	0.953846	0.999495	0.030275	0.999495	0.953846	0.999194	453596	366	7564	229
				chr17	0.999567	0.999989	0.989157	0.998591	0.979434	0.967918	0.99928	0.968592	0.977995	0.000940749	0.000499993	0.0406326	0.959367	0.9995	0.0225003	0.9995	0.959367	0.999059	373818	352	8311	187
				chr18	0.999346	0.99998	0.977674	0.998825	0.973753	0.959762	0.999404	0.960274	0.972969	0.000792162	0.000400615	0.0520938	0.947906	0.999599	0.027782	0.999599	0.947906	0.999208	456615	362	6587	183
				chr19	0.999623	0.99999	0.988723	0.998197	0.982008	0.964078	0.999074	0.965004	0.965067	0.000927262	0.000923779	0.03506	0.96494	0.999076	0.0361972	0.999076	0.96494	0.999073	286600	266	7321	265
				chr2	0.999558	0.999991	0.985632	0.998829	0.977725	0.964837	0.999404	0.965383	0.975083	0.000766558	0.000424476	0.0441254	0.955875	0.999576	0.0255533	0.999576	0.955875	0.999233	1302230	999	21641	553
				chr20	0.999562	0.999992	0.985725	0.99872	0.978943	0.962605	0.999349	0.963244	0.968089	0.000739876	0.00056265	0.0415522	0.958448	0.999437	0.0329631	0.999437	0.958448	0.99926	326840	242	5582	184
				chr21	0.999618	0.999995	0.979384	0.99906	0.976972	0.962635	0.999524	0.96307	0.972	0.000594511	0.00035772	0.045698	0.954302	0.999642	0.0288066	0.999642	0.954302	0.999405	215175	128	2673	77
				chr22	0.999583	0.999991	0.983768	0.998431	0.97862	0.960086	0.999199	0.960882	0.963802	0.000862565	0.000738627	0.0420214	0.957979	0.999261	0.0375573	0.999261	0.957979	0.999137	177225	153	3488	131
				chr3	0.999341	0.999988	0.979682	0.998722	0.972861	0.960307	0.999351	0.960837	0.976025	0.000907183	0.000391464	0.0538861	0.946114	0.999609	0.0245644	0.999609	0.946114	0.999093	1098010	997	17505	430
				chr4	0.999463	0.999992	0.978923	0.998829	0.974046	0.959159	0.999406	0.959685	0.971124	0.000767907	0.000420788	0.0514874	0.948513	0.999579	0.0297346	0.999579	0.948513	0.999232	1171117	900	16580	493
				chr5	0.999587	0.999992	0.985513	0.998788	0.976391	0.963575	0.999383	0.964126	0.975303	0.000813298	0.000419634	0.0467985	0.953202	0.99958	0.0253219	0.99958	0.953202	0.999187	974249	793	16152	409
				chr6	0.999525	0.999992	0.983256	0.998812	0.9767	0.962197	0.999396	0.962757	0.971829	0.00075468	0.000452317	0.046147	0.953853	0.999548	0.0289875	0.999548	0.953853	0.999245	954651	721	14903	432
				chr7	0.999159	0.999982	0.978143	0.998698	0.974086	0.960091	0.999338	0.960673	0.973037	0.000875453	0.00044807	0.0513809	0.948619	0.999552	0.02771	0.999552	0.948619	0.999125	836548	733	13533	375
				chr8	0.99926	0.999987	0.978772	0.998764	0.973928	0.959424	0.999372	0.959976	0.971954	0.000821049	0.000434635	0.0517102	0.94829	0.999565	0.0288551	0.999565	0.94829	0.999179	855519	703	12892	372
				chr9	0.999547	0.999993	0.982562	0.998847	0.976802	0.962221	0.999414	0.962765	0.971644	0.00072933	0.000442006	0.0459538	0.954046	0.999558	0.0291831	0.999558	0.954046	0.999271	653548	477	9903	289
			Frequency	chr1	0.960627	0.998528	0.805748	0.993896	0.960627	0.848095	0.996885	0.848047	0.782136	0.0013898	0.00483383	0.0739119	0.926088	0.995166	0.27855	0.995166	0.926088	0.99861	1200664	1671	20937	5832
				chr10	0.954533	0.998543	0.781381	0.994094	0.954533	0.830789	0.996995	0.830168	0.760643	0.00139002	0.00461494	0.0863198	0.91368	0.995385	0.314677	0.995385	0.91368	0.99861	757926	1055	11167	3514
				chr11	0.955004	0.998531	0.796747	0.994511	0.955004	0.842707	0.997207	0.842819	0.781791	0.00140793	0.00417457	0.0858182	0.914182	0.995825	0.279114	0.995825	0.914182	0.998592	769549	1085	11558	3226
				chr12	0.956945	0.998396	0.79945	0.993787	0.956945	0.84401	0.99683	0.84427	0.780997	0.00152332	0.0048111	0.0812996	0.9187	0.995189	0.280415	0.995189	0.9187	0.998477	738050	1126	12724	3568
				chr13	0.953806	0.998664	0.796762	0.995167	0.953806	0.843338	0.997545	0.843363	0.784906	0.00128897	0.0036174	0.088771	0.911229	0.996383	0.274038	0.996383	0.911229	0.998711	596606	770	7904	2166
				chr14	0.954551	0.998409	0.792499	0.993973	0.954551	0.839239	0.996929	0.839402	0.776264	0.00151817	0.00461959	0.0862789	0.913721	0.99538	0.288221	0.99538	0.913721	0.998482	502475	764	8091	2332
				chr15	0.952619	0.99834	0.788494	0.993876	0.952619	0.836508	0.996879	0.836801	0.774583	0.00158717	0.00464956	0.0901122	0.909888	0.99535	0.291017	0.99535	0.909888	0.998413	439708	699	7058	2054
				chr16	0.95707	0.998503	0.763146	0.992819	0.95707	0.816789	0.996338	0.814831	0.731209	0.00140335	0.00590977	0.0799496	0.92005	0.99409	0.367599	0.99409	0.92005	0.998597	451143	634	7296	2682
				chr17	0.956602	0.997997	0.781304	0.991431	0.956602	0.829304	0.995605	0.829405	0.754973	0.00185967	0.00691702	0.0798799	0.92012	0.993083	0.324551	0.993083	0.92012	0.99814	371418	692	7971	2587
				chr18	0.957484	0.998709	0.797006	0.994833	0.957484	0.842485	0.997374	0.842036	0.77698	0.00123593	0.00401271	0.0810189	0.918981	0.995987	0.287034	0.995987	0.918981	0.998764	454965	563	6386	1833
				chr19	0.953048	0.997529	0.719062	0.986898	0.953048	0.785382	0.993245	0.78299	0.682956	0.00220572	0.0112631	0.0826414	0.917359	0.988737	0.464224	0.988737	0.917359	0.997794	283634	627	6960	3231
				chr2	0.960811	0.998641	0.817327	0.994758	0.960811	0.857542	0.99733	0.857804	0.799214	0.00129541	0.00404135	0.0743375	0.925663	0.995959	0.251229	0.995959	0.925663	0.998705	1297518	1683	20957	5265
				chr20	0.958192	0.998515	0.769887	0.992907	0.958192	0.821525	0.996382	0.819812	0.737876	0.00139141	0.00583443	0.0777816	0.922218	0.994166	0.355241	0.994166	0.922218	0.998609	325116	453	5371	1908
				chr21	0.962924	0.999037	0.767288	0.99463	0.962924	0.820205	0.997275	0.816544	0.727527	0.000909214	0.00453422	0.069618	0.930382	0.995466	0.37452	0.995466	0.930382	0.999091	214276	195	2606	976
				chr22	0.948571	0.997896	0.71854	0.989889	0.948571	0.785279	0.994824	0.782764	0.689316	0.00195217	0.00837863	0.0944795	0.90552	0.991621	0.450713	0.991621	0.90552	0.998048	175870	344	3297	1486
				chr3	0.956486	0.998537	0.807115	0.994682	0.956486	0.850614	0.997293	0.851023	0.793917	0.00140201	0.00400932	0.0830181	0.916982	0.995991	0.259578	0.995991	0.916982	0.998598	1094036	1536	16966	4404
				chr4	0.961194	0.998844	0.805415	0.995103	0.961194	0.848281	0.997512	0.847585	0.78123	0.00110325	0.00386989	0.0737414	0.926259	0.99613	0.280032	0.99613	0.926259	0.998897	1167076	1289	16191	4534
				chr5	0.961452	0.998663	0.814045	0.994614	0.961452	0.854693	0.997256	0.85471	0.792794	0.00127085	0.00421276	0.0728829	0.927117	0.995787	0.261362	0.995787	0.927117	0.998729	970552	1235	15710	4106
				chr6	0.959346	0.998673	0.807637	0.994767	0.959346	0.850288	0.997337	0.850209	0.788245	0.0012673	0.00405514	0.0772529	0.922747	0.995945	0.268641	0.995945	0.922747	0.998733	951210	1207	14417	3873
				chr7	0.95701	0.998538	0.790141	0.99398	0.95701	0.836939	0.996934	0.836492	0.767748	0.00138949	0.00473759	0.0812421	0.918758	0.995262	0.30251	0.995262	0.918758	0.998611	832958	1159	13107	3965
				chr8	0.956138	0.998609	0.791345	0.994452	0.956138	0.838234	0.997178	0.837827	0.771531	0.0013289	0.0043113	0.083413	0.916587	0.995689	0.296124	0.995689	0.916587	0.998671	852201	1134	12461	3690
				chr9	0.960367	0.998744	0.793013	0.994395	0.960367	0.838718	0.997148	0.837643	0.765198	0.00119079	0.00450724	0.0747592	0.925241	0.995493	0.306851	0.995493	0.925241	0.998809	650890	776	9604	2947
			GARFIELD	chr1	0.649113	0.986414	0.164197	0.973395	0.598553	0.211641	0.986465	0.22453	0.242025	0.0147775	0.0122885	0.790605	0.209395	0.987712	3.13181	0.987712	0.209395	0.985223	1191670	17874	4734	14826
				chr10	0.64573	0.988156	0.156138	0.976318	0.598439	0.205617	0.987977	0.21741	0.227435	0.0126916	0.0113535	0.791769	0.208231	0.988647	3.39686	0.988647	0.208231	0.987308	752795	9677	2545	8645
				chr11	0.658522	0.988645	0.149027	0.972326	0.60156	0.189149	0.985918	0.202641	0.188958	0.0128191	0.0153408	0.781539	0.218461	0.984659	4.29218	0.984659	0.218461	0.987181	760920	9881	2762	11855
				chr12	0.663067	0.987101	0.165469	0.972298	0.605724	0.215569	0.985895	0.229625	0.234229	0.0144593	0.0137497	0.774801	0.225199	0.98625	3.26932	0.98625	0.225199	0.985541	731421	10731	3119	10197
				chr13	0.653289	0.989561	0.159333	0.978143	0.598809	0.202962	0.988917	0.21396	0.21991	0.0114597	0.0107052	0.791676	0.208324	0.989295	3.54732	0.989295	0.208324	0.98854	592362	6867	1807	6410
				chr14	0.649277	0.987385	0.145111	0.97152	0.598574	0.190125	0.985501	0.20447	0.197189	0.0138358	0.0151622	0.787691	0.212309	0.984838	4.07128	0.984838	0.212309	0.986164	497153	6975	1880	7654
				chr15	0.646906	0.987226	0.152574	0.975242	0.591616	0.201632	0.987423	0.213109	0.235985	0.0141041	0.0110444	0.805724	0.194276	0.988956	3.23756	0.988956	0.194276	0.985896	436883	6250	1507	4879
				chr16	0.627182	0.9865	0.153915	0.979002	0.579333	0.212422	0.989359	0.212987	0.298861	0.0144698	0.00678235	0.834552	0.165448	0.993218	2.34604	0.993218	0.165448	0.98553	450747	6618	1312	3078
				chr17	0.652737	0.98343	0.195309	0.97501	0.592613	0.263577	0.987291	0.258165	0.393567	0.0184943	0.00685552	0.807919	0.192081	0.993144	1.54087	0.993144	0.192081	0.981506	371441	6999	1664	2564
				chr18	0.644208	0.98891	0.142812	0.977447	0.589124	0.189551	0.988562	0.200566	0.21389	0.0123183	0.0105561	0.811196	0.188804	0.989444	3.6753	0.989444	0.188804	0.987682	451976	5637	1312	4822
				chr19	0.626209	0.979872	0.148509	0.968117	0.576803	0.203042	0.98373	0.209764	0.29024	0.0218535	0.0106217	0.835772	0.164228	0.989378	2.44543	0.989378	0.164228	0.978146	283818	6341	1246	3047
				chr2	0.649872	0.987454	0.154649	0.97406	0.598574	0.203427	0.986812	0.216495	0.223624	0.0137174	0.0126583	0.790194	0.209806	0.987342	3.47179	0.987342	0.209806	0.986283	1286292	17890	4750	16491
				chr20	0.623978	0.98586	0.133722	0.975241	0.576158	0.176631	0.987429	0.186877	0.219671	0.0148446	0.0102867	0.837397	0.162603	0.989713	3.55227	0.989713	0.162603	0.985155	323660	4877	947	3364
				chr21	0.617814	0.98958	0.102334	0.981316	0.557827	0.137883	0.990555	0.144836	0.175751	0.0113656	0.00751677	0.87683	0.12317	0.992483	4.68986	0.992483	0.12317	0.988634	213634	2456	345	1618
				chr22	0.645988	0.984832	0.181824	0.977491	0.588091	0.252001	0.988575	0.245835	0.377058	0.0166094	0.0061853	0.817633	0.182367	0.993815	1.65211	0.993815	0.182367	0.983391	176259	2977	664	1097
				chr3	0.656884	0.988257	0.148319	0.97238	0.602648	0.195221	0.985945	0.208974	0.1988	0.013158	0.0149512	0.779754	0.220246	0.985049	4.03018	0.985049	0.220246	0.986842	1082017	14427	4075	16423
				chr4	0.65766	0.989639	0.130118	0.972044	0.601615	0.175906	0.985777	0.187873	0.163952	0.0116975	0.0167351	0.780034	0.219966	0.983265	5.09935	0.983265	0.219966	0.988303	1152003	13635	3845	19607
				chr5	0.663944	0.988018	0.152873	0.970492	0.61108	0.202772	0.984963	0.216767	0.198354	0.0132786	0.0167895	0.76105	0.23895	0.983211	4.04149	0.983211	0.23895	0.986721	958294	12896	4049	16364
				chr6	0.65834	0.988549	0.15288	0.972306	0.608184	0.199103	0.985905	0.212358	0.195818	0.0126024	0.0155829	0.768049	0.231951	0.984417	4.10679	0.984417	0.231951	0.987398	940200	12000	3624	14883
				chr7	0.64666	0.987662	0.139694	0.973637	0.594404	0.19098	0.986596	0.204368	0.206773	0.0135969	0.0132103	0.797981	0.202019	0.98679	3.83622	0.98679	0.202019	0.986403	825867	11384	2882	11056
				chr8	0.651915	0.988715	0.143492	0.973908	0.602076	0.194351	0.986735	0.20733	0.197458	0.0124383	0.0140894	0.781758	0.218242	0.985911	4.06437	0.985911	0.218242	0.987562	843832	10628	2967	12059
				chr9	0.634455	0.988135	0.119837	0.973715	0.586315	0.168158	0.986643	0.181443	0.176728	0.0129273	0.0137863	0.813584	0.186416	0.986214	4.6584	0.986214	0.186416	0.987073	644823	8445	1935	9014
			Hard Filter	chr1	0.540737	0.983079	0.0650121	0.975646	0.540737	0.114409	0.987653	0.118762	0.177568	0.0169091	0.00774308	0.910784	0.0892162	0.992257	4.63163	0.992257	0.0892162	0.983091	1197154	20591	2017	9342
				chr10	0.541588	0.985497	0.0649721	0.978589	0.541588	0.113188	0.989163	0.117616	0.168524	0.0144933	0.00715355	0.909671	0.0903289	0.992846	4.93388	0.992846	0.0903289	0.985507	755993	11118	1104	5447
				chr11	0.542032	0.985236	0.063648	0.977435	0.542032	0.109437	0.988572	0.116192	0.15722	0.0147531	0.00808127	0.907854	0.0921459	0.991919	5.36052	0.991919	0.0921459	0.985247	766530	11478	1165	6245
				chr12	0.541675	0.983169	0.0662298	0.97564	0.541675	0.116056	0.987649	0.120694	0.178415	0.0168188	0.00784231	0.908809	0.0911913	0.992158	4.60491	0.992158	0.0911913	0.983181	735802	12587	1263	5816
				chr13	0.540844	0.986872	0.0636364	0.980566	0.540844	0.111065	0.990175	0.114736	0.164128	0.0131208	0.00650665	0.911805	0.0881946	0.993493	5.09281	0.993493	0.0881946	0.986879	594876	7909	765	3896
				chr14	0.541271	0.984161	0.0645421	0.97665	0.541271	0.112372	0.988168	0.117699	0.168812	0.0158275	0.00780298	0.909656	0.0903444	0.992197	4.92375	0.992197	0.0903444	0.984172	500868	8055	800	3939
				chr15	0.538478	0.984051	0.0614514	0.977096	0.538478	0.108825	0.988398	0.112567	0.169831	0.0159399	0.00722561	0.915818	0.084182	0.992774	4.88821	0.992774	0.084182	0.98406	438570	7104	653	3192
				chr16	0.54199	0.984246	0.0670544	0.977323	0.54199	0.117927	0.988514	0.121339	0.181339	0.0157438	0.0071922	0.908827	0.0911728	0.992808	4.51452	0.992808	0.0911728	0.984256	450561	7207	723	3264
				chr17	0.539746	0.979124	0.0665634	0.971738	0.539746	0.121422	0.985638	0.122658	0.206332	0.0208626	0.0077753	0.912732	0.0872677	0.992225	3.84656	0.992225	0.0872677	0.979137	371097	7907	756	2908
				chr18	0.539789	0.986192	0.0614313	0.979366	0.539789	0.106909	0.989562	0.111761	0.157427	0.0138001	0.00705345	0.913369	0.0866312	0.992947	5.35216	0.992947	0.0866312	0.9862	453576	6347	602	3222
				chr19	0.538807	0.976186	0.0643275	0.967339	0.538807	0.115949	0.983361	0.120691	0.197015	0.0237958	0.00937723	0.913009	0.0869909	0.990623	4.07576	0.990623	0.0869909	0.976204	284175	6927	660	2690
				chr2	0.5432	0.984371	0.0687714	0.977403	0.5432	0.120449	0.988554	0.124009	0.183534	0.015618	0.00723912	0.90636	0.0936396	0.992761	4.44858	0.992761	0.0936396	0.984382	1293352	20520	2120	9431
				chr20	0.544809	0.984046	0.071404	0.976935	0.544809	0.124682	0.988313	0.128307	0.189407	0.0159429	0.00739395	0.902988	0.0970124	0.992606	4.27965	0.992606	0.0970124	0.984057	324606	5259	565	2418
				chr21	0.532837	0.987988	0.0496277	0.98172	0.532837	0.0869492	0.990767	0.0920273	0.127124	0.0120066	0.00644361	0.927883	0.0721171	0.993556	6.86634	0.993556	0.0721171	0.987993	213865	2599	202	1387
				chr22	0.543512	0.981602	0.0710614	0.974215	0.543512	0.12608	0.986914	0.128803	0.201049	0.0183845	0.00773021	0.905246	0.0947542	0.99227	3.97391	0.99227	0.0947542	0.981615	175985	3296	345	1371
				chr3	0.542619	0.984826	0.0665981	0.977588	0.542619	0.11571	0.988649	0.120569	0.172237	0.0151638	0.00750792	0.907253	0.0927467	0.992492	4.80594	0.992492	0.0927467	0.984836	1090193	16786	1716	8247
				chr4	0.539844	0.986455	0.0588911	0.978805	0.539844	0.101161	0.989275	0.108332	0.141956	0.0135355	0.00789853	0.912414	0.0875858	0.992101	6.04442	0.992101	0.0875858	0.986464	1162356	15949	1531	9254
				chr5	0.54237	0.984337	0.0663934	0.976944	0.54237	0.115492	0.988319	0.120489	0.173058	0.0156521	0.00767756	0.907583	0.0924166	0.992322	4.77842	0.992322	0.0924166	0.984348	967175	15379	1566	7483
				chr6	0.541225	0.985212	0.0641106	0.978059	0.541225	0.111487	0.988892	0.116486	0.165527	0.0147782	0.00741087	0.910138	0.0898618	0.992589	5.04131	0.992589	0.0898618	0.985222	948005	14220	1404	7078
				chr7	0.540473	0.984576	0.0631128	0.977198	0.540473	0.109956	0.98845	0.115239	0.164776	0.015414	0.00765542	0.911398	0.0886023	0.992345	5.06883	0.992345	0.0886023	0.984586	830516	13002	1264	6407
				chr8	0.540424	0.98561	0.0628487	0.978655	0.540424	0.109498	0.989197	0.114256	0.16268	0.0143807	0.00719835	0.911953	0.0880471	0.992802	5.14703	0.992802	0.0880471	0.985619	849730	12398	1197	6161
				chr9	0.542555	0.985684	0.0656792	0.978558	0.542555	0.113638	0.989147	0.118797	0.166033	0.0143067	0.00737493	0.907514	0.0924855	0.992625	5.02292	0.992625	0.0924855	0.985693	649015	9420	960	4822
			VEF	chr1	0.996384	0.999915	0.967941	0.998003	0.976977	0.945238	0.998982	0.946213	0.937443	0.000840748	0.00119437	0.0448514	0.955149	0.998806	0.0667315	0.998806	0.955149	0.999159	1205055	1014	21594	1441
				chr10	0.996017	0.999924	0.959553	0.997986	0.972088	0.935852	0.998977	0.936836	0.92848	0.000877541	0.00116884	0.0546555	0.945344	0.998831	0.0770296	0.998831	0.945344	0.999122	760550	668	11554	890
				chr11	0.99591	0.999913	0.964612	0.998182	0.974452	0.942981	0.999076	0.943886	0.937915	0.000819298	0.00102876	0.0500672	0.949933	0.998971	0.0661948	0.998971	0.949933	0.999181	771980	633	12010	795
				chr12	0.996267	0.999919	0.966179	0.997918	0.975735	0.94273	0.998939	0.943747	0.934954	0.000883517	0.00123783	0.0472924	0.952708	0.998762	0.0695718	0.998762	0.952708	0.999116	740700	655	13195	918
				chr13	0.993644	0.99986	0.954974	0.998232	0.971437	0.937565	0.999103	0.938446	0.933098	0.000813467	0.00098034	0.0561448	0.943855	0.99902	0.071699	0.99902	0.943855	0.999187	598185	487	8187	587
				chr14	0.995694	0.9999	0.963404	0.99801	0.974301	0.941734	0.998988	0.942719	0.935796	0.000881756	0.00114301	0.0502541	0.949746	0.998857	0.0686088	0.998857	0.949746	0.999118	504230	445	8410	577
				chr15	0.995412	0.999884	0.963651	0.99798	0.975035	0.941058	0.998972	0.94204	0.932988	0.000855959	0.00119974	0.0487302	0.95127	0.9988	0.0718255	0.9988	0.95127	0.999144	441232	378	7379	530
				chr16	0.995425	0.999885	0.963123	0.997765	0.974517	0.9349	0.998863	0.935925	0.921844	0.000866442	0.00140803	0.0495586	0.950441	0.998592	0.0847817	0.998592	0.950441	0.999134	453186	393	7537	639
				chr17	0.997042	0.999904	0.973064	0.997525	0.980298	0.945122	0.998733	0.946251	0.930773	0.000875005	0.00165773	0.0377467	0.962253	0.998342	0.0743762	0.998342	0.962253	0.999125	373385	327	8336	620
				chr18	0.995536	0.999922	0.95784	0.998079	0.971957	0.935535	0.999025	0.936471	0.928067	0.000836488	0.00111428	0.0549719	0.945028	0.998886	0.0775088	0.998886	0.945028	0.999164	456289	382	6567	509
				chr19	0.997217	0.999884	0.972447	0.99637	0.978825	0.930229	0.998135	0.931654	0.904644	0.00105098	0.00267722	0.0396731	0.960327	0.997323	0.105408	0.997323	0.960327	0.998949	286097	301	7286	768
				chr2	0.996404	0.999924	0.968441	0.998166	0.976606	0.945834	0.999067	0.946736	0.939307	0.000794673	0.00107155	0.0457155	0.954284	0.998928	0.0646147	0.998928	0.954284	0.999205	1301387	1035	21605	1396
				chr20	0.99711	0.999936	0.970355	0.997801	0.977716	0.937437	0.99888	0.938373	0.920548	0.000768068	0.00147084	0.0430975	0.956902	0.998529	0.086309	0.998529	0.956902	0.999232	326543	251	5573	481
				chr21	0.995924	0.99994	0.96456	0.998312	0.976241	0.934869	0.999145	0.935552	0.918185	0.000604246	0.00110568	0.046412	0.953588	0.998894	0.0891052	0.998894	0.953588	0.999396	215014	130	2671	238
				chr22	0.996786	0.999926	0.964021	0.996884	0.973257	0.92324	0.998409	0.924518	0.901592	0.00105551	0.00212567	0.0513595	0.94864	0.997874	0.109149	0.997874	0.94864	0.998944	176979	187	3454	377
				chr3	0.996142	0.999919	0.965837	0.998164	0.97542	0.944069	0.999066	0.944977	0.938156	0.00081044	0.00105695	0.0481029	0.951897	0.998943	0.065921	0.998943	0.951897	0.99919	1097279	890	17612	1161
				chr4	0.995657	0.99992	0.960749	0.99812	0.973292	0.935916	0.999046	0.936805	0.926147	0.000780394	0.00112751	0.0522883	0.947712	0.998872	0.0797416	0.998872	0.947712	0.99922	1170289	914	16566	1321
				chr5	0.996557	0.999927	0.966908	0.998042	0.975518	0.942283	0.999004	0.943236	0.934441	0.000831335	0.00116143	0.0478017	0.952198	0.998839	0.070158	0.998839	0.952198	0.999169	973526	810	16135	1132
				chr6	0.995905	0.999918	0.964146	0.99815	0.97479	0.942079	0.99906	0.942988	0.935445	0.000807474	0.00107321	0.0493472	0.950653	0.998927	0.0690096	0.998927	0.950653	0.999193	954058	771	14853	1025
				chr7	0.996601	0.999929	0.967246	0.997988	0.975205	0.939696	0.998976	0.940655	0.929927	0.000824777	0.00122233	0.0483667	0.951633	0.998778	0.0753536	0.998778	0.951633	0.999175	835900	690	13576	1023
				chr8	0.995424	0.999895	0.96063	0.997994	0.972596	0.93556	0.998981	0.936526	0.926878	0.000852029	0.0011859	0.0536227	0.946377	0.998814	0.0788901	0.998814	0.946377	0.999148	854876	729	12866	1015
				chr9	0.995861	0.999912	0.964	0.998111	0.976997	0.939635	0.99904	0.940479	0.926203	0.00071154	0.00120825	0.0447977	0.955202	0.998792	0.0796773	0.998792	0.955202	0.999288	653047	465	9915	790
			VQSR	chr1	0.916675	0.99821	0.0911213	0.950759	0.619901	0.162473	0.974626	0.171159	0.123959	0.0138789	0.0366043	0.723593	0.276407	0.963396	7.06721	0.963396	0.276407	0.986121	1162333	16359	6249	44163
				chr10	0.91545	0.998394	0.0864283	0.955665	0.622444	0.161075	0.977228	0.165531	0.11779	0.0118424	0.0334629	0.721649	0.278351	0.966537	7.48971	0.966537	0.278351	0.988158	735960	8820	3402	25480
				chr11	0.910291	0.998305	0.0551052	0.944976	0.623255	0.144712	0.971573	0.145419	0.0969468	0.0119948	0.0443221	0.709167	0.290833	0.955678	9.31493	0.955678	0.290833	0.988005	738524	8966	3677	34251
				chr12	0.913146	0.998139	0.086493	0.946865	0.628658	0.165226	0.972553	0.170723	0.119574	0.0134801	0.0410238	0.701661	0.298339	0.958976	7.36302	0.958976	0.298339	0.98652	711194	9718	4132	30424
				chr13	0.916304	0.998572	0.0782002	0.957134	0.619908	0.151966	0.97801	0.153781	0.107073	0.0107765	0.0329524	0.727231	0.272769	0.967048	8.33939	0.967048	0.272769	0.989224	579041	6308	2366	19731
				chr14	0.909142	0.998138	0.0732368	0.946807	0.621227	0.151043	0.972539	0.155472	0.10703	0.0129344	0.0415664	0.71598	0.28402	0.958434	8.34314	0.958434	0.28402	0.987066	483824	6340	2515	20983
				chr15	0.916281	0.998266	0.0793853	0.954304	0.614273	0.156688	0.976509	0.165238	0.120653	0.0132295	0.0335407	0.737914	0.262086	0.966459	7.28824	0.966459	0.262086	0.98677	426945	5724	2033	14817
				chr16	0.921931	0.998437	0.113442	0.962183	0.606212	0.165006	0.980647	0.177485	0.141654	0.0134818	0.0251551	0.762421	0.237579	0.974845	6.05945	0.974845	0.237579	0.986518	442409	6046	1884	11416
				chr17	0.923777	0.998015	0.147862	0.957007	0.62129	0.203297	0.977893	0.22117	0.187465	0.0170904	0.0270718	0.730347	0.269653	0.972928	4.33433	0.972928	0.269653	0.98291	363880	6327	2336	10125
				chr18	0.915963	0.998499	0.0807853	0.95733	0.610728	0.145836	0.978115	0.151094	0.107634	0.0115963	0.0319616	0.746582	0.253418	0.968038	8.29074	0.968038	0.253418	0.988404	442198	5188	1761	14600
				chr19	0.90487	0.997234	0.110798	0.94287	0.606704	0.164214	0.970397	0.185375	0.146521	0.0201607	0.038865	0.747726	0.252274	0.961135	5.82497	0.961135	0.252274	0.979839	275716	5673	1914	11149
				chr2	0.917174	0.99835	0.0836727	0.952043	0.618341	0.156136	0.975315	0.16273	0.115941	0.0129411	0.0361534	0.727164	0.272836	0.963847	7.62506	0.963847	0.272836	0.987059	1255683	16463	6177	47100
				chr20	0.920086	0.998389	0.0843117	0.956884	0.608303	0.156125	0.977869	0.167044	0.126173	0.0136416	0.0304748	0.752919	0.247081	0.969525	6.92564	0.969525	0.247081	0.986358	317058	4385	1439	9966
				chr21	0.91526	0.998733	0.0635348	0.964325	0.586748	0.118534	0.981791	0.125464	0.0915655	0.0105822	0.0257187	0.800785	0.199215	0.974281	9.92115	0.974281	0.199215	0.989418	209716	2243	558	5536
				chr22	0.923059	0.998238	0.141114	0.959916	0.622031	0.198234	0.979434	0.213209	0.176165	0.0151525	0.0259196	0.730019	0.269981	0.97408	4.6765	0.97408	0.269981	0.984848	172759	2658	983	4597
				chr3	0.91134	0.998277	0.0748111	0.947778	0.621331	0.149315	0.973059	0.152527	0.104302	0.0124253	0.0410364	0.716301	0.283699	0.958964	8.58754	0.958964	0.283699	0.987575	1053364	13253	5249	45076
				chr4	0.905405	0.998353	0.0594781	0.94452	0.618474	0.131991	0.971346	0.130232	0.0846168	0.0110912	0.0456039	0.717449	0.282551	0.954396	10.818	0.954396	0.282551	0.988909	1118180	12541	4939	53430
				chr5	0.909966	0.998192	0.0835086	0.944612	0.629896	0.15644	0.971364	0.157971	0.106706	0.0125016	0.0442514	0.695958	0.304042	0.955749	8.37151	0.955749	0.304042	0.987498	931528	11793	5152	43130
				chr6	0.909164	0.99827	0.0703531	0.946367	0.626701	0.150556	0.972309	0.151034	0.101335	0.0118842	0.0430005	0.703597	0.296403	0.957	8.86828	0.957	0.296403	0.988116	914014	10993	4631	41069
				chr7	0.91482	0.998334	0.0792508	0.9515	0.614945	0.149387	0.975033	0.155646	0.109885	0.012811	0.0368278	0.733282	0.266718	0.963172	8.10039	0.963172	0.266718	0.987189	806101	10461	3805	30822
				chr8	0.911377	0.998326	0.0775781	0.95072	0.617335	0.144832	0.974627	0.147744	0.101251	0.0118647	0.0385178	0.726811	0.273189	0.961482	8.87641	0.961482	0.273189	0.988135	822924	9881	3714	32967
				chr9	0.911848	0.998405	0.0562627	0.949876	0.606489	0.131134	0.97419	0.135808	0.0929472	0.0122062	0.0390449	0.747977	0.252023	0.960955	9.75879	0.960955	0.252023	0.987794	628308	7764	2616	25529
	Varscan2	INDEL	FVC	chr1	0.989211	0.999921	0.868334	0.998558	0.897268	0.861176	0.999275	0.859053	0.934545	0.00113989	0.000309574	0.205155	0.794845	0.99969	0.0700389	0.99969	0.794845	0.99886	174379	199	771	54
				chr10	0.988209	0.999925	0.825192	0.998273	0.876723	0.82795	0.999132	0.82507	0.911157	0.00133605	0.000399335	0.246154	0.753846	0.999601	0.0975057	0.999601	0.753846	0.998664	107636	144	441	43
				chr11	0.987274	0.999924	0.818837	0.998303	0.8668	0.816903	0.999148	0.812957	0.911007	0.00134196	0.000362019	0.266038	0.733962	0.999638	0.0976864	0.999638	0.733962	0.998658	104929	141	389	38
				chr12	0.990487	0.999934	0.862821	0.99842	0.889616	0.852113	0.999206	0.849434	0.933078	0.00126631	0.00032147	0.220447	0.779553	0.999679	0.0717213	0.999679	0.779553	0.998734	108840	138	488	35
				chr13	0.985749	0.999914	0.833225	0.998486	0.870685	0.831448	0.99924	0.826667	0.933735	0.00126273	0.000257482	0.258373	0.741627	0.999743	0.0709677	0.999743	0.741627	0.998737	85421	108	310	22
				chr14	0.985643	0.999893	0.855003	0.99855	0.889727	0.862431	0.999271	0.858667	0.95549	0.00125024	0.000206299	0.220339	0.779661	0.999794	0.0465839	0.999794	0.779661	0.99875	72695	91	322	15
				chr15	0.996087	0.999973	0.912508	0.998723	0.92784	0.893494	0.999358	0.893281	0.933884	0.000904016	0.000380838	0.143939	0.856061	0.999619	0.0707965	0.999619	0.856061	0.999096	62995	57	339	24
				chr16	0.982369	0.999831	0.842887	0.998159	0.885151	0.841536	0.999074	0.839098	0.920792	0.00143549	0.000415505	0.229282	0.770718	0.999584	0.0860215	0.999584	0.770718	0.998565	57737	83	279	24
				chr17	0.986631	0.999905	0.835635	0.998216	0.880489	0.836517	0.999103	0.833593	0.920962	0.00140758	0.000385802	0.238636	0.761364	0.999614	0.0858209	0.999614	0.761364	0.998592	59593	84	268	23
				chr18	0.989348	0.999937	0.823607	0.998456	0.874167	0.843304	0.999224	0.837971	0.951673	0.00134697	0.000203845	0.251462	0.748538	0.999796	0.0507812	0.999796	0.748538	0.998653	63761	86	256	13
				chr19	0.979643	0.999854	0.796692	0.998027	0.855084	0.806479	0.999009	0.800847	0.917476	0.00162297	0.000358771	0.289474	0.710526	0.999641	0.0899471	0.999641	0.710526	0.998377	47367	77	189	17
				chr2	0.992709	0.999946	0.894432	0.998666	0.912674	0.878105	0.999329	0.877053	0.935244	0.00100966	0.000331351	0.174321	0.825679	0.999669	0.0692395	0.999669	0.825679	0.99899	184034	186	881	61
				chr20	0.985434	0.999911	0.841944	0.998619	0.88416	0.849849	0.999306	0.846154	0.941176	0.00114865	0.000238617	0.231441	0.768559	0.999761	0.0625	0.999761	0.768559	0.998851	46088	53	176	11
				chr21	0.989806	0.999953	0.793725	0.998687	0.867752	0.829388	0.999341	0.824	0.936364	0.00110805	0.00020982	0.264286	0.735714	0.99979	0.0679612	0.99979	0.735714	0.998892	33355	37	103	7
				chr22	0.97006	0.99976	0.778514	0.997851	0.8418	0.799977	0.99892	0.791045	0.938053	0.0018889	0.000270281	0.316129	0.683871	0.99973	0.0660377	0.99973	0.683871	0.998111	25892	49	106	7
				chr3	0.99151	0.999944	0.857773	0.998427	0.885223	0.853902	0.99921	0.850093	0.94773	0.001333	0.00024736	0.229306	0.770694	0.999753	0.0551524	0.999753	0.770694	0.998667	153584	205	689	38
				chr4	0.986387	0.999907	0.847579	0.998515	0.881731	0.845876	0.999254	0.842105	0.938416	0.00123011	0.000261186	0.236277	0.763723	0.999739	0.065625	0.999739	0.763723	0.99877	160763	198	640	42
				chr5	0.985416	0.999893	0.870968	0.998533	0.889926	0.854688	0.999263	0.851772	0.937898	0.00119312	0.000280567	0.219868	0.780132	0.999719	0.0662139	0.999719	0.780132	0.998807	138965	166	589	39
				chr6	0.991148	0.999944	0.858542	0.998495	0.887139	0.847802	0.999244	0.845007	0.929508	0.00119903	0.000312752	0.22541	0.77459	0.999687	0.0758377	0.999687	0.77459	0.998801	137446	165	567	43
				chr7	0.992634	0.999948	0.867605	0.998442	0.889088	0.862768	0.999217	0.858868	0.957912	0.00135636	0.000209556	0.221614	0.778386	0.99979	0.0439367	0.99979	0.778386	0.998644	119275	162	569	25
				chr8	0.987295	0.99991	0.841846	0.998241	0.874006	0.827576	0.999116	0.824156	0.916996	0.00139246	0.000375275	0.251613	0.748387	0.999625	0.0905172	0.999625	0.748387	0.998608	111876	156	464	42
				chr9	0.993141	0.999961	0.848576	0.998662	0.892133	0.854985	0.999328	0.852417	0.933148	0.00106527	0.000278116	0.215457	0.784543	0.999722	0.0716418	0.999722	0.784543	0.998935	86271	92	335	24
			Frequency	chr1	0.880903	0.998677	0.204469	0.988438	0.880903	0.471447	0.99416	0.424844	0.293036	0.00127859	0.0103593	0.227835	0.772165	0.989641	2.41255	0.989641	0.772165	0.998721	172626	221	749	1807
				chr10	0.849965	0.998373	0.170041	0.987318	0.849965	0.422642	0.993594	0.377324	0.25679	0.00158471	0.0111814	0.288889	0.711111	0.988819	2.89423	0.988819	0.711111	0.998415	106475	169	416	1204
				chr11	0.855471	0.998543	0.182912	0.988834	0.855471	0.437408	0.994365	0.393409	0.270538	0.00142191	0.00981261	0.279245	0.720755	0.990187	2.69634	0.990187	0.720755	0.998578	103937	148	382	1030
				chr12	0.868456	0.99849	0.198156	0.987927	0.868456	0.458521	0.993901	0.414526	0.286765	0.00146474	0.0106912	0.252396	0.747604	0.989309	2.48718	0.989309	0.747604	0.998535	107711	158	468	1164
				chr13	0.854045	0.998574	0.239855	0.991428	0.854045	0.479731	0.99568	0.448276	0.326419	0.00140091	0.00722119	0.284689	0.715311	0.992779	2.06355	0.992779	0.715311	0.998599	84826	119	299	617
				chr14	0.859655	0.998408	0.21496	0.989019	0.859655	0.465984	0.994456	0.42847	0.303427	0.00155273	0.00950351	0.271186	0.728814	0.990496	2.29568	0.990496	0.728814	0.998447	72019	112	301	691
				chr15	0.904108	0.998797	0.25482	0.988962	0.904108	0.523578	0.994422	0.480712	0.340336	0.00115268	0.00996525	0.181818	0.818182	0.990035	1.93827	0.990035	0.818182	0.998847	62391	72	324	628
				chr16	0.872857	0.998409	0.167462	0.984636	0.872857	0.434244	0.992221	0.38115	0.254394	0.00152519	0.0139541	0.240331	0.759669	0.986046	2.93091	0.986046	0.759669	0.998475	56955	87	275	806
				chr17	0.852573	0.998262	0.153028	0.984825	0.852573	0.408027	0.992322	0.357345	0.237782	0.0016807	0.0136037	0.28125	0.71875	0.986396	3.20553	0.986396	0.71875	0.998319	58805	99	253	811
				chr18	0.858065	0.99848	0.212971	0.989566	0.858065	0.463392	0.994735	0.425751	0.301337	0.00148516	0.00901621	0.274854	0.725146	0.990984	2.31855	0.990984	0.725146	0.998515	63199	94	248	575
				chr19	0.820031	0.997984	0.100743	0.980357	0.820031	0.329493	0.990044	0.272162	0.171569	0.00195153	0.017833	0.342105	0.657895	0.982167	4.82857	0.982167	0.657895	0.998048	46539	91	175	845
				chr2	0.873581	0.998537	0.236284	0.989485	0.873581	0.490613	0.994691	0.453243	0.323577	0.00142335	0.00916375	0.243674	0.756326	0.990836	2.09046	0.990836	0.756326	0.998577	182408	260	807	1687
				chr20	0.873416	0.998744	0.142758	0.985883	0.873416	0.408911	0.992864	0.347305	0.225097	0.00120733	0.0129938	0.240175	0.759825	0.987006	3.44253	0.987006	0.759825	0.998793	45500	55	174	599
				chr21	0.859894	0.998826	0.171963	0.99012	0.859894	0.430167	0.99502	0.381308	0.258228	0.00114779	0.00878245	0.271429	0.728571	0.991218	2.87255	0.991218	0.728571	0.998852	33069	38	102	293
				chr22	0.814183	0.997781	0.11195	0.981193	0.814183	0.34073	0.99047	0.289855	0.186916	0.00215526	0.016796	0.354839	0.645161	0.983204	4.35	0.983204	0.645161	0.997845	25464	55	100	435
				chr3	0.861774	0.998394	0.231019	0.989393	0.861774	0.479047	0.994645	0.444218	0.318735	0.00156761	0.00911328	0.267338	0.732662	0.990887	2.1374	0.990887	0.732662	0.998432	152222	239	655	1400
				chr4	0.863102	0.998575	0.246181	0.990974	0.863102	0.490173	0.995449	0.457419	0.332253	0.00139556	0.00768633	0.26611	0.73389	0.992314	2.00976	0.992314	0.73389	0.998604	159569	223	615	1236
				chr5	0.864709	0.998533	0.205183	0.988988	0.864709	0.46171	0.994441	0.420339	0.293684	0.001429	0.0096544	0.260927	0.739073	0.990346	2.40502	0.990346	0.739073	0.998571	137662	197	558	1342
				chr6	0.868841	0.998605	0.204849	0.989126	0.868841	0.464068	0.994511	0.421255	0.293298	0.00135674	0.00958622	0.252732	0.747268	0.990414	2.40951	0.990414	0.747268	0.998643	136171	185	547	1318
				chr7	0.850686	0.998174	0.21524	0.98832	0.850686	0.460334	0.9941	0.42588	0.303916	0.0017833	0.00998324	0.288646	0.711354	0.990017	2.29038	0.990017	0.711354	0.998217	118109	211	520	1191
				chr8	0.861541	0.998468	0.218262	0.989399	0.861541	0.469659	0.99465	0.432175	0.30655	0.00149473	0.00917636	0.267742	0.732258	0.990824	2.26211	0.990824	0.732258	0.998505	110891	166	454	1027
				chr9	0.873249	0.998747	0.185754	0.988907	0.873249	0.450841	0.994402	0.401741	0.273497	0.00121579	0.00994264	0.24356	0.75644	0.990057	2.65635	0.990057	0.75644	0.998784	85437	104	323	858
			GARFIELD	chr1	0.866034	0.998617	0.145335	0.992053	0.582338	0.18716	0.996007	0.189535	0.217333	0.00462059	0.00336519	0.831959	0.168041	0.996635	3.60123	0.996635	0.168041	0.995379	173846	807	163	587
				chr10	0.851504	0.998474	0.145564	0.992795	0.57815	0.193492	0.996382	0.192547	0.244094	0.0045605	0.00267462	0.841026	0.158974	0.997325	3.09677	0.997325	0.158974	0.99544	107391	492	93	288
				chr11	0.852405	0.998592	0.121037	0.991924	0.57825	0.162402	0.995942	0.166341	0.172764	0.00423789	0.00387741	0.839623	0.160377	0.996123	4.78824	0.996123	0.160377	0.995762	104560	445	85	407
				chr12	0.886036	0.998814	0.147061	0.991954	0.586977	0.199144	0.995957	0.201269	0.232704	0.00472373	0.00336165	0.822684	0.177316	0.996638	3.2973	0.996638	0.177316	0.995276	108509	515	111	366
				chr13	0.854213	0.99866	0.109561	0.992686	0.56781	0.153486	0.996327	0.155914	0.177914	0.0042088	0.00313659	0.861244	0.138756	0.996863	4.62069	0.996863	0.138756	0.995791	85175	360	58	268
				chr14	0.861919	0.998535	0.13017	0.991672	0.573286	0.166409	0.995815	0.169168	0.19375	0.00482123	0.00354834	0.849879	0.150121	0.996452	4.16129	0.996452	0.150121	0.995179	72452	351	62	258
				chr15	0.894181	0.998794	0.121207	0.991564	0.556613	0.148054	0.995761	0.14673	0.199134	0.00553938	0.00293562	0.883838	0.116162	0.997064	4.02174	0.997064	0.116162	0.994461	62834	350	46	185
				chr16	0.877849	0.99859	0.143596	0.992671	0.562584	0.190331	0.996319	0.177606	0.294872	0.00545138	0.0019044	0.872928	0.127072	0.998096	2.3913	0.998096	0.127072	0.994549	57651	316	46	110
				chr17	0.862748	0.998504	0.126311	0.992379	0.568311	0.17968	0.996172	0.176577	0.241379	0.00506986	0.0025832	0.860795	0.139205	0.997417	3.14286	0.997417	0.139205	0.99493	59462	303	49	154
				chr18	0.87802	0.998804	0.147959	0.992654	0.581875	0.194113	0.99631	0.194872	0.234568	0.00446198	0.00291655	0.833333	0.166667	0.997083	3.26316	0.997083	0.166667	0.995538	63588	285	57	186
				chr19	0.831582	0.998222	0.126595	0.992907	0.557184	0.160912	0.996438	0.155	0.231343	0.0049457	0.00217373	0.883459	0.116541	0.997826	3.32258	0.997826	0.116541	0.995054	47281	235	31	103
				chr2	0.879565	0.998714	0.168192	0.99198	0.598099	0.220466	0.995969	0.22292	0.25237	0.0046333	0.00342758	0.800375	0.199625	0.996572	2.96244	0.996572	0.199625	0.995367	183464	854	213	631
				chr20	0.872178	0.998838	0.0932282	0.99251	0.557379	0.132334	0.996239	0.134663	0.156977	0.00437646	0.0031454	0.882096	0.117904	0.996855	5.37037	0.996855	0.117904	0.995624	45954	202	27	145
				chr21	0.873909	0.999006	0.10834	0.994269	0.563237	0.159398	0.997125	0.157895	0.204545	0.00365116	0.0020982	0.871429	0.128571	0.997902	3.88889	0.997902	0.128571	0.996349	33292	122	18	70
				chr22	0.852848	0.99836	0.167075	0.993015	0.563609	0.19317	0.996492	0.18018	0.298507	0.00519491	0.00181474	0.870968	0.129032	0.998185	2.35	0.998185	0.129032	0.994805	25852	135	20	47
				chr3	0.876491	0.998672	0.144274	0.991651	0.579335	0.181013	0.995804	0.183544	0.21137	0.00486901	0.00352163	0.837808	0.162192	0.996478	3.73103	0.996478	0.162192	0.995131	153081	749	145	541
				chr4	0.871151	0.998746	0.153263	0.991784	0.598786	0.198756	0.995871	0.202881	0.204106	0.00416006	0.00409813	0.798329	0.201671	0.995902	3.89941	0.995902	0.201671	0.99584	160146	669	169	659
				chr5	0.877679	0.998762	0.209728	0.992416	0.626682	0.264396	0.996188	0.267956	0.279942	0.00403406	0.00358982	0.743046	0.256954	0.99641	2.57216	0.99641	0.256954	0.995966	138505	561	194	499
				chr6	0.874705	0.998758	0.147418	0.991745	0.599747	0.202971	0.995851	0.207088	0.21075	0.00423957	0.00405851	0.796448	0.203552	0.995941	3.74497	0.995941	0.203552	0.99576	136931	583	149	558
				chr7	0.875168	0.998572	0.228624	0.99241	0.62161	0.282758	0.996185	0.283242	0.333333	0.00461123	0.0030176	0.753762	0.246238	0.996982	2	0.996982	0.246238	0.995389	118940	551	180	360
				chr8	0.869326	0.998663	0.162903	0.991878	0.592519	0.200429	0.995918	0.203833	0.221591	0.00449067	0.00367233	0.81129	0.18871	0.996328	3.51282	0.996328	0.18871	0.995509	111507	503	117	411
				chr9	0.874333	0.998868	0.124547	0.992528	0.57329	0.162062	0.996247	0.164948	0.183381	0.0042027	0.00330262	0.850117	0.149883	0.996697	4.45312	0.996697	0.149883	0.995797	86010	363	64	285
			Hard Filter	chr1	0.696909	0.99664	0.132825	0.988495	0.696909	0.287584	0.994201	0.278771	0.213348	0.0033415	0.00824385	0.597938	0.402062	0.991756	3.68718	0.991756	0.402062	0.996659	172995	580	390	1438
				chr10	0.706862	0.996825	0.132256	0.988426	0.706862	0.294343	0.994166	0.28277	0.212565	0.00315587	0.00849748	0.577778	0.422222	0.991503	3.70445	0.991503	0.422222	0.996844	106764	338	247	915
				chr11	0.696204	0.996942	0.130474	0.989431	0.696204	0.285051	0.994677	0.275504	0.210109	0.00304341	0.00759286	0.6	0.4	0.992407	3.75943	0.992407	0.4	0.996957	104170	318	212	797
				chr12	0.7028	0.996594	0.143288	0.988557	0.7028	0.300622	0.994232	0.29249	0.226201	0.00338698	0.00813777	0.586262	0.413738	0.991862	3.42085	0.991862	0.413738	0.996613	107989	367	259	886
				chr13	0.689277	0.996969	0.140032	0.990426	0.689277	0.287762	0.995181	0.281469	0.221763	0.00301873	0.0066126	0.614833	0.385167	0.993387	3.50932	0.993387	0.385167	0.996981	84878	257	161	565
				chr14	0.71298	0.99675	0.162289	0.989388	0.71298	0.323071	0.994652	0.315697	0.248266	0.00323195	0.00745427	0.566586	0.433414	0.992546	3.02793	0.992546	0.433414	0.996768	72168	234	179	542
				chr15	0.716794	0.996453	0.163525	0.988236	0.716794	0.326909	0.994067	0.319343	0.25	0.00352388	0.00833082	0.558081	0.441919	0.991669	3	0.991669	0.441919	0.996476	62494	221	175	525
				chr16	0.716502	0.996459	0.151009	0.987595	0.716502	0.317034	0.993742	0.307397	0.235641	0.00351647	0.0089853	0.558011	0.441989	0.991015	3.24375	0.991015	0.441989	0.996484	57242	202	160	519
				chr17	0.67682	0.996198	0.10443	0.986326	0.67682	0.247355	0.993101	0.237918	0.176796	0.00378097	0.00999732	0.636364	0.363636	0.990003	4.65625	0.990003	0.363636	0.996219	59020	224	128	596
				chr18	0.69542	0.996744	0.15364	0.990002	0.69542	0.303023	0.994965	0.297919	0.238179	0.0032418	0.00682096	0.602339	0.397661	0.993179	3.19853	0.993179	0.397661	0.996758	63339	206	136	435
				chr19	0.665618	0.99626	0.0855427	0.985519	0.665618	0.220245	0.992693	0.208716	0.150165	0.00371992	0.0108686	0.657895	0.342105	0.989131	5.65934	0.989131	0.342105	0.99628	46869	175	91	515
				chr2	0.701726	0.996554	0.165953	0.989598	0.701726	0.316966	0.994759	0.312634	0.25245	0.00342916	0.00704528	0.589503	0.410497	0.992955	2.96119	0.992955	0.410497	0.996571	182798	629	438	1297
				chr20	0.703172	0.99706	0.11869	0.988646	0.703172	0.279425	0.994279	0.265363	0.195072	0.00292315	0.00850344	0.585153	0.414847	0.991497	4.12632	0.991497	0.414847	0.997077	45707	134	95	392
				chr21	0.675019	0.99728	0.103387	0.990239	0.675019	0.245018	0.995088	0.234192	0.174216	0.00270962	0.00710389	0.642857	0.357143	0.992896	4.74	0.992896	0.357143	0.99729	33125	90	50	237
				chr22	0.649916	0.995827	0.0911253	0.986106	0.649916	0.215063	0.992991	0.209607	0.158416	0.00415518	0.00984594	0.690323	0.309677	0.990154	5.3125	0.990154	0.309677	0.995845	25644	107	48	255
				chr3	0.683764	0.996333	0.148674	0.989231	0.683764	0.290102	0.994574	0.287061	0.232639	0.00365178	0.00719298	0.62528	0.37472	0.992807	3.29851	0.992807	0.37472	0.996348	152517	559	335	1105
				chr4	0.701911	0.996903	0.157543	0.9903	0.701911	0.310999	0.995116	0.304965	0.242595	0.00308316	0.0066789	0.589499	0.410501	0.993321	3.12209	0.993321	0.410501	0.996917	159731	494	344	1074
				chr5	0.702327	0.996777	0.151245	0.989596	0.702327	0.306544	0.994759	0.299615	0.235428	0.00320721	0.00726598	0.588079	0.411921	0.992734	3.24759	0.992734	0.411921	0.996793	137994	444	311	1010
				chr6	0.695806	0.996771	0.142901	0.98956	0.695806	0.295031	0.994742	0.288111	0.225483	0.00321341	0.00729513	0.601093	0.398907	0.992705	3.43493	0.992705	0.398907	0.996787	136486	440	292	1003
				chr7	0.708568	0.996441	0.184134	0.989594	0.708568	0.334894	0.994756	0.331728	0.272408	0.003541	0.00694049	0.575923	0.424077	0.99306	2.67097	0.99306	0.424077	0.996459	118472	421	310	828
				chr8	0.693035	0.996611	0.142989	0.989221	0.693035	0.292985	0.99457	0.28689	0.225717	0.0033735	0.00747869	0.606452	0.393548	0.992521	3.43033	0.992521	0.393548	0.996627	111081	376	244	837
				chr9	0.711325	0.997151	0.126558	0.988976	0.711325	0.292405	0.994446	0.277946	0.205128	0.00283134	0.00826236	0.569087	0.430913	0.991738	3.875	0.991738	0.430913	0.997169	85582	243	184	713
			VEF	chr1	0.82267	0.998636	0.0302716	0.994362	0.500458	0.00621043	0.997173	0.00201816	0.047619	0.00552508	0.000114657	0.998969	0.00103093	0.999885	20	0.999885	0.00103093	0.994475	174413	969	1	20
				chr10	0.835737	0.99878	0.0417939	0.994476	0.50079	0.00983726	0.997231	0.00333333	0.0666667	0.00539497	0.000130016	0.998291	0.0017094	0.99987	14	0.99987	0.0017094	0.994605	107665	584	1	14
				chr11	0.825239	0.998692	0.0417388	0.994853	0.499938	-0.000788842	0.99742	0	0	0.00502446	0.000123848	1	0	0.999876	inf	0.999876	0	0.994976	104954	530	0	13
				chr12	0.846357	0.998833	0.0177515	0.994155	0.499936	-0.000857444	0.997069	0	0	0.00571757	0.000128588	1	0	0.999871	inf	0.999871	0	0.994282	108861	626	0	14
				chr13	0.814887	0.998708	0.0147151	0.994969	0.499918	-0.000893205	0.997478	0	0	0.00486913	0.000163852	1	0	0.999836	inf	0.999836	0	0.995131	85429	418	0	14
				chr14	0.839234	0.99876	0.0250055	0.994147	0.499897	-0.00107955	0.997065	0	0	0.00564918	0.000206299	1	0	0.999794	inf	0.999794	0	0.994351	72695	413	0	15
				chr15	0.833269	0.998559	0.0477431	0.993692	0.502478	0.0347568	0.996836	0.00990099	0.25	0.00621382	9.52094e-05	0.994949	0.00505051	0.999905	3	0.999905	0.00505051	0.993786	63013	394	2	6
				chr16	0.818691	0.99837	0.0388899	0.993686	0.499957	-0.000734288	0.996833	0	0	0.00622871	8.65636e-05	1	0	0.999913	inf	0.999913	0	0.993771	57756	362	0	5
				chr17	0.833364	0.998591	0.022117	0.993947	0.499908	-0.0010408	0.996964	0	0	0.00587087	0.000184514	1	0	0.999815	inf	0.999815	0	0.994129	59605	352	0	11
				chr18	0.835676	0.998806	0.0384813	0.99451	0.501376	0.0146511	0.997247	0.00564972	0.0833333	0.00531948	0.000172484	0.997076	0.00292398	0.999828	11	0.999828	0.00292398	0.994681	63763	341	1	11
				chr19	0.800697	0.998298	0.0493769	0.994334	0.503696	0.0425098	0.997159	0.0145985	0.25	0.00554133	0.000126625	0.992481	0.0075188	0.999873	3	0.999873	0.0075188	0.994459	47378	264	2	6
				chr2	0.837471	0.998698	0.0496949	0.994162	0.500428	0.00696821	0.997072	0.00184672	0.0625	0.00575762	8.14797e-05	0.999063	0.000937207	0.999919	15	0.999919	0.000937207	0.994242	184080	1066	1	15
				chr20	0.828828	0.998827	0.0325255	0.994927	0.499935	-0.000802147	0.997457	0	0	0.00494366	0.000130155	1	0	0.99987	inf	0.99987	0	0.995056	46093	229	0	6
				chr21	0.809215	0.998835	0.0279069	0.995642	0.49991	-0.000866996	0.997816	0	0	0.0041796	0.000179845	1	0	0.99982	inf	0.99982	0	0.99582	33356	140	0	6
				chr22	0.784791	0.998061	0.0509969	0.994051	0.5	0	0.997017	0		0.00594918	0	1	0	1		1	0	0.994051	25899	155	0	0
				chr3	0.82394	0.998552	0.0332704	0.994098	0.500497	0.00663279	0.99704	0.00218818	0.05	0.00578008	0.00012368	0.998881	0.00111857	0.999876	19	0.999876	0.00111857	0.99422	153603	893	1	19
				chr4	0.843853	0.998859	0.0355706	0.994661	0.499922	-0.000897837	0.997323	0	0	0.00518507	0.000155468	1	0	0.999845	inf	0.999845	0	0.994815	160780	838	0	25
				chr5	0.83226	0.998696	0.0587961	0.994498	0.49995	-0.000737659	0.997241	0	0	0.0054027	0.000100717	1	0	0.999899	inf	0.999899	0	0.994597	138990	755	0	14
				chr6	0.850651	0.998909	0.0233529	0.994559	0.499927	-0.00087777	0.997272	0	0	0.00529663	0.000145466	1	0	0.999855	inf	0.999855	0	0.994703	137469	732	0	20
				chr7	0.843628	0.998678	0.0760457	0.99381	0.50063	0.00907039	0.996895	0.00268456	0.0714286	0.00608247	0.000108969	0.998632	0.00136799	0.999891	13	0.999891	0.00136799	0.993918	119287	730	1	13
				chr8	0.810776	0.998493	0.039659	0.99434	0.501528	0.016561	0.997162	0.00624025	0.0952381	0.0054925	0.000169767	0.996774	0.00322581	0.99983	9.5	0.99983	0.00322581	0.994507	111899	618	2	19
				chr9	0.838088	0.998888	0.040518	0.994972	0.499948	-0.000716639	0.99748	0	0	0.00492429	0.000104293	1	0	0.999896	inf	0.999896	0	0.995076	86286	427	0	9
			VQSR	chr1	0.897402	0.99924	0.13555	0.992315	0.574268	0.178305	0.996139	0.17905	0.21875	0.0047101	0.00300975	0.848454	0.151546	0.99699	3.57143	0.99699	0.151546	0.99529	173908	823	147	525
				chr10	0.8946	0.999232	0.142256	0.992832	0.572218	0.183169	0.9964	0.181435	0.236915	0.00462461	0.00257246	0.852991	0.147009	0.997428	3.22093	0.997428	0.147009	0.995375	107402	499	86	277
				chr11	0.888756	0.999239	0.118136	0.992322	0.57188	0.158429	0.996143	0.161491	0.178899	0.00430226	0.0034106	0.85283	0.14717	0.996589	4.58974	0.996589	0.14717	0.995698	104609	452	78	358
				chr12	0.888811	0.99911	0.142586	0.99211	0.573555	0.178167	0.996036	0.178707	0.220657	0.00487738	0.00304937	0.84984	0.15016	0.996951	3.53191	0.996951	0.15016	0.995123	108543	532	94	332
				chr13	0.882221	0.999168	0.114345	0.993012	0.565593	0.15631	0.996491	0.157303	0.190476	0.0042306	0.00278548	0.866029	0.133971	0.997215	4.25	0.997215	0.133971	0.995769	85205	362	56	238
				chr14	0.893059	0.999105	0.136256	0.99215	0.579546	0.188087	0.996056	0.189266	0.227119	0.00475092	0.00313574	0.837772	0.162228	0.996864	3.40299	0.996864	0.162228	0.995249	72482	346	67	228
				chr15	0.901205	0.999108	0.125906	0.991327	0.559003	0.148348	0.995641	0.148607	0.192	0.00550938	0.00320538	0.878788	0.121212	0.996795	4.20833	0.996795	0.121212	0.994491	62817	348	48	202
				chr16	0.880485	0.998993	0.139296	0.992481	0.552881	0.162387	0.996224	0.151456	0.254902	0.00557185	0.00197365	0.892265	0.107735	0.998026	2.92308	0.998026	0.107735	0.994428	57647	323	39	114
				chr17	0.862215	0.998732	0.132289	0.992446	0.569756	0.18439	0.996205	0.180832	0.248756	0.00505296	0.00253288	0.857955	0.142045	0.997467	3.02	0.997467	0.142045	0.994947	59465	302	50	151
				chr18	0.890164	0.999221	0.142294	0.992872	0.571806	0.180947	0.996421	0.179533	0.232558	0.00456957	0.00258726	0.853801	0.146199	0.997413	3.3	0.997413	0.146199	0.99543	63609	292	50	165
				chr19	0.86844	0.998969	0.133004	0.992991	0.559095	0.167542	0.996481	0.160804	0.242424	0.00492445	0.00211042	0.879699	0.120301	0.99789	3.125	0.99789	0.120301	0.995076	47284	234	32	100
				chr2	0.898336	0.999214	0.160794	0.992115	0.58419	0.199475	0.996038	0.200438	0.241107	0.00479385	0.00312882	0.828491	0.171509	0.996871	3.14754	0.996871	0.171509	0.995206	183519	884	183	576
				chr20	0.895249	0.99923	0.0970922	0.993114	0.551165	0.131691	0.996543	0.13079	0.173913	0.00443819	0.00247294	0.895197	0.104803	0.997527	4.75	0.997527	0.104803	0.995562	45985	205	24	114
				chr21	0.892863	0.999324	0.107008	0.994239	0.545439	0.120869	0.99711	0.118721	0.164557	0.00379978	0.0019783	0.907143	0.0928571	0.998022	5.07692	0.998022	0.0928571	0.9962	33296	127	13	66
				chr22	0.852201	0.998787	0.160598	0.992899	0.557138	0.174825	0.996435	0.162896	0.272727	0.00527166	0.00185335	0.883871	0.116129	0.998147	2.66667	0.998147	0.116129	0.994728	25851	137	18	48
				chr3	0.896248	0.999135	0.132438	0.992014	0.573401	0.177847	0.995987	0.178429	0.220395	0.00493801	0.0030855	0.850112	0.149888	0.996915	3.53731	0.996915	0.149888	0.995062	153148	760	134	474
				chr4	0.891244	0.999162	0.143788	0.992285	0.584199	0.184567	0.996124	0.187622	0.2066	0.00431201	0.00343895	0.828162	0.171838	0.996561	3.84028	0.996561	0.171838	0.995688	160252	694	144	553
				chr5	0.897356	0.999165	0.198368	0.992816	0.607782	0.246001	0.996391	0.247376	0.284974	0.00423911	0.00297833	0.781457	0.218543	0.997022	2.50909	0.997022	0.218543	0.995761	138590	590	165	414
				chr6	0.902697	0.999284	0.143992	0.992382	0.587837	0.196741	0.996173	0.19924	0.2247	0.00436653	0.00328754	0.821038	0.178962	0.996712	3.45038	0.996712	0.178962	0.995633	137037	601	131	452
				chr7	0.897461	0.999148	0.230968	0.992685	0.610192	0.273677	0.996324	0.270764	0.344609	0.00475083	0.00259849	0.777018	0.222982	0.997402	1.90184	0.997402	0.222982	0.995249	118990	568	163	310
				chr8	0.878535	0.998991	0.154409	0.992172	0.587854	0.198952	0.996066	0.201269	0.229814	0.00454241	0.00332386	0.820968	0.179032	0.996676	3.35135	0.996676	0.179032	0.995458	111546	509	111	372
				chr9	0.88157	0.999162	0.1189	0.992839	0.564125	0.151394	0.996404	0.152797	0.183007	0.00429319	0.00289704	0.868852	0.131148	0.997103	4.46429	0.997103	0.131148	0.995707	86045	371	56	250
		SNV	FVC	chr1	0.999596	0.999992	0.993634	0.999277	0.98629	0.978796	0.999632	0.979142	0.985534	0.000482322	0.000253565	0.0271674	0.972833	0.999746	0.0146778	0.999746	0.972833	0.999518	1214369	586	20984	308
				chr10	0.999429	0.999987	0.991262	0.999213	0.982539	0.973747	0.9996	0.974106	0.983034	0.000539708	0.000259497	0.0346618	0.965338	0.999741	0.0172593	0.999741	0.965338	0.99946	766668	414	11530	199
				chr11	0.999517	0.999991	0.99143	0.999283	0.982556	0.974352	0.999636	0.974669	0.984183	0.000502216	0.000224839	0.0346631	0.965337	0.999775	0.0160713	0.999775	0.965337	0.999498	778158	391	10889	175
				chr12	0.999472	0.999988	0.99237	0.999154	0.984127	0.974718	0.99957	0.975125	0.981771	0.000547351	0.000313228	0.0314325	0.968567	0.999687	0.018567	0.999687	0.968567	0.999453	746826	409	12603	234
				chr13	0.999338	0.999992	0.987884	0.999372	0.981301	0.972168	0.999682	0.972436	0.982262	0.000433015	0.000202452	0.0371954	0.962805	0.999798	0.018058	0.999798	0.962805	0.999567	602489	261	6756	122
				chr14	0.999496	0.999991	0.99222	0.999316	0.986839	0.97748	0.999653	0.97782	0.981706	0.000409086	0.000285215	0.0260358	0.973964	0.999715	0.0186351	0.999715	0.973964	0.999591	508243	208	7781	145
				chr15	0.999601	0.999992	0.992985	0.999316	0.987126	0.97749	0.999653	0.977832	0.98114	0.000400061	0.000294458	0.025454	0.974546	0.999706	0.0192223	0.999706	0.974546	0.9996	444754	178	6815	131
				chr16	0.999671	0.999993	0.994475	0.999133	0.986106	0.977274	0.999558	0.977702	0.98291	0.000546967	0.000337002	0.0274514	0.972549	0.999663	0.0173874	0.999663	0.972549	0.999453	456816	250	8857	154
				chr17	0.999509	0.999981	0.995032	0.999132	0.98845	0.981569	0.999555	0.982002	0.986826	0.000565426	0.000323937	0.0227759	0.977224	0.999676	0.0133494	0.999676	0.977224	0.999435	376494	213	9139	122
				chr18	0.999055	0.999985	0.989142	0.999246	0.980597	0.96908	0.999618	0.969428	0.977516	0.000484872	0.00027837	0.038528	0.961472	0.999722	0.0230009	0.999722	0.961472	0.999515	459692	223	5565	128
				chr19	0.999667	0.999987	0.995387	0.99876	0.987751	0.980538	0.999359	0.981165	0.986423	0.000822448	0.00045977	0.024038	0.975962	0.99954	0.0137638	0.99954	0.975962	0.999178	289142	238	9663	133
				chr2	0.999533	0.999991	0.99319	0.999282	0.984728	0.977407	0.999635	0.977737	0.985925	0.000500896	0.000228782	0.0303156	0.969684	0.999771	0.0142755	0.999771	0.969684	0.999499	1310992	657	21015	300
				chr20	0.999488	0.999988	0.994065	0.999213	0.986295	0.978185	0.999599	0.978568	0.984321	0.000510029	0.000291509	0.0271186	0.972881	0.999708	0.0159283	0.999708	0.972881	0.99949	329225	168	6027	96
				chr21	0.999575	0.999993	0.99394	0.999518	0.989097	0.982068	0.999756	0.982304	0.986255	0.000299597	0.000188998	0.0216162	0.978384	0.999811	0.0139361	0.999811	0.978384	0.9997	216893	65	2942	41
				chr22	0.999536	0.999986	0.994667	0.999017	0.988341	0.979063	0.999496	0.979564	0.982017	0.000565332	0.000442245	0.0228766	0.977123	0.999558	0.0183125	0.999558	0.977123	0.999435	178555	101	4314	79
				chr3	0.998838	0.99998	0.976451	0.998821	0.967793	0.957784	0.999402	0.958102	0.981444	0.000937061	0.000258613	0.0641549	0.935845	0.999741	0.0189066	0.999741	0.935845	0.999063	1105614	1037	15127	286
				chr4	0.999648	0.999996	0.98998	0.99932	0.982463	0.969904	0.999656	0.970235	0.975311	0.000404207	0.000283911	0.0347896	0.96521	0.999716	0.0253136	0.999716	0.96521	0.999596	1179611	477	13234	335
				chr5	0.999543	0.999992	0.992101	0.999288	0.984644	0.975041	0.999639	0.975385	0.981278	0.000449541	0.000273239	0.030439	0.969561	0.999727	0.0190788	0.999727	0.969561	0.99955	980559	441	14047	268
				chr6	0.999488	0.999992	0.991872	0.999362	0.986394	0.975943	0.999677	0.976261	0.979476	0.000368031	0.000278647	0.0269324	0.973068	0.999721	0.0209539	0.999721	0.973068	0.999632	961521	354	12790	268
				chr7	0.998936	0.999979	0.983472	0.999054	0.977774	0.969788	0.99952	0.970155	0.984962	0.000722335	0.000238522	0.0442137	0.955786	0.999761	0.0152678	0.999761	0.955786	0.999278	842490	609	13165	201
				chr8	0.999367	0.999989	0.990488	0.999253	0.98283	0.97284	0.999621	0.97319	0.980558	0.000484811	0.000272619	0.0340668	0.965933	0.999727	0.0198279	0.999727	0.965933	0.999515	861773	418	11852	235
				chr9	0.99968	0.999995	0.992224	0.999324	0.98583	0.977041	0.999657	0.977368	0.98288	0.000428407	0.000258303	0.0280821	0.971918	0.999742	0.017418	0.999742	0.971918	0.999572	657971	282	9760	170
			Frequency	chr1	0.817797	0.993571	0.614539	0.992468	0.817797	0.754831	0.996177	0.746846	0.902853	0.00641588	0.00121678	0.36319	0.63681	0.998783	0.1076	0.998783	0.63681	0.993584	1213199	7834	13736	1478
				chr10	0.809006	0.994086	0.594695	0.992969	0.809006	0.738557	0.996438	0.72982	0.888515	0.00590276	0.00121012	0.380777	0.619223	0.99879	0.125473	0.99879	0.619223	0.994097	765939	4548	7396	928
				chr11	0.805044	0.994381	0.586082	0.993292	0.805044	0.731708	0.996605	0.722481	0.883182	0.00560881	0.00117173	0.388741	0.611259	0.998828	0.13227	0.998828	0.611259	0.994391	777421	4385	6895	912
				chr12	0.815258	0.993606	0.610711	0.992582	0.815258	0.753467	0.996236	0.74461	0.906774	0.00638209	0.0011311	0.368352	0.631648	0.998869	0.102811	0.998869	0.631648	0.993618	746215	4793	8219	845
				chr13	0.807441	0.995536	0.591431	0.99468	0.807441	0.736919	0.997314	0.727135	0.887634	0.00445797	0.000907717	0.38421	0.61579	0.999092	0.126591	0.999092	0.61579	0.995542	602064	2696	4321	547
				chr14	0.820371	0.994386	0.618162	0.993336	0.820371	0.756337	0.996623	0.748777	0.898388	0.00560245	0.00114086	0.358117	0.641883	0.998859	0.113105	0.998859	0.641883	0.994398	507808	2861	5128	580
				chr15	0.817017	0.994281	0.611058	0.993199	0.817017	0.750827	0.996554	0.742996	0.894843	0.00570803	0.00117334	0.364793	0.635207	0.998827	0.117515	0.998827	0.635207	0.994292	444363	2551	4442	522
				chr16	0.80005	0.992094	0.577982	0.99072	0.80005	0.726389	0.995283	0.717006	0.887144	0.00788865	0.00152526	0.398375	0.601625	0.998475	0.127213	0.998475	0.601625	0.992111	456273	3628	5479	697
				chr17	0.801694	0.990248	0.583421	0.98875	0.801694	0.731737	0.994259	0.722733	0.897115	0.00972712	0.00172324	0.394889	0.605111	0.998277	0.114685	0.998277	0.605111	0.990273	375967	3693	5659	649
				chr18	0.816759	0.995408	0.607214	0.994401	0.816759	0.745506	0.99717	0.738069	0.881873	0.00458345	0.00106998	0.365411	0.634589	0.99893	0.13395	0.99893	0.634589	0.995417	459328	2115	3673	492
				chr19	0.772221	0.984648	0.526785	0.982709	0.772221	0.689115	0.991117	0.676708	0.887541	0.01531	0.00237145	0.453187	0.546813	0.997629	0.126709	0.997629	0.546813	0.98469	288589	4487	5414	686
				chr2	0.814599	0.993909	0.609588	0.992943	0.814599	0.753063	0.996422	0.743853	0.907394	0.00608008	0.00106307	0.36974	0.63026	0.998937	0.102057	0.998937	0.63026	0.99392	1309898	8013	13659	1394
				chr20	0.801338	0.992581	0.57915	0.991199	0.801338	0.725996	0.99553	0.717118	0.881951	0.00740177	0.00152131	0.395803	0.604197	0.998479	0.13385	0.998479	0.604197	0.992598	328820	2452	3743	501
				chr21	0.789368	0.994195	0.553409	0.99303	0.789368	0.705546	0.996475	0.694682	0.865938	0.00579552	0.00124462	0.42002	0.57998	0.998755	0.154817	0.998755	0.57998	0.994204	216664	1263	1744	270
				chr22	0.781952	0.989337	0.540795	0.987462	0.781952	0.695447	0.993604	0.685315	0.868311	0.0106343	0.00212166	0.433975	0.566025	0.997878	0.151661	0.997878	0.566025	0.989366	178255	1916	2499	379
				chr3	0.820002	0.994766	0.617624	0.993794	0.820002	0.75639	0.996858	0.748483	0.899167	0.00522449	0.00105073	0.358946	0.641054	0.998949	0.112141	0.998949	0.641054	0.994776	1104738	5802	10362	1162
				chr4	0.826021	0.995973	0.624325	0.995017	0.826021	0.756884	0.997483	0.750671	0.882602	0.00401939	0.00100937	0.346948	0.653052	0.998991	0.133013	0.998991	0.653052	0.995981	1178755	4757	8954	1191
				chr5	0.824312	0.994837	0.625438	0.993831	0.824312	0.761154	0.996876	0.754066	0.898358	0.00515314	0.00108582	0.35029	0.64971	0.998914	0.113141	0.998914	0.64971	0.994847	979762	5075	9413	1065
				chr6	0.823158	0.99519	0.622088	0.994209	0.823158	0.758008	0.99707	0.750882	0.893803	0.00480105	0.00105117	0.352632	0.647368	0.998949	0.118815	0.998949	0.647368	0.995199	960778	4635	8509	1011
				chr7	0.807106	0.993734	0.591943	0.992613	0.807106	0.737446	0.996255	0.728233	0.891659	0.00625415	0.00122227	0.384565	0.615435	0.998778	0.121505	0.998778	0.615435	0.993746	841661	5297	8477	1030
				chr8	0.820807	0.994925	0.617658	0.993909	0.820807	0.75496	0.996917	0.747594	0.893395	0.00506557	0.00109164	0.357294	0.642706	0.998908	0.119325	0.998908	0.642706	0.994934	861067	4384	7886	941
				chr9	0.811883	0.994292	0.601736	0.99327	0.811883	0.745123	0.996591	0.7362	0.895789	0.00569741	0.00110918	0.375124	0.624876	0.998891	0.116335	0.998891	0.624876	0.994303	657411	3767	6275	730
			GARFIELD	chr1	0.957481	0.998812	0.422657	0.977022	0.823735	0.507469	0.988239	0.502426	0.403761	0.00601969	0.0174359	0.335095	0.664905	0.982564	1.47671	0.982564	0.664905	0.99398	1193498	7228	14342	21179
				chr10	0.953153	0.998843	0.371731	0.978388	0.807701	0.478373	0.988968	0.472682	0.377653	0.00579836	0.0162114	0.368386	0.631614	0.983789	1.64793	0.983789	0.631614	0.994202	754435	4400	7544	12432
				chr11	0.954867	0.998956	0.317128	0.974506	0.818536	0.443114	0.986965	0.42443	0.313244	0.00503709	0.0209062	0.342021	0.657979	0.979094	2.1924	0.979094	0.657979	0.994963	762061	3858	7422	16272
				chr12	0.951489	0.998591	0.370776	0.974292	0.815129	0.472777	0.98683	0.464129	0.360822	0.00617686	0.0200653	0.349677	0.650323	0.979935	1.77145	0.979935	0.650323	0.993823	732070	4550	8462	14990
				chr13	0.957604	0.999169	0.360594	0.980823	0.821419	0.459178	0.990244	0.441397	0.332016	0.00402541	0.0154212	0.341741	0.658259	0.984579	2.01191	0.984579	0.658259	0.995975	593318	2398	4619	9293
				chr14	0.955747	0.998891	0.342016	0.97429	0.822711	0.460639	0.98684	0.44503	0.334086	0.00532727	0.0208699	0.333709	0.666291	0.97913	1.99324	0.97913	0.666291	0.994673	497778	2666	5323	10610
				chr15	0.955209	0.99881	0.379138	0.978775	0.817644	0.493599	0.989163	0.48714	0.38905	0.00553877	0.0160783	0.348634	0.651366	0.983922	1.57036	0.983922	0.651366	0.994461	437732	2438	4555	7153
				chr16	0.948907	0.998364	0.503279	0.981134	0.802156	0.553365	0.99036	0.560592	0.514398	0.00768499	0.0115872	0.3841	0.6159	0.988413	0.944019	0.988413	0.6159	0.992315	451675	3498	5609	5295
				chr17	0.953	0.998176	0.536024	0.978459	0.803824	0.572651	0.988944	0.582547	0.549129	0.00945914	0.0126468	0.379705	0.620295	0.987353	0.821065	0.987353	0.620295	0.990541	371853	3551	5801	4763
				chr18	0.957439	0.999087	0.38066	0.98066	0.820379	0.471423	0.990154	0.457497	0.351216	0.00437778	0.0152538	0.343988	0.656012	0.984746	1.84725	0.984746	0.656012	0.995622	452806	1991	3797	7014
				chr19	0.938341	0.99691	0.453681	0.966648	0.77367	0.513473	0.982711	0.529473	0.496594	0.0148921	0.0196733	0.432987	0.567013	0.980327	1.01372	0.980327	0.567013	0.985108	283584	4287	5614	5691
				chr2	0.954887	0.998765	0.397249	0.97712	0.817266	0.487927	0.988302	0.480973	0.381013	0.00581923	0.0175072	0.347961	0.652039	0.982493	1.62458	0.982493	0.652039	0.994181	1288335	7541	14131	22957
				chr20	0.949453	0.998513	0.395901	0.977432	0.790049	0.489878	0.988459	0.493512	0.421359	0.00766921	0.0153832	0.40452	0.59548	0.984617	1.37327	0.984617	0.59548	0.992331	324255	2506	3689	5066
				chr21	0.945314	0.998802	0.338367	0.981882	0.768795	0.451725	0.990788	0.453436	0.385854	0.00627849	0.0121281	0.450283	0.549717	0.987872	1.59165	0.987872	0.549717	0.993722	214303	1354	1653	2631
				chr22	0.946883	0.998001	0.505333	0.977826	0.781984	0.545235	0.988629	0.556248	0.537616	0.0104925	0.0122485	0.423783	0.576217	0.987751	0.860063	0.987751	0.576217	0.989507	176446	1871	2544	2188
				chr3	0.955345	0.998884	0.356622	0.9753	0.828451	0.460288	0.987371	0.441331	0.327313	0.00479231	0.0203436	0.322754	0.677246	0.979656	2.05517	0.979656	0.677246	0.995208	1083402	5217	10947	22498
				chr4	0.955606	0.999153	0.319469	0.97422	0.832334	0.414659	0.986836	0.379764	0.262394	0.00370545	0.0224442	0.312887	0.687113	0.977556	2.81106	0.977556	0.687113	0.996295	1153463	4290	9421	26483
				chr5	0.957462	0.998969	0.351233	0.973168	0.835861	0.453746	0.986261	0.4297	0.311101	0.00459721	0.0227145	0.305563	0.694437	0.977285	2.21439	0.977285	0.694437	0.995403	958548	4427	10061	22279
				chr6	0.958334	0.999077	0.346338	0.974602	0.832019	0.446062	0.987016	0.421215	0.304012	0.00437323	0.0214465	0.314516	0.685484	0.978554	2.28935	0.978554	0.685484	0.995627	941162	4134	9010	20627
				chr7	0.954128	0.998811	0.370118	0.976555	0.817264	0.480871	0.988011	0.472412	0.370172	0.00574876	0.0181514	0.347321	0.652679	0.981849	1.70145	0.981849	0.652679	0.994251	827395	4784	8990	15296
				chr8	0.953797	0.998922	0.347189	0.976324	0.819803	0.455028	0.987907	0.438519	0.328644	0.00492772	0.0191553	0.341239	0.658761	0.980845	2.04281	0.980845	0.658761	0.995072	845496	4187	8083	16512
				chr9	0.951308	0.998777	0.329259	0.976001	0.812923	0.458774	0.987734	0.446767	0.341797	0.00549412	0.0189458	0.355208	0.644792	0.981054	1.92571	0.981054	0.644792	0.994506	645672	3567	6475	12469
			Hard Filter	chr1	0.80489	0.993119	0.486616	0.98612	0.80489	0.601075	0.992935	0.608072	0.599298	0.00680293	0.00732705	0.382893	0.617107	0.992673	0.66862	0.992673	0.617107	0.993197	1205777	8259	13311	8900
				chr10	0.785909	0.993376	0.450758	0.986925	0.785909	0.569128	0.99336	0.575761	0.573016	0.00656536	0.00671433	0.421467	0.578533	0.993286	0.745152	0.993286	0.578533	0.993435	761718	5034	6910	5149
				chr11	0.793337	0.994046	0.421316	0.986059	0.793337	0.544015	0.99292	0.549406	0.510342	0.00588438	0.00827281	0.405053	0.594947	0.991727	0.95947	0.991727	0.594947	0.994116	771894	4569	6711	6439
				chr12	0.790624	0.99276	0.458332	0.985572	0.790624	0.575542	0.992659	0.582851	0.577056	0.00716528	0.00751613	0.411236	0.588764	0.992484	0.732933	0.992484	0.588764	0.992835	741445	5351	7661	5615
				chr13	0.790473	0.995144	0.420845	0.988841	0.790473	0.543524	0.994351	0.547883	0.513325	0.00481218	0.00648511	0.412569	0.587431	0.993515	0.948083	0.993515	0.587431	0.995188	598703	2895	4122	3908
				chr14	0.811622	0.994115	0.469559	0.986541	0.811622	0.586343	0.993158	0.591992	0.557435	0.00580882	0.00787391	0.368882	0.631118	0.992126	0.793931	0.992126	0.631118	0.994191	504385	2947	5042	4003
				chr15	0.80994	0.994061	0.492047	0.987718	0.80994	0.606139	0.99376	0.612214	0.598579	0.00587549	0.00660395	0.373516	0.626484	0.993396	0.670623	0.993396	0.626484	0.994125	441947	2612	4381	2938
				chr16	0.790146	0.991706	0.5038	0.986599	0.790146	0.625857	0.993176	0.63072	0.683233	0.00823314	0.00541173	0.414297	0.585703	0.994588	0.46363	0.994588	0.585703	0.991767	454497	3773	5334	2473
				chr17	0.793549	0.989852	0.524587	0.98476	0.793549	0.649168	0.992209	0.653307	0.72787	0.0100699	0.00550162	0.407399	0.592601	0.994498	0.373872	0.994498	0.592601	0.98993	374544	3810	5542	2072
				chr18	0.802444	0.995052	0.441136	0.988366	0.802444	0.562319	0.994104	0.566605	0.527641	0.00489652	0.006894	0.388217	0.611783	0.993106	0.895227	0.993106	0.611783	0.995103	456650	2247	3541	3170
				chr19	0.76565	0.984213	0.485724	0.978678	0.76565	0.62345	0.989027	0.625272	0.747262	0.0156786	0.00622245	0.462479	0.537521	0.993778	0.338219	0.993778	0.537521	0.984321	287475	4579	5322	1800
				chr2	0.790102	0.99311	0.455568	0.986174	0.790102	0.573138	0.992971	0.580119	0.572978	0.00682131	0.00723561	0.41256	0.58744	0.992764	0.745267	0.992764	0.58744	0.993179	1301804	8941	12731	9488
				chr20	0.787477	0.992068	0.478334	0.985908	0.787477	0.597048	0.992827	0.603755	0.627854	0.00786284	0.00648304	0.418563	0.581437	0.993517	0.592726	0.993517	0.581437	0.992137	327186	2593	3602	2135
				chr21	0.758351	0.993346	0.423691	0.988451	0.758351	0.547816	0.99415	0.552659	0.58742	0.00661849	0.00507989	0.478217	0.521783	0.99492	0.702358	0.99492	0.521783	0.993382	215832	1438	1569	1102
				chr22	0.777827	0.989138	0.499914	0.98437	0.777827	0.631576	0.992015	0.633815	0.728664	0.0107931	0.00516139	0.439185	0.560815	0.994839	0.372375	0.994839	0.560815	0.989207	177712	1939	2476	922
				chr3	0.805412	0.994345	0.449349	0.986785	0.805412	0.569089	0.993288	0.574251	0.535791	0.00558637	0.00783434	0.381341	0.618659	0.992166	0.8664	0.992166	0.618659	0.994414	1097236	6164	10000	8664
				chr4	0.804825	0.995485	0.385081	0.987102	0.804825	0.523978	0.993462	0.52408	0.454799	0.0044544	0.00861226	0.381737	0.618263	0.991388	1.19877	0.991388	0.618263	0.995546	1169784	5234	8477	10162
				chr5	0.805918	0.9943	0.445791	0.986461	0.805918	0.566337	0.993122	0.571374	0.529849	0.00562777	0.0081258	0.380039	0.619961	0.991874	0.88733	0.991874	0.619961	0.994372	972857	5506	8982	7970
				chr6	0.801641	0.994608	0.433236	0.987066	0.801641	0.555696	0.993436	0.560229	0.517193	0.00532831	0.00779589	0.388923	0.611077	0.992204	0.933516	0.992204	0.611077	0.994672	954291	5112	8032	7498
				chr7	0.778878	0.992824	0.4331	0.985688	0.778878	0.552264	0.992726	0.559508	0.553935	0.00710936	0.00743926	0.434805	0.565195	0.992561	0.805267	0.992561	0.565195	0.992891	836422	5989	7785	6269
				chr8	0.79739	0.994266	0.445275	0.987259	0.79739	0.564508	0.993534	0.570139	0.54145	0.00567372	0.00725747	0.397963	0.602037	0.992743	0.846893	0.992743	0.602037	0.994326	855752	4883	7387	6256
				chr9	0.805857	0.994111	0.468007	0.987098	0.805857	0.584609	0.993446	0.59051	0.564526	0.00582192	0.00728567	0.381	0.619	0.992714	0.771396	0.992714	0.619	0.994178	653346	3826	6216	4795
			VEF	chr1	0.998555	0.99996	0.986508	0.998517	0.980439	0.956942	0.999245	0.957688	0.953703	0.000680118	0.000829027	0.0382939	0.961706	0.999171	0.0485442	0.999171	0.961706	0.99932	1213670	826	20744	1007
				chr10	0.998524	0.999969	0.981375	0.998458	0.976016	0.949103	0.999217	0.949881	0.946917	0.000734228	0.000831957	0.0471366	0.952863	0.999168	0.0560583	0.999168	0.952863	0.999266	766229	563	11381	638
				chr11	0.998452	0.999967	0.98159	0.998582	0.975953	0.949752	0.99928	0.950469	0.948288	0.000686128	0.000752891	0.0473404	0.95266	0.999247	0.0545319	0.999247	0.95266	0.999314	777747	534	10746	586
				chr12	0.998557	0.999965	0.98384	0.998371	0.977726	0.951793	0.999171	0.952614	0.94891	0.000760418	0.000896849	0.043652	0.956348	0.999103	0.0538412	0.999103	0.956348	0.99924	746390	568	12444	670
				chr13	0.997626	0.99996	0.97918	0.99884	0.97568	0.949157	0.999413	0.949741	0.947518	0.000559264	0.000613995	0.0480262	0.951974	0.999386	0.0553892	0.999386	0.951974	0.999441	602241	337	6680	370
				chr14	0.998257	0.99996	0.985028	0.998681	0.982205	0.95707	0.99933	0.95771	0.950333	0.000546961	0.000792702	0.0347978	0.965202	0.999207	0.052263	0.999207	0.965202	0.999453	507985	278	7711	403
				chr15	0.999021	0.999978	0.988432	0.998639	0.983122	0.955877	0.999309	0.956509	0.946139	0.000517168	0.000865392	0.03289	0.96711	0.999135	0.0569274	0.999135	0.96711	0.999483	444500	230	6763	385
				chr16	0.998751	0.999966	0.985332	0.998256	0.979632	0.954703	0.99911	0.955581	0.950957	0.000792329	0.000986936	0.0397496	0.96025	0.999013	0.0515723	0.999013	0.96025	0.999208	456519	362	8745	451
				chr17	0.999049	0.999967	0.989186	0.99807	0.983005	0.959481	0.999011	0.960446	0.953812	0.000815438	0.00116299	0.0328272	0.967173	0.998837	0.0484245	0.998837	0.967173	0.999185	376178	307	9045	438
				chr18	0.998482	0.999974	0.982085	0.998623	0.976784	0.94451	0.999303	0.945162	0.936113	0.000574279	0.000819886	0.0456116	0.954388	0.99918	0.0682476	0.99918	0.954388	0.999426	459443	264	5524	377
				chr19	0.999044	0.999959	0.986744	0.996835	0.97666	0.950681	0.998363	0.952314	0.949588	0.00153863	0.00173537	0.044945	0.955055	0.998265	0.053088	0.998265	0.955055	0.998461	288773	445	9456	502
				chr2	0.998688	0.999966	0.986751	0.998635	0.980247	0.957479	0.999306	0.958168	0.955114	0.000640657	0.000746592	0.0387597	0.96124	0.999253	0.046995	0.999253	0.96124	0.999359	1310313	840	20832	979
				chr20	0.998676	0.999958	0.987426	0.998367	0.979687	0.955148	0.999168	0.95597	0.951688	0.000747119	0.000917038	0.0397094	0.960291	0.999083	0.0507648	0.999083	0.960291	0.999253	329019	246	5949	302
				chr21	0.997984	0.999949	0.985143	0.99885	0.982528	0.957704	0.999417	0.958258	0.950884	0.000474902	0.000691455	0.0342534	0.965747	0.999309	0.0516529	0.999309	0.965747	0.999525	216784	103	2904	150
				chr22	0.998751	0.999959	0.98636	0.997678	0.979813	0.951158	0.99881	0.952306	0.943728	0.000963299	0.0014163	0.0389581	0.961042	0.998584	0.0596276	0.998584	0.961042	0.999037	178381	172	4243	253
				chr3	0.994183	0.999864	0.962321	0.998223	0.963985	0.936866	0.999099	0.937723	0.94689	0.00104139	0.000761371	0.0712695	0.928731	0.999239	0.0560885	0.999239	0.928731	0.998959	1105058	1152	15012	842
				chr4	0.998511	0.999975	0.980436	0.998647	0.978302	0.941495	0.999316	0.942054	0.927119	0.000494278	0.000874616	0.0425206	0.957479	0.999125	0.0786106	0.999125	0.957479	0.999506	1178914	583	13128	1032
				chr5	0.998434	0.999964	0.984652	0.99862	0.980259	0.95233	0.999299	0.952993	0.944784	0.000571095	0.000829912	0.0386527	0.961347	0.99917	0.0584434	0.99917	0.961347	0.999429	980013	560	13928	814
				chr6	0.998422	0.999967	0.985324	0.998693	0.981441	0.951528	0.999338	0.95212	0.940805	0.000496116	0.000828664	0.0362903	0.96371	0.999171	0.0629194	0.999171	0.96371	0.999504	960992	477	12667	797
				chr7	0.995549	0.999881	0.973908	0.998315	0.972221	0.946641	0.999144	0.947495	0.949741	0.000894684	0.000817619	0.0547408	0.945259	0.999182	0.0529186	0.999182	0.945259	0.999105	842002	754	13020	689
				chr8	0.998226	0.999962	0.981651	0.998553	0.977334	0.948102	0.999266	0.948812	0.942217	0.000633532	0.000834099	0.0444988	0.955501	0.999166	0.0613272	0.999166	0.955501	0.999366	861289	546	11724	719
				chr9	0.998638	0.99997	0.985003	0.998566	0.979562	0.951964	0.999272	0.952663	0.945469	0.000610954	0.000844804	0.0400319	0.959968	0.999155	0.0576763	0.999155	0.959968	0.999389	657585	402	9640	556
			VQSR	chr1	0.963844	0.999331	0.131248	0.947507	0.898037	0.424041	0.972631	0.360171	0.22873	0.00285802	0.050704	0.153222	0.846778	0.949296	3.37197	0.949296	0.846778	0.997142	1153088	3305	18265	61589
				chr10	0.963511	0.999407	0.116687	0.951571	0.887507	0.406505	0.97486	0.34221	0.216125	0.00290831	0.0464018	0.178583	0.821417	0.953598	3.62695	0.953598	0.821417	0.997092	731283	2133	9811	35584
				chr11	0.957175	0.999351	0.0744636	0.941146	0.89086	0.367124	0.969302	0.289441	0.174883	0.00246774	0.0573752	0.160904	0.839096	0.942625	4.71812	0.942625	0.839096	0.997532	733676	1815	9465	44657
				chr12	0.960273	0.999272	0.120684	0.942913	0.893558	0.403351	0.970175	0.335671	0.20959	0.00289642	0.0553369	0.157547	0.842453	0.944663	3.77121	0.944663	0.842453	0.997104	705720	2050	10962	41340
				chr13	0.966407	0.999588	0.108152	0.954185	0.895554	0.374868	0.976322	0.295693	0.179632	0.00200004	0.0444333	0.164458	0.835542	0.955567	4.56695	0.955567	0.835542	0.998	575835	1154	5863	26776
				chr14	0.960649	0.999358	0.11505	0.943249	0.899288	0.392296	0.970393	0.317679	0.195137	0.00242409	0.0553475	0.146076	0.853924	0.944653	4.1246	0.944653	0.853924	0.997576	480250	1167	6822	28138
				chr15	0.964889	0.999428	0.107667	0.951281	0.89714	0.415163	0.974695	0.348302	0.219613	0.00261121	0.0469897	0.15873	0.84127	0.95301	3.55346	0.95301	0.84127	0.997389	423980	1110	5883	20905
				chr16	0.96913	0.999361	0.228952	0.95773	0.88444	0.469578	0.978055	0.427646	0.290748	0.00396358	0.0392892	0.19183	0.80817	0.960711	2.4394	0.960711	0.80817	0.996036	439016	1747	7360	17954
				chr17	0.966312	0.999124	0.252304	0.951335	0.890445	0.488863	0.974538	0.451447	0.310539	0.00449486	0.0455637	0.173546	0.826454	0.954436	2.22021	0.954436	0.826454	0.995505	359456	1623	7729	17160
				chr18	0.967284	0.999572	0.142874	0.954466	0.89071	0.384341	0.976455	0.310649	0.191333	0.00229438	0.0439085	0.174672	0.825328	0.956092	4.2265	0.956092	0.825328	0.997706	439630	1011	4777	20190
				chr19	0.947428	0.9981	0.203258	0.929443	0.858655	0.449996	0.962422	0.423425	0.290191	0.00789089	0.0655397	0.21715	0.78285	0.93446	2.44601	0.93446	0.78285	0.992109	270316	2150	7751	18959
				chr2	0.965159	0.999403	0.139982	0.950207	0.896457	0.419388	0.974105	0.354484	0.224577	0.0027544	0.0479863	0.159099	0.840901	0.952014	3.45281	0.952014	0.840901	0.997246	1248368	3448	18224	62924
				chr20	0.964722	0.999316	0.110928	0.952983	0.883553	0.439966	0.97555	0.389252	0.256035	0.00369758	0.0443549	0.188539	0.811461	0.955645	2.90571	0.955645	0.811461	0.996302	314714	1168	5027	14607
				chr21	0.965488	0.999497	0.0900334	0.959294	0.870158	0.400889	0.978996	0.343381	0.220267	0.00318184	0.0382006	0.221483	0.778517	0.961799	3.53994	0.961799	0.778517	0.996818	208647	666	2341	8287
				chr22	0.964361	0.999068	0.275994	0.952111	0.879813	0.481288	0.974971	0.447428	0.309983	0.00504662	0.0442245	0.196149	0.803851	0.955775	2.22598	0.955775	0.803851	0.994953	170734	866	3549	7900
				chr3	0.960645	0.999396	0.125215	0.945054	0.89382	0.381319	0.971395	0.306045	0.187055	0.0024481	0.0534262	0.158933	0.841067	0.946574	4.34601	0.946574	0.841067	0.997552	1046816	2569	13595	59084
				chr4	0.958783	0.999489	0.0872746	0.940931	0.894864	0.336445	0.969258	0.247947	0.145209	0.00187498	0.0579857	0.152286	0.847714	0.942014	5.8866	0.942014	0.847714	0.998125	1111526	2088	11623	68420
				chr5	0.9616	0.99941	0.134042	0.94172	0.90042	0.379198	0.969594	0.299982	0.181772	0.00222129	0.0570417	0.142118	0.857882	0.942958	4.50141	0.942958	0.857882	0.997779	924879	2059	12429	55948
				chr6	0.96096	0.99944	0.102759	0.942584	0.899161	0.368299	0.970089	0.286381	0.172014	0.00210194	0.056213	0.145466	0.854534	0.943787	4.81348	0.943787	0.854534	0.997898	907724	1912	11232	54065
				chr7	0.962382	0.999359	0.126674	0.948188	0.888974	0.404715	0.973037	0.339451	0.213501	0.0029537	0.0498439	0.172209	0.827791	0.950156	3.68383	0.950156	0.827791	0.997046	800688	2372	11402	42003
				chr8	0.962586	0.999444	0.140287	0.947683	0.888349	0.380287	0.972814	0.30741	0.188779	0.00258255	0.0506039	0.172698	0.827302	0.949396	4.29721	0.949396	0.827302	0.997417	818387	2119	10151	43621
				chr9	0.96086	0.999373	0.107132	0.945997	0.891293	0.388829	0.971887	0.317263	0.195842	0.00265122	0.0523079	0.165107	0.834893	0.947692	4.10615	0.947692	0.834893	0.997349	623715	1658	8384	34426
	DeepVariant	INDEL	FVC	chr1	0.983962	0.999975	0.41553	0.998766	0.604435	0.371638	0.999383	0.317757	0.662338	0.00108758	0.000146651	0.790984	0.209016	0.999853	0.509804	0.999853	0.209016	0.998912	177266	193	51	26
				chr10	0.983565	0.999975	0.323786	0.998688	0.61246	0.35373	0.999343	0.320755	0.557377	0.00106649	0.000246314	0.774834	0.225166	0.999754	0.794118	0.999754	0.225166	0.998934	109589	117	34	27
				chr11	0.978568	0.999962	0.403682	0.998643	0.626408	0.410183	0.999321	0.366812	0.666667	0.00116116	0.000196837	0.746988	0.253012	0.999803	0.5	0.999803	0.253012	0.998839	106666	124	42	21
				chr12	0.98783	0.999981	0.378176	0.998628	0.623269	0.36507	0.999313	0.33913	0.541667	0.00107472	0.000298262	0.753165	0.246835	0.999702	0.846154	0.999702	0.246835	0.998925	110608	119	39	33
				chr13	0.97704	0.999958	0.371409	0.998812	0.600825	0.341383	0.999405	0.29932	0.578947	0.00100419	0.00018483	0.798165	0.201835	0.999815	0.727273	0.999815	0.201835	0.998996	86550	87	22	16
				chr14	0.989023	0.999982	0.404437	0.998538	0.578866	0.307302	0.999268	0.25	0.6	0.00129977	0.000162657	0.842105	0.157895	0.999837	0.666667	0.999837	0.157895	0.9987	73763	96	18	12
				chr15	0.98978	0.999983	0.45199	0.998611	0.624891	0.39978	0.999305	0.359712	0.641026	0.00117083	0.000218764	0.75	0.25	0.999781	0.56	0.999781	0.25	0.998829	63982	75	25	14
				chr16	0.982567	0.999957	0.370175	0.997937	0.619771	0.354527	0.998967	0.32967	0.526316	0.00160829	0.000457619	0.76	0.24	0.999542	0.9	0.999542	0.24	0.998392	58974	95	30	27
				chr17	0.984546	0.999963	0.459281	0.998248	0.652196	0.455878	0.999123	0.421622	0.684211	0.00145861	0.000295343	0.695312	0.304688	0.999705	0.461538	0.999705	0.304688	0.998541	60928	89	39	18
				chr18	0.986979	0.999978	0.381784	0.998551	0.591277	0.35162	0.999275	0.287879	0.678571	0.00131047	0.000138919	0.817308	0.182692	0.999861	0.473684	0.999861	0.182692	0.99869	64777	85	19	9
				chr19	0.975493	0.99994	0.412455	0.9981	0.661519	0.431933	0.999048	0.415094	0.578947	0.00141136	0.00049136	0.676471	0.323529	0.999509	0.727273	0.999509	0.323529	0.998589	48820	69	33	24
				chr2	0.990255	0.999988	0.374105	0.998866	0.615087	0.347762	0.999432	0.320513	0.526316	0.000893794	0.000241	0.769585	0.230415	0.999759	0.9	0.999759	0.230415	0.999106	186677	167	50	45
				chr20	0.981321	0.999963	0.384497	0.998368	0.64614	0.403451	0.999183	0.384	0.55814	0.0012308	0.000403526	0.707317	0.292683	0.999596	0.791667	0.999596	0.292683	0.998769	47066	58	24	19
				chr21	0.991299	0.999988	0.386736	0.998702	0.585033	0.323202	0.99935	0.266667	0.615385	0.00115088	0.000147697	0.829787	0.170213	0.999852	0.625	0.999852	0.170213	0.998849	33848	39	8	5
				chr22	0.976868	0.999954	0.374742	0.998344	0.619887	0.399382	0.999171	0.352941	0.666667	0.00143115	0.000226244	0.76	0.24	0.999774	0.5	0.999774	0.24	0.998569	26514	38	12	6
				chr3	0.989825	0.999987	0.349638	0.99884	0.615877	0.367721	0.999419	0.332103	0.584416	0.000955453	0.000205352	0.768041	0.231959	0.999795	0.711111	0.999795	0.231959	0.999045	155798	149	45	32
				chr4	0.984298	0.999978	0.351015	0.998791	0.599392	0.323151	0.999395	0.288809	0.526316	0.000988167	0.000221126	0.800995	0.199005	0.999779	0.9	0.999779	0.199005	0.999012	162767	161	40	36
				chr5	0.974951	0.999962	0.365754	0.99881	0.618963	0.393606	0.999405	0.348837	0.652174	0.00102027	0.00017019	0.761905	0.238095	0.99983	0.533333	0.99983	0.238095	0.99898	140995	144	45	24
				chr6	0.988287	0.999987	0.360531	0.99904	0.611032	0.362513	0.99952	0.323232	0.592593	0.000802747	0.000157784	0.777778	0.222222	0.999842	0.6875	0.999842	0.222222	0.999197	139409	112	32	22
				chr7	0.980518	0.99997	0.331153	0.99869	0.604679	0.343451	0.999345	0.305677	0.564516	0.00108791	0.000222719	0.790419	0.209581	0.999777	0.771429	0.999777	0.209581	0.998912	121202	132	35	27
				chr8	0.984778	0.999979	0.391481	0.998822	0.63436	0.395181	0.99941	0.367925	0.58209	0.000932598	0.000246516	0.731034	0.268966	0.999753	0.717949	0.999753	0.268966	0.999067	113555	106	39	28
				chr9	0.987248	0.999979	0.393105	0.998621	0.608413	0.355292	0.99931	0.316384	0.583333	0.00115143	0.000228217	0.782946	0.217054	0.999772	0.714286	0.999772	0.217054	0.998849	87616	101	28	20
			Frequency	chr1	0.848121	0.999582	0.0144017	0.966407	0.848121	0.141876	0.982899	0.0563291	0.0292956	0.000384929	0.0332672	0.270492	0.729508	0.966733	33.1348	0.966733	0.729508	0.999615	171394	66	178	5898
				chr10	0.823371	0.999514	0.0125913	0.964233	0.823371	0.128217	0.981774	0.0498548	0.0258729	0.000453746	0.035378	0.317881	0.682119	0.964622	37.6505	0.964622	0.682119	0.999546	105738	48	103	3878
				chr11	0.806172	0.999397	0.0147789	0.967263	0.806172	0.134639	0.983342	0.0576509	0.0301748	0.000571113	0.0322345	0.355422	0.644578	0.967766	32.1402	0.967766	0.644578	0.999429	103248	59	107	3439
				chr12	0.812569	0.999465	0.0134897	0.966471	0.812569	0.130203	0.982933	0.0530206	0.0276228	0.000504513	0.033089	0.341772	0.658228	0.966911	35.2019	0.966911	0.658228	0.999495	106980	54	104	3661
				chr13	0.799046	0.999494	0.0146171	0.973799	0.799046	0.131937	0.986715	0.0565019	0.0295909	0.000485914	0.0257607	0.376147	0.623853	0.974239	32.7941	0.974239	0.623853	0.999514	84336	41	68	2230
				chr14	0.800961	0.999385	0.0156808	0.96982	0.800961	0.137198	0.984663	0.0606571	0.0318584	0.000586355	0.0296577	0.368421	0.631579	0.970342	30.3889	0.970342	0.631579	0.999414	71587	42	72	2188
				chr15	0.85896	0.999559	0.0174847	0.96758	0.85896	0.158155	0.983503	0.067325	0.0352444	0.000403434	0.0320801	0.25	0.75	0.96792	27.3733	0.96792	0.75	0.999597	61943	25	75	2053
				chr16	0.806924	0.999183	0.0154264	0.95721	0.806924	0.138299	0.978106	0.060876	0.031919	0.000760295	0.0421518	0.344	0.656	0.957848	30.3293	0.957848	0.656	0.99924	56514	43	82	2487
				chr17	0.869196	0.999451	0.0180923	0.956774	0.869196	0.163929	0.977872	0.0704225	0.0368732	0.000479764	0.0428576	0.21875	0.78125	0.957142	26.12	0.957142	0.78125	0.99952	58334	28	100	2612
				chr18	0.811773	0.999396	0.0165178	0.969194	0.811773	0.143248	0.984339	0.0637002	0.033481	0.00057271	0.0302998	0.346154	0.653846	0.9697	28.8676	0.9697	0.653846	0.999427	62823	36	68	1963
				chr19	0.844869	0.999353	0.0130091	0.944224	0.844869	0.135896	0.971266	0.0527412	0.0273381	0.000563185	0.0553599	0.254902	0.745098	0.94464	35.5789	0.94464	0.745098	0.999437	46140	26	76	2704
				chr2	0.830894	0.999607	0.0130553	0.97022	0.830894	0.131625	0.984873	0.0511335	0.0265487	0.000369576	0.0294556	0.308756	0.691244	0.970544	36.6667	0.970544	0.691244	0.99963	181222	67	150	5500
				chr20	0.821308	0.999378	0.0138816	0.959209	0.821308	0.13434	0.979154	0.0550098	0.0286592	0.000575056	0.0403101	0.317073	0.682927	0.95969	33.8929	0.95969	0.682927	0.999425	45187	26	56	1898
				chr21	0.76187	0.999339	0.0123449	0.969971	0.76187	0.113915	0.984744	0.0485981	0.0254154	0.000638744	0.0294509	0.446809	0.553191	0.970549	38.3462	0.970549	0.553191	0.999361	32856	21	26	997
				chr22	0.76747	0.999124	0.0111912	0.954234	0.76747	0.110594	0.976555	0.0455259	0.0236928	0.000828533	0.0450603	0.42	0.58	0.95494	41.2069	0.95494	0.58	0.999171	25325	21	29	1195
				chr3	0.874714	0.999688	0.0161292	0.970838	0.874714	0.155182	0.985189	0.0622424	0.0324173	0.00028408	0.0289225	0.221649	0.778351	0.971077	29.8477	0.971077	0.778351	0.999716	151323	43	151	4507
				chr4	0.798123	0.999502	0.0143527	0.973921	0.798123	0.130565	0.986778	0.0555432	0.0290698	0.000478879	0.0256445	0.378109	0.621891	0.974356	33.4	0.974356	0.621891	0.999521	158628	76	125	4175
				chr5	0.818477	0.999514	0.0143657	0.969881	0.818477	0.135285	0.984697	0.0559378	0.0291937	0.000460217	0.0297123	0.333333	0.666667	0.970288	33.254	0.970288	0.666667	0.99954	136829	63	126	4190
				chr6	0.801349	0.99959	0.010641	0.970403	0.801349	0.113665	0.984969	0.042198	0.0218278	0.000391415	0.0292474	0.368056	0.631944	0.970753	44.8132	0.970753	0.631944	0.999609	135353	53	91	4078
				chr7	0.810279	0.999478	0.0132999	0.967429	0.810279	0.128773	0.98343	0.0522531	0.027216	0.000494075	0.0321375	0.347305	0.652695	0.967862	35.7431	0.967862	0.652695	0.999506	117333	58	109	3896
				chr8	0.81937	0.999539	0.0134893	0.969392	0.81937	0.131429	0.984445	0.0527891	0.0274788	0.00043558	0.0302246	0.331034	0.668966	0.969775	35.3918	0.969775	0.668966	0.999564	110150	48	97	3433
				chr9	0.837274	0.999521	0.0160785	0.968735	0.837274	0.147121	0.984102	0.062201	0.0325349	0.000447227	0.0308777	0.294574	0.705426	0.969122	29.7363	0.969122	0.705426	0.999553	84930	38	91	2706
			GARFIELD	chr1	0.767268	0.999262	0.00922524	0.0075196	0.492845	-0.0067529	0.0122875	0.00270547	0.00135461	0.00454133	0.993818	0.0204918	0.979508	0.00618189	737.222	0.00618189	0.979508	0.995459	1096	5	239	176196
				chr10	0.758133	0.99933	0.0129667	0.00750681	0.496456	-0.00335515	0.0122401	0.00272791	0.00136584	0.00295421	0.993842	0.013245	0.986755	0.00615786	731.148	0.00615786	0.986755	0.997046	675	2	149	108941
				chr11	0.734273	0.999071	0.0167152	0.00757115	0.487977	-0.0121519	0.0120738	0.00302728	0.00151601	0.00765697	0.993926	0.0301205	0.96988	0.00607384	658.627	0.00607384	0.96988	0.992343	648	5	161	106039
				chr12	0.746563	0.999209	0.0254554	0.00721126	0.493417	-0.00652102	0.0115736	0.00281026	0.00140715	0.00463679	0.994179	0.0189873	0.981013	0.00582063	709.658	0.00582063	0.981013	0.995363	644	3	155	109997
				chr13	0.684856	0.999115	0.000428926	0.00758004	0.489421	-0.00940912	0.0126492	0.00245854	0.00123083	0.00541516	0.993635	0.0275229	0.972477	0.00636509	811.462	0.00636509	0.972477	0.994585	551	3	106	86015
				chr14	0.745974	0.999169	0.0245142	0.00812029	0.494535	-0.00528507	0.0131421	0.00304708	0.00152591	0.00408163	0.993385	0.0175439	0.982456	0.00661471	654.348	0.00661471	0.982456	0.995918	488	2	112	73287
				chr15	0.77003	0.999429	0.0177771	0.00823764	0.503344	0.00324104	0.013287	0.00313637	0.00157065	0	0.993312	0	1	0.00668792	635.68	0.00668792	1	1	428	0	100	63568
				chr16	0.748765	0.99893	0.0247798	0.00867639	0.495305	-0.00531447	0.0131329	0.00417948	0.00209419	0.00510204	0.99339	0.016	0.984	0.00661006	476.512	0.00661006	0.984	0.994898	390	2	123	58611
				chr17	0.750178	0.998709	0.0146012	0.00818679	0.48746	-0.0145865	0.0122623	0.00407747	0.00204304	0.0105263	0.993831	0.03125	0.96875	0.0061694	488.468	0.0061694	0.96875	0.989474	376	4	124	60570
				chr18	0.743241	0.999157	0.0163519	0.00789028	0.493549	-0.00649783	0.0125771	0.00315877	0.00158193	0.00485437	0.993671	0.0192308	0.980769	0.00632853	631.137	0.00632853	0.980769	0.995146	410	2	102	64376
				chr19	0.733438	0.998885	-0.00104414	0.0081927	0.503061	0.00358263	0.0121686	0.0041847	0.00209674	0	0.993878	0	1	0.00612153	475.931	0.00612153	1	1	299	0	102	48545
				chr2	0.769516	0.999448	0.00394512	0.0072751	0.498458	-0.00134498	0.0121893	0.00231172	0.00115721	0.00174368	0.993868	0.00921659	0.990783	0.00613211	863.149	0.00613211	0.990783	0.998256	1145	2	215	185577
				chr20	0.795056	0.999254	0.0102192	0.00862891	0.497364	-0.00264666	0.0137518	0.00345254	0.00172929	0.0030581	0.993076	0.0121951	0.987805	0.00692365	577.272	0.00692365	0.987805	0.996942	326	1	81	46759
				chr21	0.692953	0.998965	-0.000694178	0.0079351	0.482032	-0.0164316	0.0131459	0.00266896	0.00133634	0.00884956	0.993383	0.0425532	0.957447	0.00661684	747.311	0.00661684	0.957447	0.99115	224	2	45	33629
				chr22	0.745008	0.998769	0.033037	0.00797892	0.493073	-0.00766592	0.0122171	0.00370426	0.00185564	0.00609756	0.993854	0.02	0.98	0.0061463	537.898	0.0061463	0.98	0.993902	163	1	49	26357
				chr3	0.716827	0.999087	0.00403042	0.00693483	0.479682	-0.0188468	0.011446	0.0023823	0.00119264	0.00993377	0.994244	0.0463918	0.953608	0.00575627	837.476	0.00575627	0.953608	0.990066	897	9	185	154933
				chr4	0.773174	0.999466	0.0142462	0.00730657	0.498072	-0.00173866	0.0121126	0.00245359	0.00122832	0.00201207	0.993907	0.00995025	0.99005	0.00609325	813.121	0.00609325	0.99005	0.997988	992	2	199	161811
				chr5	0.783305	0.999412	0.0306094	0.00724463	0.497673	-0.00221519	0.0117865	0.0026608	0.00133219	0.00238663	0.994072	0.010582	0.989418	0.00592828	749.642	0.00592828	0.989418	0.997613	836	2	187	140183
				chr6	0.741488	0.999547	0.0206399	0.0067419	0.502858	0.0024354	0.0113672	0.00207311	0.00103763	0	0.994284	0	1	0.00571609	962.736	0.00571609	1	1	797	0	144	138634
				chr7	0.742992	0.999257	0.0140843	0.00710073	0.496887	-0.00305018	0.011433	0.00273034	0.00136706	0.00286123	0.994251	0.011976	0.988024	0.00574945	730.497	0.00574945	0.988024	0.997139	697	2	165	120532
				chr8	0.710176	0.999178	0.0226078	0.00718381	0.489183	-0.0100139	0.0118324	0.00249132	0.00124726	0.00588235	0.994048	0.0275862	0.972414	0.00595159	800.759	0.00595159	0.972414	0.994118	676	4	141	112907
				chr9	0.717751	0.999044	0.015068	0.00695038	0.491134	-0.00914536	0.0109846	0.00288306	0.00144366	0.00616016	0.994477	0.0232558	0.976744	0.00552284	691.683	0.00552284	0.976744	0.99384	484	3	126	87152
			Hard Filter	chr1	0.501291	0.998629	2.13158e-06	0.167436	0.501291	0.000256748	0.285438	0.0027527	0.00137862	0.00135309	0.833484	0.163934	0.836066	0.166516	724.363	0.166516	0.836066	0.998647	29522	40	204	147770
				chr10	0.495661	0.998612	-7.14569e-06	0.164421	0.495661	-0.000869711	0.281002	0.00271831	0.00136139	0.00144855	0.836493	0.172185	0.827815	0.163507	733.544	0.163507	0.827815	0.998551	17923	26	125	91693
				chr11	0.494105	0.998428	-1.10363e-05	0.169944	0.494105	-0.00123915	0.288969	0.00305735	0.00153153	0.00166177	0.831067	0.180723	0.819277	0.168933	651.941	0.168933	0.819277	0.998338	18023	30	136	88664
				chr12	0.46441	0.998473	-6.02651e-05	0.157547	0.46441	-0.00738753	0.27082	0.0026072	0.0013058	0.00207254	0.843331	0.227848	0.772152	0.156669	764.811	0.156669	0.772152	0.997927	17334	36	122	93307
				chr13	0.482176	0.998698	-2.6623e-05	0.157831	0.482176	-0.0034721	0.271354	0.00240532	0.00120446	0.00154264	0.842987	0.192661	0.807339	0.157013	829.25	0.157013	0.807339	0.998457	13592	21	88	72974
				chr14	0.488058	0.99842	-2.17488e-05	0.152594	0.488058	-0.00261384	0.263157	0.00299354	0.00149949	0.00178555	0.848445	0.175439	0.824561	0.151555	665.894	0.151555	0.824561	0.998214	11181	20	94	62594
				chr15	0.483615	0.998389	-3.07453e-05	0.168216	0.483615	-0.00346546	0.286464	0.00299211	0.00149886	0.00186532	0.832771	0.2	0.8	0.167229	666.175	0.167229	0.8	0.998135	10702	20	80	53294
				chr16	0.510761	0.997931	2.7855e-05	0.182914	0.510761	0.0025649	0.30718	0.00432802	0.0021696	0.00186393	0.818478	0.16	0.84	0.181522	459.914	0.181522	0.84	0.998136	10710	20	105	48291
				chr17	0.506784	0.997933	1.74914e-05	0.18679	0.506784	0.00159659	0.312772	0.00425037	0.00213065	0.00194278	0.814557	0.171875	0.828125	0.185443	468.34	0.185443	0.828125	0.998057	11302	22	106	49644
				chr18	0.465813	0.998288	-6.55192e-05	0.163369	0.465813	-0.00741377	0.279327	0.00293853	0.00147208	0.00227596	0.837604	0.230769	0.769231	0.162396	678.312	0.162396	0.769231	0.997724	10521	24	80	54265
				chr19	0.519605	0.997998	5.09266e-05	0.197422	0.519605	0.00450445	0.327772	0.0043594	0.00218535	0.00166788	0.803927	0.156863	0.843137	0.196073	456.593	0.196073	0.843137	0.998332	9577	16	86	39267
				chr2	0.473897	0.998779	-3.59079e-05	0.155906	0.473897	-0.00490909	0.268592	0.00217532	0.00108915	0.00155076	0.844833	0.207373	0.792627	0.155167	917.145	0.155167	0.792627	0.998449	28973	45	172	157749
				chr20	0.500063	0.998262	1.33339e-07	0.184154	0.500063	1.34765e-05	0.309374	0.00347015	0.00173877	0.00173732	0.816948	0.182927	0.817073	0.183052	574.119	0.183052	0.817073	0.998263	8619	15	67	38466
				chr21	0.492283	0.998592	-1.30033e-05	0.176932	0.492283	-0.00150777	0.299332	0.00271642	0.0013605	0.00150779	0.823945	0.191489	0.808511	0.176055	734.026	0.176055	0.808511	0.998492	5960	9	38	27893
				chr22	0.542055	0.998276	9.96235e-05	0.205382	0.542055	0.0090468	0.338959	0.00415075	0.00208028	0.00110722	0.79589	0.12	0.88	0.20411	479.705	0.20411	0.88	0.998893	5413	6	44	21107
				chr3	0.478884	0.998704	-3.08732e-05	0.14931	0.478884	-0.00418486	0.258528	0.00236016	0.0011818	0.00159648	0.851511	0.190722	0.809278	0.148489	845.166	0.148489	0.809278	0.998404	23139	37	157	132691
				chr4	0.47572	0.998707	-3.50793e-05	0.146285	0.47572	-0.0048326	0.253939	0.00232286	0.00116311	0.00164404	0.85453	0.19403	0.80597	0.14547	858.765	0.14547	0.80597	0.998356	23683	39	162	139120
				chr5	0.502725	0.998669	4.28743e-06	0.149255	0.502725	0.000560562	0.258261	0.00268978	0.001347	0.00128934	0.851694	0.142857	0.857143	0.148306	741.389	0.148306	0.857143	0.998711	20914	27	162	120105
				chr6	0.475488	0.998918	-2.96235e-05	0.146101	0.475488	-0.00446395	0.25387	0.0019428	0.000972575	0.00137904	0.85458	0.194444	0.805556	0.14542	1027.2	0.14542	0.805556	0.998621	20276	28	116	119155
				chr7	0.505848	0.99864	9.60676e-06	0.162345	0.505848	0.00117842	0.277887	0.00278508	0.00139482	0.0012761	0.838603	0.149701	0.850299	0.161397	715.937	0.161397	0.850299	0.998724	19566	25	142	101663
				chr8	0.440606	0.998574	-8.99511e-05	0.157798	0.440606	-0.0116446	0.27142	0.00218768	0.0010955	0.00223701	0.842925	0.275862	0.724138	0.157075	911.829	0.157075	0.724138	0.997763	17841	40	105	95742
				chr9	0.482309	0.998478	-3.09428e-05	0.159369	0.482309	-0.00371183	0.273438	0.00281134	0.00140813	0.00179753	0.841583	0.193798	0.806202	0.158417	709.163	0.158417	0.806202	0.998202	13883	25	104	73753
			VEF	chr1	0.929559	0.999889	0.102847	0.997674	0.593656	0.181118	0.998835	0.182178	0.176245	0.00111691	0.00121269	0.811475	0.188525	0.998787	4.67391	0.998787	0.188525	0.998883	177077	198	46	215
				chr10	0.920156	0.999868	0.0573677	0.997431	0.575456	0.139406	0.998714	0.140244	0.129944	0.00116799	0.0014049	0.847682	0.152318	0.998595	6.69565	0.998595	0.152318	0.998832	109462	128	23	154
				chr11	0.893633	0.999769	0.0984917	0.997567	0.583766	0.176227	0.998782	0.177215	0.186667	0.00129331	0.00114353	0.831325	0.168675	0.998856	4.35714	0.998856	0.168675	0.998707	106565	138	28	122
				chr12	0.933215	0.999888	0.084909	0.997527	0.578477	0.15313	0.998762	0.154321	0.150602	0.00120217	0.00127439	0.841772	0.158228	0.998726	5.64	0.998726	0.158228	0.998798	110500	133	25	141
				chr13	0.911504	0.99983	0.0840696	0.997993	0.568345	0.146405	0.998995	0.147059	0.157895	0.0010857	0.00092415	0.862385	0.137615	0.999076	5.33333	0.999076	0.137615	0.998914	86486	94	15	80
				chr14	0.909895	0.999837	0.080615	0.997618	0.560888	0.137033	0.998807	0.137255	0.155556	0.00135503	0.00103016	0.877193	0.122807	0.99897	5.42857	0.99897	0.122807	0.998645	73699	100	14	76
				chr15	0.935655	0.999881	0.0908572	0.997551	0.57943	0.168376	0.998773	0.169312	0.179775	0.00131236	0.0011407	0.84	0.16	0.998859	4.5625	0.998859	0.16	0.998688	63923	84	16	73
				chr16	0.923724	0.999805	0.159477	0.997176	0.583466	0.203566	0.998585	0.200957	0.25	0.00176146	0.00106778	0.832	0.168	0.998932	3	0.998932	0.168	0.998239	58938	104	21	63
				chr17	0.922025	0.999804	0.141113	0.997151	0.58538	0.203579	0.998573	0.201835	0.244444	0.00173816	0.00111574	0.828125	0.171875	0.998884	3.09091	0.998884	0.171875	0.998262	60878	106	22	68
				chr18	0.937435	0.999885	0.132106	0.997658	0.605229	0.223742	0.998827	0.22449	0.23913	0.00126547	0.00108048	0.788462	0.211538	0.99892	3.18182	0.99892	0.211538	0.998735	64716	82	22	70
				chr19	0.916638	0.999773	0.136346	0.996445	0.611773	0.207872	0.998219	0.209091	0.194915	0.00161792	0.00194497	0.77451	0.22549	0.998055	4.13043	0.998055	0.22549	0.998382	48749	79	23	95
				chr2	0.929619	0.9999	0.0851804	0.99786	0.59387	0.169911	0.998929	0.170124	0.154717	0.00094282	0.00119964	0.81106	0.18894	0.9988	5.46341	0.9988	0.18894	0.999057	186498	176	41	224
				chr20	0.925972	0.99985	0.0958059	0.997201	0.578599	0.163276	0.998598	0.164557	0.171053	0.00146525	0.00133801	0.841463	0.158537	0.998662	4.84615	0.998662	0.158537	0.998535	47022	69	13	63
				chr21	0.926443	0.999883	0.107996	0.997139	0.58425	0.142232	0.998567	0.141593	0.121212	0.00115269	0.00171329	0.829787	0.170213	0.998287	7.25	0.998287	0.170213	0.998847	33795	39	8	58
				chr22	0.912656	0.999815	0.0624585	0.997742	0.519774	0.0746871	0.99887	0.0625	0.142857	0.0018075	0.000452489	0.96	0.04	0.999548	6	0.999548	0.04	0.998192	26508	48	2	12
				chr3	0.946616	0.999921	0.0797405	0.997763	0.587022	0.162349	0.99888	0.16307	0.152466	0.00102695	0.00121286	0.824742	0.175258	0.998787	5.55882	0.998787	0.175258	0.998973	155641	160	34	189
				chr4	0.925858	0.999882	0.0843243	0.997853	0.5865	0.165746	0.998925	0.166667	0.159817	0.00101975	0.0011302	0.825871	0.174129	0.99887	5.25714	0.99887	0.174129	0.99898	162619	166	35	184
				chr5	0.920142	0.999872	0.106611	0.997769	0.594664	0.18498	0.998883	0.186047	0.181818	0.00108503	0.00114878	0.809524	0.190476	0.998851	4.5	0.998851	0.190476	0.998915	140857	153	36	162
				chr6	0.929204	0.999915	0.127549	0.997951	0.641705	0.227299	0.998974	0.222826	0.183036	0.000739141	0.00131248	0.715278	0.284722	0.998688	4.46341	0.998688	0.284722	0.999261	139248	103	41	183
				chr7	0.91429	0.999858	0.100622	0.997619	0.586204	0.166074	0.998808	0.167147	0.161111	0.00113846	0.00124558	0.826347	0.173653	0.998754	5.2069	0.998754	0.173653	0.998862	121078	138	29	151
				chr8	0.921673	0.999868	0.0822326	0.997608	0.588982	0.160196	0.998802	0.160494	0.145251	0.00104801	0.00134703	0.82069	0.17931	0.998653	5.88462	0.998653	0.17931	0.998952	113430	119	26	153
				chr9	0.926206	0.999871	0.106397	0.997755	0.569277	0.154289	0.998876	0.154506	0.173077	0.00126624	0.000981332	0.860465	0.139535	0.999019	4.77778	0.999019	0.139535	0.998734	87550	111	18	86
			VQSR	chr1	0.887439	0.999803	0.0192757	0.995004	0.530928	0.0372356	0.997495	0.0348205	0.0237037	0.00128915	0.00371703	0.934426	0.0655738	0.996283	41.1875	0.996283	0.0655738	0.998711	176633	228	16	659
				chr10	0.886174	0.999788	0.0180441	0.995345	0.521505	0.0273565	0.997667	0.0266667	0.0187166	0.00131635	0.00334805	0.953642	0.0463576	0.996652	52.4286	0.996652	0.0463576	0.998684	109249	144	7	367
				chr11	0.872967	0.999713	0.0196255	0.993898	0.548847	0.0552899	0.996939	0.0495627	0.0326923	0.00140126	0.00471473	0.89759	0.10241	0.995285	29.5882	0.995285	0.10241	0.998599	106184	149	17	503
				chr12	0.894637	0.999784	0.0279556	0.994729	0.573916	0.0854727	0.997357	0.0759494	0.0506329	0.00121459	0.00406721	0.848101	0.151899	0.995933	18.75	0.995933	0.151899	0.998785	110191	134	24	450
				chr13	0.866742	0.999779	0.0276174	0.995385	0.530389	0.0363747	0.997687	0.0338164	0.0229508	0.00118097	0.00344246	0.93578	0.0642202	0.996558	42.5714	0.996558	0.0642202	0.998819	86268	102	7	298
				chr14	0.878471	0.99958	0.044041	0.994614	0.555005	0.0668004	0.997299	0.0613208	0.0419355	0.00137267	0.00402575	0.885965	0.114035	0.995974	22.8462	0.995974	0.114035	0.998627	73478	101	13	297
				chr15	0.903206	0.999809	0.00432088	0.994742	0.513125	0.0168581	0.997364	0.0174927	0.0123457	0.00151911	0.00375023	0.97	0.03	0.99625	80	0.99625	0.03	0.998481	63756	97	3	240
				chr16	0.888667	0.999694	0.0524661	0.9954	0.550644	0.0861326	0.997694	0.0872483	0.0751445	0.00189982	0.00271182	0.896	0.104	0.997288	12.3077	0.997288	0.104	0.9981	58841	112	13	160
				chr17	0.900196	0.999698	0.0294095	0.994875	0.553055	0.082314	0.99743	0.0821114	0.0657277	0.00187312	0.00326519	0.890625	0.109375	0.996735	14.2143	0.996735	0.109375	0.998127	60747	114	14	199
				chr18	0.913766	0.999831	0.0174105	0.995007	0.555902	0.0730714	0.997497	0.0689655	0.0491803	0.00142314	0.00358102	0.884615	0.115385	0.996419	19.3333	0.996419	0.115385	0.998577	64554	92	12	232
				chr19	0.873156	0.99962	0.0244255	0.995117	0.537731	0.0616473	0.997552	0.0627451	0.0522876	0.00192651	0.00296863	0.921569	0.0784314	0.997031	18.125	0.997031	0.0784314	0.998073	48699	94	8	145
				chr2	0.892227	0.999838	0.00283677	0.994961	0.537184	0.0398219	0.997474	0.0348361	0.0223979	0.00107423	0.00397382	0.921659	0.078341	0.996026	43.6471	0.996026	0.078341	0.998926	185980	200	17	742
				chr20	0.88415	0.999712	0.00224533	0.994975	0.540963	0.0571193	0.997481	0.0557769	0.0414201	0.00159581	0.00344059	0.914634	0.0853659	0.996559	23.1429	0.996559	0.0853659	0.998404	46923	75	7	162
				chr21	0.884287	0.999774	0.0187751	0.995428	0.540899	0.0521201	0.997708	0.0490798	0.0344828	0.00127279	0.00330842	0.914894	0.0851064	0.996692	28	0.996692	0.0851064	0.998727	33741	43	4	112
				chr22	0.880011	0.99972	0.0439013	0.995785	0.528775	0.0493646	0.997888	0.0508475	0.0441176	0.00177345	0.00245098	0.94	0.06	0.997549	21.6667	0.997549	0.06	0.998227	26455	47	3	65
				chr3	0.885362	0.99982	0.0251371	0.994898	0.534106	0.0379052	0.997442	0.0339806	0.0222222	0.00115835	0.00395303	0.927835	0.0721649	0.996047	44	0.996047	0.0721649	0.998842	155214	180	14	616
				chr4	0.881605	0.999784	0.0152344	0.994534	0.527695	0.0294349	0.997259	0.0262295	0.0168067	0.00116458	0.00431196	0.940299	0.0597015	0.995688	58.5	0.995688	0.0597015	0.998835	162101	189	12	702
				chr5	0.878813	0.999784	0.0438603	0.995107	0.548417	0.0573595	0.997547	0.0521262	0.0351852	0.00120852	0.00369454	0.899471	0.100529	0.996305	27.4211	0.996305	0.100529	0.998791	140498	170	19	521
				chr6	0.887603	0.999857	0.0103404	0.994827	0.525676	0.0253253	0.997407	0.0216802	0.013468	0.000978551	0.0042028	0.944444	0.0555556	0.995797	73.25	0.995797	0.0555556	0.999021	138845	136	8	586
				chr7	0.888789	0.999807	0.0176798	0.995288	0.534208	0.0427327	0.997638	0.0402685	0.027972	0.00128134	0.00343977	0.928144	0.0718563	0.99656	34.75	0.99656	0.0718563	0.998719	120812	155	12	417
				chr8	0.902316	0.999834	0.0210063	0.994671	0.556517	0.0612713	0.997328	0.053125	0.0343434	0.00113041	0.00420838	0.882759	0.117241	0.995792	28.1176	0.995792	0.117241	0.99887	113105	128	17	478
				chr9	0.895243	0.999775	0.0265645	0.994861	0.544606	0.0545404	0.997424	0.0505263	0.0346821	0.00133838	0.00381122	0.906977	0.0930233	0.996189	27.8333	0.996189	0.0930233	0.998662	87302	117	12	334
		SNV	FVC	chr1	0.994271	0.999998	0.567202	0.999761	0.708522	0.543794	0.99988	0.525285	0.709251	0.000185021	5.42798e-05	0.582902	0.417098	0.999946	0.409938	0.999946	0.417098	0.999815	1215856	225	161	66
				chr10	0.995351	0.999998	0.48699	0.999768	0.681996	0.510268	0.999884	0.482558	0.715517	0.000188864	4.29891e-05	0.635965	0.364035	0.999957	0.39759	0.999957	0.364035	0.999811	767604	145	83	33
				chr11	0.994867	0.999998	0.541872	0.999788	0.722197	0.56334	0.999894	0.547945	0.714286	0.000160434	5.13445e-05	0.555556	0.444444	0.999949	0.4	0.999949	0.444444	0.99984	779012	125	100	40
				chr12	0.997414	0.999999	0.482564	0.999693	0.666633	0.462777	0.999846	0.439024	0.642857	0.000240655	6.68601e-05	0.666667	0.333333	0.999933	0.555556	0.999933	0.333333	0.999759	747780	180	90	50
				chr13	0.991633	0.999997	0.448012	0.999736	0.636109	0.443328	0.999868	0.395437	0.722222	0.000230409	3.3159e-05	0.727749	0.272251	0.999967	0.384615	0.999967	0.272251	0.99977	603135	139	52	20
				chr14	0.990415	0.999996	0.445499	0.999737	0.667693	0.465516	0.999868	0.441667	0.646341	0.000206314	5.69906e-05	0.664557	0.335443	0.999943	0.54717	0.999943	0.335443	0.999794	508827	105	53	29
				chr15	0.994924	0.999999	0.439108	0.999762	0.688031	0.441717	0.999881	0.43617	0.518987	0.000152688	8.53315e-05	0.623853	0.376147	0.999915	0.926829	0.999915	0.376147	0.999847	445284	68	41	38
				chr16	0.989933	0.999997	0.394515	0.999757	0.670699	0.446193	0.999879	0.430769	0.583333	0.000177	6.5563e-05	0.658537	0.341463	0.999934	0.714286	0.999934	0.341463	0.999823	457545	81	42	30
				chr17	0.99817	0.999999	0.599836	0.999796	0.743454	0.606956	0.999898	0.592593	0.756757	0.000156452	4.77364e-05	0.513043	0.486957	0.999952	0.321429	0.999952	0.486957	0.999844	377053	59	56	18
				chr18	0.995995	0.999998	0.551152	0.999772	0.731516	0.582928	0.999886	0.567901	0.734043	0.000173808	5.43216e-05	0.536913	0.463087	0.999946	0.362319	0.999946	0.463087	0.999826	460197	80	69	25
				chr19	0.993395	0.999997	0.519134	0.999741	0.742383	0.568412	0.999871	0.561404	0.666667	0.00017592	8.27937e-05	0.515152	0.484848	0.999917	0.5	0.999917	0.484848	0.999824	289853	51	48	24
				chr2	0.994075	0.999998	0.524449	0.999768	0.70985	0.546312	0.999884	0.52795	0.711297	0.000179023	5.25709e-05	0.580247	0.419753	0.999947	0.405882	0.999947	0.419753	0.999821	1312445	235	170	69
				chr20	0.9862	0.999994	0.555129	0.99973	0.706865	0.536401	0.999865	0.518919	0.695652	0.000206169	6.3679e-05	0.586207	0.413793	0.999936	0.4375	0.999936	0.413793	0.999794	329758	68	48	21
				chr21	0.997157	0.999999	0.564102	0.999784	0.666651	0.496818	0.999892	0.45977	0.740741	0.000184215	3.22426e-05	0.666667	0.333333	0.999968	0.35	0.999968	0.333333	0.999816	217097	40	20	7
				chr22	0.9959	0.999998	0.496963	0.999698	0.656222	0.45631	0.999849	0.425532	0.666667	0.000245836	5.58825e-05	0.6875	0.3125	0.999944	0.5	0.999944	0.3125	0.999754	178937	44	20	10
				chr3	0.993982	0.999998	0.550001	0.999768	0.740083	0.557542	0.999884	0.551483	0.647541	0.000154478	7.76967e-05	0.519757	0.480243	0.999922	0.544304	0.999922	0.480243	0.999846	1106782	171	158	86
				chr4	0.995413	0.999998	0.461723	0.999739	0.680078	0.486313	0.99987	0.465278	0.656863	0.000201496	5.92719e-05	0.639785	0.360215	0.999941	0.522388	0.999941	0.360215	0.999799	1180929	238	134	70
				chr5	0.992475	0.999996	0.572796	0.999735	0.703578	0.556798	0.999868	0.530686	0.761658	0.000217936	4.68542e-05	0.592798	0.407202	0.999953	0.312925	0.999953	0.407202	0.999782	981724	214	147	46
				chr6	0.990069	0.999997	0.497409	0.999802	0.715782	0.523525	0.999901	0.513995	0.63522	0.000138149	6.025e-05	0.568376	0.431624	0.99994	0.574257	0.99994	0.431624	0.999862	962597	133	101	58
				chr7	0.992348	0.999997	0.519665	0.99977	0.692576	0.550797	0.999885	0.517413	0.787879	0.000196765	3.31948e-05	0.614815	0.385185	0.999967	0.269231	0.999967	0.385185	0.999803	843478	166	104	28
				chr8	0.991638	0.999997	0.506673	0.999751	0.661576	0.474425	0.999875	0.441558	0.696721	0.000206289	4.28874e-05	0.676806	0.323194	0.999957	0.435294	0.999957	0.323194	0.999794	862688	178	85	37
				chr9	0.995243	0.999998	0.570657	0.999756	0.728669	0.573085	0.999878	0.558904	0.71831	0.000183639	6.07145e-05	0.542601	0.457399	0.999939	0.392157	0.999939	0.457399	0.999816	658781	121	102	40
			Frequency	chr1	0.764616	0.999851	0.0452757	0.997996	0.764616	0.209776	0.998997	0.144011	0.0832995	0.000149113	0.00185538	0.468912	0.531088	0.998145	11.0049	0.998145	0.531088	0.999851	1213666	181	205	2256
				chr10	0.751282	0.999852	0.0409817	0.998032	0.751282	0.195256	0.999015	0.132108	0.0760079	0.000147452	0.00182117	0.495614	0.504386	0.998179	12.1565	0.998179	0.504386	0.999853	766239	113	115	1398
				chr11	0.779128	0.999872	0.0462132	0.998129	0.779128	0.217477	0.999063	0.147368	0.0848485	0.000127283	0.00174443	0.44	0.56	0.998256	10.7857	0.998256	0.56	0.999873	777693	99	126	1359
				chr12	0.747263	0.999818	0.0504237	0.998048	0.747263	0.212979	0.999023	0.155093	0.0919067	0.000182149	0.00177046	0.503704	0.496296	0.99823	9.8806	0.99823	0.496296	0.999818	746506	136	134	1324
				chr13	0.713972	0.999819	0.0492393	0.998444	0.713972	0.195959	0.999221	0.148685	0.0899123	0.000180933	0.0013761	0.570681	0.429319	0.998624	10.122	0.998624	0.429319	0.999819	602325	109	82	830
				chr14	0.806115	0.99988	0.0561093	0.998187	0.806115	0.2487	0.999092	0.173679	0.101147	0.000120066	0.001694	0.386076	0.613924	0.998306	8.8866	0.998306	0.613924	0.99988	507994	61	97	862
				chr15	0.774342	0.99989	0.0378523	0.998116	0.774342	0.196647	0.999057	0.12513	0.0705882	0.000110216	0.001774	0.449541	0.550459	0.998226	13.1667	0.998226	0.550459	0.99989	444532	49	60	790
				chr16	0.807827	0.999897	0.037084	0.997667	0.807827	0.206371	0.998832	0.12459	0.0692799	0.000102935	0.00223133	0.382114	0.617886	0.997769	13.4342	0.997769	0.617886	0.999897	456554	47	76	1021
				chr17	0.859594	0.999914	0.0429868	0.997365	0.859594	0.238874	0.99868	0.143103	0.0794258	8.50745e-05	0.00255124	0.278261	0.721739	0.997449	11.5904	0.997449	0.721739	0.999915	376109	32	83	962
				chr18	0.757592	0.999843	0.0522904	0.998249	0.757592	0.220982	0.999124	0.160417	0.0949445	0.000156672	0.00159488	0.483221	0.516779	0.998405	9.53247	0.998405	0.516779	0.999843	459488	72	77	734
				chr19	0.82125	0.999878	0.0276795	0.995917	0.82125	0.183906	0.997954	0.097561	0.0527617	0.000121207	0.00396375	0.353535	0.646465	0.996036	17.9531	0.996036	0.646465	0.999879	288728	35	64	1149
				chr2	0.748567	0.999845	0.0470199	0.998215	0.748567	0.206841	0.999106	0.147016	0.0862143	0.000154894	0.00163122	0.501235	0.498765	0.998369	10.599	0.998369	0.498765	0.999845	1310373	203	202	2141
				chr20	0.787624	0.999851	0.0432742	0.997514	0.787624	0.214259	0.998755	0.140461	0.0799523	0.00014891	0.00233793	0.422414	0.577586	0.997662	11.5075	0.997662	0.577586	0.999851	329008	49	67	771
				chr21	0.749083	0.999861	0.0375503	0.998029	0.749083	0.18668	0.999013	0.122951	0.0700935	0.000138417	0.00183322	0.5	0.5	0.998167	13.2667	0.998167	0.5	0.999862	216706	30	30	398
				chr22	0.79526	0.999854	0.0326931	0.996626	0.79526	0.190636	0.99831	0.111765	0.0616883	0.000145744	0.00323001	0.40625	0.59375	0.99677	15.2105	0.99677	0.59375	0.999854	178369	26	38	578
				chr3	0.751499	0.999852	0.0478838	0.998292	0.751499	0.209788	0.999145	0.149348	0.0876452	0.000147471	0.00156116	0.495441	0.504559	0.998439	10.4096	0.998439	0.504559	0.999853	1105140	163	166	1728
				chr4	0.742522	0.999838	0.0504294	0.998324	0.742522	0.210918	0.999161	0.154569	0.0918782	0.000161947	0.00151482	0.513441	0.486559	0.998485	9.88398	0.998485	0.486559	0.999838	1179210	191	181	1789
				chr5	0.752664	0.999818	0.0581707	0.998222	0.752664	0.22961	0.99911	0.173295	0.104512	0.000181562	0.00159712	0.493075	0.506925	0.998403	8.56831	0.998403	0.506925	0.999818	980202	178	183	1568
				chr6	0.742806	0.999875	0.0376518	0.998308	0.742806	0.184523	0.999153	0.122779	0.0702403	0.000124835	0.00156754	0.512821	0.487179	0.998432	13.2368	0.998432	0.487179	0.999875	961146	120	114	1509
				chr7	0.773142	0.999855	0.0468838	0.997991	0.773142	0.216562	0.998994	0.148669	0.0859965	0.000144884	0.00186484	0.451852	0.548148	0.998135	10.6284	0.998135	0.548148	0.999855	841933	122	148	1573
				chr8	0.734935	0.999838	0.0443878	0.998226	0.734935	0.195849	0.999112	0.139404	0.0817942	0.000161352	0.00161349	0.528517	0.471483	0.998387	11.2258	0.998387	0.471483	0.999839	861333	139	124	1392
				chr9	0.772709	0.999846	0.0553863	0.998181	0.772709	0.233363	0.999089	0.169092	0.1	0.000153537	0.00166661	0.452915	0.547085	0.998333	9	0.998333	0.547085	0.999846	657723	101	122	1098
			GARFIELD	chr1	0.915158	0.999956	0.0626261	0.910648	0.832292	0.0414642	0.953223	0.00532669	0.00267279	8.5784e-05	0.0893018	0.246114	0.753886	0.910698	373.141	0.910698	0.753886	0.999914	1107338	95	291	108584
				chr10	0.927901	0.999972	0.0295682	0.913648	0.836233	0.0412149	0.954865	0.00519106	0.00260444	7.84101e-05	0.0863064	0.241228	0.758772	0.913694	382.96	0.913694	0.758772	0.999922	701385	55	173	66252
				chr11	0.922567	0.999969	0.0600251	0.906389	0.828772	0.0383253	0.950885	0.004612	0.0023131	7.9296e-05	0.0935663	0.248889	0.751111	0.906434	431.32	0.906434	0.751111	0.999921	706159	56	169	72893
				chr12	0.927012	0.999951	0.0478059	0.9057	0.847315	0.0451024	0.950502	0.00600237	0.00301264	8.41455e-05	0.0942581	0.211111	0.788889	0.905742	330.934	0.905742	0.788889	0.999916	677341	57	213	70489
				chr13	0.912924	0.999956	0.0856914	0.917223	0.846069	0.0446427	0.956814	0.00589184	0.00295716	7.77158e-05	0.0827316	0.225131	0.774869	0.917268	337.162	0.917268	0.774869	0.999922	553255	43	148	49900
				chr14	0.902539	0.999951	0.0327157	0.904451	0.803522	0.0363543	0.949817	0.00454378	0.00227926	0.000102104	0.0954867	0.297468	0.702532	0.904513	437.739	0.904513	0.702532	0.999898	460267	47	111	48589
				chr15	0.920826	0.999971	0.04365	0.912988	0.83266	0.0368977	0.954506	0.00421356	0.00211269	6.64014e-05	0.086973	0.247706	0.752294	0.913027	472.329	0.913027	0.752294	0.999934	406591	27	82	38731
				chr16	0.902237	0.999951	0.0265068	0.918566	0.796714	0.0355458	0.957547	0.004434	0.00222431	9.51513e-05	0.0813681	0.325203	0.674797	0.918632	448.578	0.918632	0.674797	0.999905	420343	40	83	37232
				chr17	0.900821	0.999956	0.0498341	0.913165	0.765323	0.0328871	0.954603	0.00431677	0.00216595	0.000127756	0.0867449	0.382609	0.617391	0.913255	460.69	0.913255	0.617391	0.999872	344362	44	71	32709
				chr18	0.911496	0.999939	0.0529331	0.917497	0.851387	0.0458993	0.956962	0.00612309	0.00307353	7.57748e-05	0.0824602	0.214765	0.785235	0.91754	324.359	0.91754	0.785235	0.999924	422272	32	117	37950
				chr19	0.88291	0.99993	0.00891025	0.889601	0.803416	0.0357516	0.94156	0.00441611	0.00221487	0.000108561	0.11034	0.282828	0.717172	0.88966	450.493	0.88966	0.717172	0.999891	257892	28	71	31985
				chr2	0.912101	0.999955	0.0611481	0.913036	0.818276	0.0396414	0.954531	0.00510618	0.00256213	9.34454e-05	0.0869057	0.276543	0.723457	0.913094	389.3	0.913094	0.723457	0.999907	1198449	112	293	114065
				chr20	0.919616	0.999963	0.0314869	0.914582	0.823702	0.0433888	0.955374	0.00599668	0.00301066	0.000102764	0.0853541	0.267241	0.732759	0.914646	331.153	0.914646	0.732759	0.999897	301631	31	85	28148
				chr21	0.928911	0.999976	0.043059	0.918794	0.801096	0.0366191	0.95767	0.00462832	0.00232203	9.52348e-05	0.0811408	0.316667	0.683333	0.918859	429.659	0.918859	0.683333	0.999905	199488	19	41	17616
				chr22	0.888141	0.99992	0.0358388	0.912084	0.831071	0.0441644	0.954008	0.0060629	0.00304375	9.80146e-05	0.0878584	0.25	0.75	0.912142	327.542	0.912142	0.75	0.999902	163225	16	48	15722
				chr3	0.92534	0.999967	0.0317372	0.90804	0.827904	0.0390871	0.951793	0.00480891	0.00241221	8.25693e-05	0.0919125	0.25228	0.74772	0.908088	413.557	0.908088	0.74772	0.999917	1005133	83	246	101735
				chr4	0.92468	0.999958	0.0594876	0.905215	0.837038	0.0407968	0.950237	0.00508228	0.00254956	8.04343e-05	0.0947418	0.231183	0.768817	0.905258	391.224	0.905258	0.768817	0.99992	1069109	86	286	111890
				chr5	0.944049	0.999972	0.0405595	0.903373	0.863059	0.0470586	0.949218	0.00622029	0.00312195	7.21535e-05	0.096597	0.177285	0.822715	0.903403	319.313	0.903403	0.822715	0.999928	886934	64	297	94836
				chr6	0.907811	0.999964	0.0490377	0.903496	0.800064	0.0316652	0.949292	0.00349602	0.00175241	8.1621e-05	0.0964541	0.303419	0.696581	0.903546	569.644	0.903546	0.696581	0.999918	869803	71	163	92852
				chr7	0.898944	0.999946	0.0433372	0.909675	0.799317	0.0373295	0.95269	0.00485728	0.00243723	0.000109452	0.0902542	0.311111	0.688889	0.909746	409.301	0.909746	0.688889	0.999891	767376	84	186	76130
				chr8	0.911878	0.999962	0.0334938	0.910379	0.820236	0.0391099	0.953076	0.00494043	0.0024786	9.03854e-05	0.0895662	0.269962	0.730038	0.910434	402.453	0.910434	0.730038	0.99991	785454	71	192	77271
				chr9	0.889638	0.999942	0.073378	0.908417	0.797296	0.0378898	0.952	0.00504426	0.00253144	0.000116939	0.0915074	0.313901	0.686099	0.908493	394.033	0.908493	0.686099	0.999883	598534	70	153	60287
			Hard Filter	chr1	0.636002	0.999769	5.99459e-05	0.280002	0.636002	0.0107939	0.437226	0.000873925	0.000437155	8.81863e-06	0.720224	0.00777202	0.992228	0.279776	2286.52	0.279776	0.992228	0.999991	340186	3	383	875736
				chr10	0.637476	0.999785	5.66596e-05	0.27955	0.637476	0.0105591	0.436691	0.000819995	0.000410166	4.6635e-06	0.720662	0.00438596	0.995614	0.279338	2437.04	0.279338	0.995614	0.999995	214430	1	227	553207
				chr11	0.636328	0.99979	5.44655e-05	0.277307	0.636328	0.0103509	0.433951	0.000794853	0.000397585	4.63229e-06	0.7229	0.00444444	0.995556	0.2771	2514.18	0.2771	0.995556	0.999995	215875	1	224	563177
				chr12	0.63102	0.999734	6.4101e-05	0.262306	0.63102	0.0113199	0.415264	0.000977537	0.000489007	0	0.73796	0	1	0.26204	2043.96	0.26204	1	1	195961	0	270	551869
				chr13	0.613661	0.999755	4.85561e-05	0.258961	0.613661	0.00923489	0.411101	0.000826866	0.000413609	3.84458e-05	0.741264	0.0314136	0.968586	0.258736	2416.74	0.258736	0.968586	0.999962	156058	6	185	447097
				chr14	0.61965	0.999764	5.00886e-05	0.258512	0.61965	0.00963186	0.410536	0.000820675	0.000410509	2.28251e-05	0.741713	0.0189873	0.981013	0.258287	2435	0.258287	0.981013	0.999977	131431	3	155	377425
				chr15	0.639337	0.999823	4.72812e-05	0.278851	0.639337	0.00972267	0.435881	0.000678198	0.000339214	0	0.721325	0	1	0.278675	2946.99	0.278675	1	1	124100	0	109	321222
				chr16	0.658661	0.999817	6.24739e-05	0.317506	0.658661	0.0111758	0.481769	0.000786893	0.000393601	0	0.682677	0	1	0.317323	2539.64	0.317323	1	1	145199	0	123	312376
				chr17	0.65907	0.999792	7.11485e-05	0.318347	0.65907	0.0119262	0.482709	0.000893759	0.000447079	0	0.681861	0	1	0.318139	2235.74	0.318139	1	1	119961	0	115	257110
				chr18	0.62626	0.999758	5.56873e-05	0.266177	0.62626	0.0102813	0.420149	0.000869501	0.000434942	1.63405e-05	0.734057	0.0134228	0.986577	0.265943	2298.16	0.265943	0.986577	0.999984	122393	2	147	337829
				chr19	0.670584	0.999775	8.84274e-05	0.341394	0.670584	0.0132952	0.508763	0.00103568	0.00051811	0	0.658831	0	1	0.341169	1929.09	0.341169	1	1	98897	0	99	190980
				chr2	0.625921	0.999769	5.26292e-05	0.261943	0.625921	0.010062	0.414859	0.000826965	0.000413655	1.16444e-05	0.738282	0.00987654	0.990123	0.261718	2416.47	0.261718	0.990123	0.999988	343509	4	401	969005
				chr20	0.641284	0.999748	7.1861e-05	0.308665	0.641284	0.0114718	0.471448	0.000989952	0.000495227	2.94936e-05	0.691569	0.0258621	0.974138	0.308431	2018.27	0.308431	0.974138	0.999971	101714	3	113	228065
				chr21	0.634362	0.999798	5.07783e-05	0.268926	0.634362	0.0100756	0.423613	0.000755273	0.000377779	0	0.731276	0	1	0.268724	2646.05	0.268724	1	1	58341	0	60	158763
				chr22	0.668164	0.999763	9.28074e-05	0.352179	0.668164	0.0133145	0.520657	0.00108534	0.000542968	1.58776e-05	0.648047	0.015625	0.984375	0.351953	1840.73	0.351953	0.984375	0.999984	62981	1	63	115966
				chr3	0.62151	0.999775	4.80983e-05	0.249321	0.62151	0.00968563	0.398846	0.000786243	0.000393277	7.25368e-06	0.750901	0.00607903	0.993921	0.249099	2541.74	0.249099	0.993921	0.999993	275720	2	327	831148
				chr4	0.616562	0.999759	4.85574e-05	0.24411	0.616562	0.00963293	0.392121	0.000823522	0.000411933	1.38879e-05	0.756124	0.0107527	0.989247	0.243876	2426.58	0.243876	0.989247	0.999986	288017	4	368	892982
				chr5	0.621614	0.999722	5.93075e-05	0.246275	0.621614	0.0108269	0.394861	0.00097169	0.000486082	4.14053e-06	0.754001	0.00277008	0.99723	0.245999	2056.27	0.245999	0.99723	0.999996	241514	1	360	740256
				chr6	0.61661	0.999814	3.75954e-05	0.246222	0.61661	0.00844093	0.394916	0.00063613	0.000318167	1.26659e-05	0.753959	0.0128205	0.987179	0.246041	3142	0.246041	0.987179	0.999987	236853	3	231	725802
				chr7	0.627374	0.999762	5.52573e-05	0.262388	0.627374	0.0103607	0.415407	0.000860471	0.000430422	9.04441e-06	0.737845	0.00740741	0.992593	0.262155	2322.3	0.262155	0.992593	0.999991	221129	2	268	622377
				chr8	0.625457	0.999772	5.21141e-05	0.266342	0.625457	0.00991108	0.420373	0.000817478	0.000408909	1.7422e-05	0.733877	0.0152091	0.984791	0.266123	2444.53	0.266123	0.984791	0.999983	229591	4	259	633134
				chr9	0.628691	0.999749	5.93744e-05	0.266597	0.628691	0.0107096	0.420659	0.000913625	0.000457023	1.13973e-05	0.733648	0.00896861	0.991031	0.266352	2187.07	0.266352	0.991031	0.999989	175478	2	221	483343
			VEF	chr1	0.982772	0.999992	0.440401	0.999665	0.765451	0.502432	0.999833	0.501836	0.475638	0.000148864	0.000185867	0.468912	0.531088	0.999814	1.10244	0.999814	0.531088	0.999851	1215696	181	205	226
				chr10	0.99142	0.999997	0.410442	0.99968	0.754299	0.485711	0.99984	0.485356	0.464	0.000145906	0.000174562	0.491228	0.508772	0.999825	1.15517	0.999825	0.508772	0.999854	767503	112	116	134
				chr11	0.985268	0.999995	0.439727	0.999692	0.751029	0.485111	0.999846	0.484979	0.46888	0.000143767	0.000164302	0.497778	0.502222	0.999836	1.13274	0.999836	0.502222	0.999856	778924	112	113	128
				chr12	0.991091	0.999997	0.345542	0.999566	0.705445	0.405666	0.999783	0.40585	0.400722	0.000212617	0.000221976	0.588889	0.411111	0.999778	1.4955	0.999778	0.411111	0.999787	747664	159	111	166
				chr13	0.957483	0.999978	0.38525	0.999662	0.688411	0.415615	0.999831	0.413793	0.458599	0.000197285	0.000140926	0.623037	0.376963	0.999859	1.18056	0.999859	0.376963	0.999803	603070	119	72	85
				chr14	0.975263	0.99999	0.410501	0.99966	0.727763	0.454091	0.99983	0.454259	0.45283	0.000169007	0.000170972	0.544304	0.455696	0.999829	1.20833	0.999829	0.455696	0.999831	508769	86	72	87
				chr15	0.981298	0.999992	0.357538	0.999663	0.733842	0.408332	0.999832	0.404762	0.356643	0.000130253	0.000206592	0.53211	0.46789	0.999793	1.80392	0.999793	0.46789	0.99987	445230	58	51	92
				chr16	0.972941	0.999989	0.401549	0.999712	0.719443	0.449997	0.999856	0.45	0.461538	0.000150793	0.000137682	0.560976	0.439024	0.999862	1.16667	0.999862	0.439024	0.999849	457512	69	54	63
				chr17	0.995981	0.999999	0.539625	0.99973	0.843391	0.611647	0.999865	0.607692	0.544828	9.54803e-05	0.000175033	0.313043	0.686957	0.999825	0.835443	0.999825	0.686957	0.999905	377005	36	79	66
				chr18	0.99672	0.999999	0.421798	0.999639	0.751578	0.475276	0.99982	0.474684	0.449102	0.000160798	0.000199904	0.496644	0.503356	0.9998	1.22667	0.9998	0.503356	0.999839	460130	74	75	92
				chr19	0.985963	0.999991	0.400082	0.9996	0.787751	0.500326	0.9998	0.495652	0.435115	0.000144905	0.000255281	0.424242	0.575758	0.999745	1.29825	0.999745	0.575758	0.999855	289803	42	57	74
				chr2	0.987409	0.999995	0.407561	0.999647	0.759157	0.47711	0.999824	0.475651	0.439331	0.000148578	0.000204188	0.481481	0.518519	0.999796	1.27619	0.999796	0.518519	0.999851	1312246	195	210	268
				chr20	0.972607	0.99998	0.469296	0.999657	0.797314	0.551213	0.999829	0.549801	0.511111	0.000142528	0.000200134	0.405172	0.594828	0.9998	0.956522	0.9998	0.594828	0.999857	329713	47	69	66
				chr21	0.991859	0.999997	0.442685	0.999728	0.758264	0.512278	0.999864	0.512397	0.508197	0.000133577	0.000138183	0.483333	0.516667	0.999862	0.967742	0.999862	0.516667	0.999866	217074	29	31	30
				chr22	0.99247	0.999997	0.327979	0.999592	0.695217	0.406637	0.999796	0.406504	0.423729	0.000217936	0.00019	0.609375	0.390625	0.99981	1.36	0.99981	0.390625	0.999782	178913	39	25	34
				chr3	0.987068	0.999994	0.410629	0.999643	0.778003	0.485239	0.999822	0.480946	0.423611	0.000131916	0.000224959	0.443769	0.556231	0.999775	1.36066	0.999775	0.556231	0.999868	1106619	146	183	249
				chr4	0.987982	0.999996	0.371959	0.999611	0.721667	0.418238	0.999805	0.417722	0.394737	0.000175282	0.000214225	0.556452	0.443548	0.999786	1.53333	0.999786	0.443548	0.999825	1180746	207	165	253
				chr5	0.98391	0.99999	0.459223	0.999652	0.738149	0.501976	0.999826	0.501458	0.529231	0.000192502	0.000155841	0.523546	0.476454	0.999844	0.889535	0.999844	0.476454	0.999807	981617	189	172	153
				chr6	0.983512	0.999995	0.380121	0.999689	0.752042	0.44447	0.999845	0.441121	0.392027	0.000120508	0.000190099	0.495726	0.504274	0.99981	1.55085	0.99981	0.504274	0.999879	962472	116	118	183
				chr7	0.985948	0.999994	0.397338	0.999631	0.740639	0.45583	0.999816	0.455342	0.431894	0.00016598	0.000202725	0.518519	0.481481	0.999797	1.31538	0.999797	0.481481	0.999834	843335	140	130	171
				chr8	0.974197	0.999988	0.445743	0.999706	0.739476	0.498266	0.999853	0.498024	0.518519	0.000158795	0.000135617	0.520913	0.479087	0.999864	0.928571	0.999864	0.479087	0.999841	862608	137	126	117
				chr9	0.985513	0.999993	0.488105	0.999678	0.771217	0.532962	0.999839	0.53304	0.52381	0.000154824	0.000166965	0.457399	0.542601	0.999833	0.909091	0.999833	0.542601	0.999845	658711	102	121	110
			VQSR	chr1	0.971407	0.999991	-0.000158727	0.963198	0.855985	0.0672164	0.981249	0.0127478	0.00642865	8.28102e-05	0.0367343	0.251295	0.748705	0.963266	154.554	0.963266	0.748705	0.999917	1171256	97	289	44666
				chr10	0.970062	0.99999	-0.000148508	0.966081	0.840534	0.064705	0.982744	0.0123621	0.00623494	8.76339e-05	0.0338441	0.285088	0.714912	0.966156	159.387	0.966156	0.714912	0.999912	741657	65	163	25980
				chr11	0.971875	0.999992	-0.000144406	0.956259	0.887039	0.0641755	0.977635	0.0106809	0.00537556	5.503e-05	0.0437005	0.182222	0.817778	0.956299	185.027	0.956299	0.817778	0.999945	745007	41	184	34045
				chr12	0.974918	0.999991	-0.000180522	0.95921	0.898146	0.0762475	0.979174	0.0145962	0.00736228	6.13323e-05	0.0407459	0.162963	0.837037	0.959254	134.827	0.959254	0.837037	0.999939	717359	44	226	30471
				chr13	0.967588	0.999989	-0.000158334	0.96738	0.855453	0.0710312	0.983416	0.0142249	0.00718115	8.39656e-05	0.0325488	0.256545	0.743455	0.967451	138.254	0.967451	0.743455	0.999916	583523	49	142	19632
				chr14	0.964814	0.999989	-0.00015525	0.958479	0.859017	0.0632863	0.978794	0.0112281	0.00565584	7.79013e-05	0.0414597	0.240506	0.759494	0.95854	175.808	0.95854	0.759494	0.999922	487759	38	120	21097
				chr15	0.972332	0.999993	-0.000122383	0.966289	0.877662	0.0653258	0.982852	0.0113247	0.0057033	5.34446e-05	0.0336678	0.211009	0.788991	0.966332	174.337	0.966332	0.788991	0.999947	430329	23	86	14993
				chr16	0.97329	0.999992	-0.000134404	0.973992	0.865074	0.0750007	0.986822	0.0153846	0.00777137	6.73052e-05	0.0259498	0.243902	0.756098	0.97405	127.677	0.97405	0.756098	0.999933	445701	30	93	11874
				chr17	0.974292	0.999992	-0.000152491	0.970982	0.855092	0.0736858	0.985274	0.0152946	0.00772727	8.19256e-05	0.0289468	0.26087	0.73913	0.971053	128.412	0.971053	0.73913	0.999918	366156	30	85	10915
				chr18	0.976948	0.999992	-0.000161878	0.967854	0.863156	0.0738814	0.98366	0.0150416	0.00759613	8.0809e-05	0.032078	0.241611	0.758389	0.967922	130.646	0.967922	0.758389	0.999919	445459	36	113	14763
				chr19	0.968817	0.999989	-0.000170762	0.958003	0.883068	0.0703947	0.978545	0.0129681	0.00653648	6.841e-05	0.0419454	0.191919	0.808081	0.958055	151.988	0.958055	0.808081	0.999932	277718	19	80	12159
				chr2	0.972269	0.999991	-0.000154284	0.96418	0.862368	0.068335	0.981759	0.012929	0.0065199	7.66387e-05	0.0357573	0.239506	0.760494	0.964243	152.377	0.964243	0.760494	0.999923	1265582	97	308	46932
				chr20	0.969459	0.999988	0.00391178	0.968675	0.846449	0.0743951	0.984084	0.015997	0.00808781	0.000100154	0.0312391	0.275862	0.724138	0.968761	122.643	0.968761	0.724138	0.9999	319477	32	84	10302
				chr21	0.980367	0.999994	-0.000138183	0.973872	0.903622	0.0838186	0.98676	0.017319	0.00875044	4.72925e-05	0.0260889	0.166667	0.833333	0.973911	113.28	0.973911	0.833333	0.999953	211440	10	50	5664
				chr22	0.977299	0.999992	-0.000178824	0.97265	0.876984	0.0870804	0.986131	0.020016	0.0101379	8.04233e-05	0.0272818	0.21875	0.78125	0.972718	97.64	0.972718	0.78125	0.99992	174065	14	50	4882
				chr3	0.971031	0.999991	-0.000148618	0.959763	0.865928	0.0640647	0.979464	0.0112744	0.00567864	7.05904e-05	0.0401809	0.227964	0.772036	0.959819	175.098	0.959819	0.772036	0.999929	1062393	75	254	44475
				chr4	0.970573	0.99999	-0.000157494	0.955194	0.874128	0.0640462	0.977078	0.0110233	0.00555022	6.82491e-05	0.0447553	0.206989	0.793011	0.955245	179.173	0.955245	0.793011	0.999932	1128143	77	295	52856
				chr5	0.975061	0.999991	0.00250533	0.956809	0.888402	0.0730578	0.977921	0.0137639	0.00694021	6.91871e-05	0.0431405	0.180055	0.819945	0.95686	143.088	0.95686	0.819945	0.999931	939416	65	296	42354
				chr6	0.962795	0.99999	-0.000121539	0.957608	0.850625	0.0541781	0.978341	0.00845337	0.00425085	6.5079e-05	0.0423402	0.25641	0.74359	0.95766	234.247	0.95766	0.74359	0.999935	921896	60	174	40759
				chr7	0.966665	0.999989	-0.000160046	0.963277	0.824276	0.061578	0.981291	0.0118	0.00595123	0.000104591	0.036634	0.314815	0.685185	0.963366	167.032	0.963366	0.685185	0.999895	812605	85	185	30901
				chr8	0.966999	0.999989	-0.000152424	0.96229	0.840498	0.0622929	0.980779	0.011482	0.00578725	8.91212e-05	0.0376354	0.281369	0.718631	0.962365	171.794	0.962365	0.718631	0.999911	830256	74	189	32469
				chr9	0.965992	0.999986	0.00705116	0.961268	0.855109	0.0675544	0.980247	0.0129157	0.00651402	8.84108e-05	0.03866	0.251121	0.748879	0.96134	152.515	0.96134	0.748879	0.999912	633351	56	167	25470
50x	GATK	INDEL	FVC	chr1	0.983132	0.999963	0.720826	0.999207	0.829742	0.734662	0.999603	0.730769	0.818966	0.000555868	0.000238305	0.340278	0.659722	0.999762	0.221053	0.999762	0.659722	0.999444	176203	98	190	42
				chr10	0.984081	0.999965	0.709072	0.999111	0.803844	0.730735	0.999555	0.718841	0.879433	0.000734309	0.000156131	0.392157	0.607843	0.999844	0.137097	0.999844	0.607843	0.999266	108866	80	124	17
				chr11	0.979078	0.999946	0.769299	0.999266	0.855684	0.796134	0.999632	0.791444	0.891566	0.000565467	0.000169707	0.288462	0.711538	0.99983	0.121622	0.99983	0.711538	0.999435	106047	60	148	18
				chr12	0.986024	0.999955	0.754097	0.999129	0.849864	0.764998	0.999564	0.762376	0.836957	0.000599526	0.000272601	0.3	0.7	0.999727	0.194805	0.999727	0.7	0.9994	110021	66	154	30
				chr13	0.978151	0.99995	0.687341	0.999167	0.804103	0.716473	0.999583	0.707317	0.84466	0.000648809	0.00018546	0.391608	0.608392	0.999815	0.183908	0.999815	0.608392	0.999351	86256	56	87	16
				chr14	0.979636	0.999946	0.767998	0.999185	0.828263	0.752332	0.999592	0.745763	0.862745	0.000626029	0.000190614	0.343284	0.656716	0.999809	0.159091	0.999809	0.656716	0.999374	73433	46	88	14
				chr15	0.991377	0.999982	0.66755	0.999058	0.788707	0.703945	0.999529	0.690722	0.858974	0.000769835	0.000172923	0.422414	0.577586	0.999827	0.164179	0.999827	0.577586	0.99923	63601	49	67	11
				chr16	0.980419	0.999957	0.585811	0.99877	0.765063	0.639413	0.999384	0.628866	0.772152	0.000923408	0.000307992	0.469565	0.530435	0.999692	0.295082	0.999692	0.530435	0.999077	58425	54	61	18
				chr17	0.991471	0.999985	0.774394	0.999372	0.843376	0.788862	0.999685	0.781609	0.906667	0.000513245	0.00011594	0.313131	0.686869	0.999884	0.102941	0.999884	0.686869	0.999487	60369	31	68	7
				chr18	0.992229	0.999985	0.626312	0.99904	0.752106	0.686837	0.99952	0.655556	0.936508	0.000898514	6.20184e-05	0.495726	0.504274	0.999938	0.0677966	0.999938	0.504274	0.999101	64493	58	59	4
				chr19	0.976524	0.999921	0.721409	0.999067	0.834875	0.753364	0.999533	0.748603	0.848101	0.000685358	0.00024933	0.33	0.67	0.999751	0.179104	0.999751	0.67	0.999315	48117	33	67	12
				chr2	0.991735	0.999984	0.782916	0.999377	0.854157	0.786814	0.999688	0.782772	0.874477	0.000462428	0.000161361	0.291525	0.708475	0.999839	0.143541	0.999839	0.708475	0.999538	185889	86	209	30
				chr20	0.981488	0.999964	0.594195	0.998909	0.746625	0.611929	0.999454	0.598425	0.76	0.000835154	0.000257119	0.506494	0.493506	0.999743	0.315789	0.999743	0.493506	0.999165	46659	39	38	12
				chr21	0.982075	0.999969	0.610751	0.99917	0.739071	0.6358	0.999585	0.611111	0.846154	0.000711976	0.000118733	0.521739	0.478261	0.999881	0.181818	0.999881	0.478261	0.999288	33685	24	22	4
				chr22	0.945527	0.999809	0.626981	0.998519	0.737572	0.618204	0.999258	0.597938	0.805556	0.00121719	0.000266514	0.52459	0.47541	0.999733	0.241379	0.999733	0.47541	0.998783	26258	32	29	7
				chr3	0.980643	0.999948	0.724293	0.999215	0.827186	0.754068	0.999607	0.746888	0.869565	0.000611759	0.000173944	0.345455	0.654545	0.999826	0.15	0.999826	0.654545	0.999388	155195	95	180	27
				chr4	0.977384	0.999944	0.757222	0.999274	0.835569	0.774346	0.999637	0.766798	0.894009	0.000585001	0.000141695	0.32872	0.67128	0.999858	0.118557	0.999858	0.67128	0.999415	162298	95	194	23
				chr5	0.979775	0.999952	0.761704	0.999317	0.859907	0.792846	0.999658	0.789474	0.873786	0.000498547	0.000185233	0.28	0.72	0.999815	0.144444	0.999815	0.72	0.999501	140338	70	180	26
				chr6	0.977262	0.999958	0.650398	0.999101	0.791122	0.662623	0.99955	0.657534	0.754717	0.000618994	0.000280802	0.417476	0.582524	0.999719	0.325	0.999719	0.582524	0.999381	138849	86	120	39
				chr7	0.981053	0.999954	0.692575	0.998974	0.776969	0.689488	0.999486	0.673684	0.85906	0.000853002	0.000174031	0.445887	0.554113	0.999826	0.164062	0.999826	0.554113	0.999147	120647	103	128	21
				chr8	0.981544	0.999953	0.704471	0.999135	0.804273	0.73196	0.999567	0.72	0.881119	0.000715775	0.000150309	0.391304	0.608696	0.99985	0.134921	0.99985	0.608696	0.999284	113083	81	126	17
				chr9	0.987297	0.999971	0.733726	0.999256	0.838938	0.757114	0.999627	0.752852	0.846154	0.000538707	0.000206382	0.321918	0.678082	0.999794	0.181818	0.999794	0.678082	0.999461	87199	47	99	18
			Frequency	chr1	0.843304	0.999488	0.0379545	0.984756	0.843304	0.221519	0.992311	0.130533	0.0719629	0.000495032	0.0147806	0.298611	0.701389	0.985219	12.896	0.985219	0.701389	0.999505	173640	86	202	2605
				chr10	0.844813	0.999419	0.0397412	0.983224	0.844813	0.226932	0.99153	0.135977	0.0752351	0.000559842	0.016256	0.294118	0.705882	0.983744	12.2917	0.983744	0.705882	0.99944	107113	60	144	1770
				chr11	0.84077	0.999376	0.0429057	0.983862	0.84077	0.233629	0.991854	0.144638	0.08069	0.000603009	0.0155754	0.302885	0.697115	0.984425	11.3931	0.984425	0.697115	0.999397	104413	63	145	1652
				chr12	0.817154	0.99927	0.0404017	0.98364	0.817154	0.219215	0.991742	0.136842	0.0764706	0.000710326	0.0156927	0.35	0.65	0.984307	12.0769	0.984307	0.65	0.99929	108324	77	143	1727
				chr13	0.798174	0.999331	0.0410384	0.987329	0.798174	0.213741	0.993617	0.137116	0.0772647	0.000656591	0.0120433	0.391608	0.608392	0.987957	11.9425	0.987957	0.608392	0.999343	85233	56	87	1039
				chr14	0.784237	0.999213	0.0380878	0.985648	0.784237	0.201726	0.992765	0.128713	0.0723562	0.000772382	0.0136153	0.41791	0.58209	0.986385	12.8205	0.986385	0.58209	0.999228	72447	56	78	1000
				chr15	0.872417	0.999535	0.0492593	0.985799	0.872417	0.259982	0.992839	0.162812	0.0911917	0.000446123	0.0137867	0.241379	0.758621	0.986213	9.96591	0.986213	0.758621	0.999554	62735	28	88	877
				chr16	0.830019	0.999332	0.0356359	0.981181	0.830019	0.211226	0.990488	0.124006	0.0682415	0.000644431	0.0182229	0.321739	0.678261	0.981777	13.6538	0.981777	0.678261	0.999356	57378	37	78	1065
				chr17	0.823851	0.999423	0.0280011	0.980521	0.823851	0.186921	0.990154	0.100763	0.0545004	0.00055683	0.0189645	0.333333	0.666667	0.981036	17.3485	0.981036	0.666667	0.999443	59231	33	66	1145
				chr18	0.856092	0.999478	0.0451385	0.98522	0.856092	0.24433	0.992545	0.151111	0.0843254	0.000503097	0.0143107	0.273504	0.726496	0.985689	10.8588	0.985689	0.726496	0.999497	63574	32	85	923
				chr19	0.828406	0.999287	0.0294271	0.976197	0.828406	0.193069	0.987938	0.105919	0.0574324	0.0006802	0.0231877	0.32	0.68	0.976812	16.4118	0.976812	0.68	0.99932	47013	32	68	1116
				chr2	0.84208	0.999499	0.0383701	0.985399	0.84208	0.222179	0.992637	0.131587	0.0726375	0.000485336	0.0141459	0.301695	0.698305	0.985854	12.767	0.985854	0.698305	0.999515	183289	89	206	2630
				chr20	0.848615	0.999501	0.0337228	0.982502	0.848615	0.211489	0.991163	0.118534	0.0646298	0.000479334	0.0170556	0.285714	0.714286	0.982944	14.4727	0.982944	0.714286	0.999521	45875	22	55	796
				chr21	0.840479	0.999565	0.0316405	0.984912	0.840479	0.202636	0.992391	0.111693	0.0607211	0.000421585	0.0146932	0.304348	0.695652	0.985307	15.4688	0.985307	0.695652	0.999578	33194	14	32	495
				chr22	0.843398	0.999273	0.0440068	0.981235	0.843398	0.237535	0.990513	0.148276	0.0828516	0.000697485	0.018123	0.295082	0.704918	0.981877	11.0698	0.981877	0.704918	0.999303	25789	18	43	476
				chr3	0.851321	0.999473	0.0453583	0.9858	0.851321	0.24316	0.99284	0.151422	0.0846584	0.000509238	0.0137223	0.283636	0.716364	0.986278	10.8122	0.986278	0.716364	0.999491	153092	78	197	2130
				chr4	0.832505	0.999404	0.0448828	0.986262	0.832505	0.235345	0.993075	0.149276	0.0838682	0.00058026	0.0131899	0.321799	0.678201	0.98681	10.9235	0.98681	0.678201	0.99942	160180	93	196	2141
				chr5	0.837022	0.99942	0.0430094	0.985514	0.837022	0.232432	0.992695	0.144477	0.0807133	0.000563246	0.0139566	0.312	0.688	0.986043	11.3895	0.986043	0.688	0.999437	138405	78	172	1959
				chr6	0.837295	0.999518	0.0339603	0.98483	0.837295	0.208483	0.992349	0.11863	0.0648995	0.000467474	0.0147313	0.31068	0.68932	0.985269	14.4085	0.985269	0.68932	0.999533	136842	64	142	2046
				chr7	0.801535	0.999241	0.0361279	0.983325	0.801535	0.202965	0.991582	0.12424	0.0690488	0.000740566	0.0159777	0.380952	0.619048	0.984022	13.4825	0.984022	0.619048	0.999259	118740	88	143	1928
				chr8	0.832918	0.999389	0.0397658	0.984123	0.832918	0.222942	0.991988	0.135512	0.0752401	0.000592284	0.0153227	0.318841	0.681159	0.984677	12.2908	0.984677	0.681159	0.999408	111367	66	141	1733
				chr9	0.896903	0.999655	0.0461002	0.985291	0.896903	0.260508	0.992581	0.155161	0.0858182	0.000325627	0.0144123	0.191781	0.808219	0.985588	10.6525	0.985588	0.808219	0.999674	85960	28	118	1257
			GARFIELD	chr1	0.769846	0.999172	0.130526	0.861216	0.765833	0.0619606	0.925346	0.0155107	0.00784617	0.000625267	0.138472	0.329861	0.670139	0.861528	126.451	0.861528	0.670139	0.999375	151840	95	193	24405
				chr10	0.739429	0.998856	0.1582	0.860588	0.763809	0.0656876	0.924971	0.0175711	0.00890285	0.000724862	0.139048	0.333333	0.666667	0.860952	111.324	0.860952	0.666667	0.999275	93743	68	136	15140
				chr11	0.761282	0.998957	0.169397	0.876544	0.772611	0.0730859	0.934119	0.0207494	0.0105383	0.000741274	0.123047	0.331731	0.668269	0.876953	93.8921	0.876953	0.668269	0.999259	93014	69	139	13051
				chr12	0.798707	0.999119	0.146091	0.860272	0.789369	0.0742916	0.924772	0.0200967	0.0101909	0.000654236	0.139444	0.281818	0.718182	0.860556	97.1266	0.860556	0.718182	0.999346	94705	62	158	15346
				chr13	0.76852	0.999155	0.107105	0.885263	0.768001	0.0682299	0.93907	0.018414	0.00933922	0.000653962	0.114348	0.34965	0.65035	0.885652	106.075	0.885652	0.65035	0.999346	76407	50	93	9865
				chr14	0.761943	0.999024	0.134312	0.866433	0.776664	0.0692003	0.928341	0.0183779	0.00931363	0.00065931	0.133239	0.313433	0.686567	0.866761	106.37	0.866761	0.686567	0.999341	63661	42	92	9786
				chr15	0.778215	0.9991	0.0874396	0.860093	0.783634	0.0695487	0.924681	0.0180617	0.0091477	0.000620846	0.139628	0.293103	0.706897	0.860372	108.317	0.860372	0.706897	0.999379	54730	34	82	8882
				chr16	0.643163	0.998414	0.091988	0.843557	0.678625	0.043532	0.915048	0.0127169	0.00643824	0.00113374	0.155793	0.486957	0.513043	0.844207	154.322	0.844207	0.513043	0.998866	49338	56	59	9105
				chr17	0.764573	0.999114	0.0710019	0.834659	0.760885	0.0566977	0.909769	0.0134188	0.00677561	0.000614604	0.165099	0.313131	0.686869	0.834901	146.588	0.834901	0.686869	0.999385	50408	31	68	9968
				chr18	0.726827	0.998872	0.115287	0.882239	0.736257	0.0622498	0.937365	0.0178133	0.00904325	0.000842342	0.11723	0.410256	0.589744	0.88277	109.58	0.88277	0.589744	0.999158	56936	48	69	7561
				chr19	0.775074	0.9989	0.0782618	0.808497	0.76434	0.0610063	0.893934	0.0153518	0.00775862	0.000718889	0.191319	0.28	0.72	0.808681	127.889	0.808681	0.72	0.999281	38921	28	72	9208
				chr2	0.803429	0.999284	0.148596	0.870627	0.80491	0.0720852	0.930753	0.0177763	0.00899637	0.000475361	0.129164	0.261017	0.738983	0.870836	110.156	0.870836	0.738983	0.999525	161905	77	218	24014
				chr20	0.745085	0.999021	0.0979212	0.85225	0.770416	0.0616979	0.920135	0.0151148	0.00764129	0.000602833	0.147479	0.311688	0.688312	0.852521	129.868	0.852521	0.688312	0.999397	39788	24	53	6883
				chr21	0.619301	0.998822	0.00260817	0.889758	0.684291	0.0434379	0.941623	0.0116928	0.00591875	0.00079952	0.10968	0.521739	0.478261	0.89032	167.955	0.89032	0.478261	0.9992	29994	24	22	3695
				chr22	0.732169	0.998667	0.0302886	0.839702	0.723401	0.0584812	0.912734	0.0172333	0.00874085	0.00108632	0.159756	0.393443	0.606557	0.840244	113.405	0.840244	0.606557	0.998914	22069	24	37	4196
				chr3	0.780317	0.999127	0.131559	0.874679	0.790217	0.0734789	0.933062	0.019522	0.00989796	0.00059604	0.125021	0.294545	0.705455	0.874979	100.031	0.874979	0.705455	0.999404	135816	81	194	19406
				chr4	0.75209	0.999003	0.167795	0.881957	0.769898	0.0703211	0.937198	0.0194125	0.00985171	0.000690743	0.117643	0.342561	0.657439	0.882357	100.505	0.882357	0.657439	0.999309	143225	99	190	19096
				chr5	0.794285	0.999172	0.234355	0.870255	0.791268	0.0728541	0.930533	0.0191398	0.00970027	0.00058889	0.129463	0.288	0.712	0.870537	102.09	0.870537	0.712	0.999411	122192	72	178	18172
				chr6	0.769211	0.999221	0.115666	0.869117	0.769658	0.0613921	0.929902	0.0149343	0.0075513	0.000562825	0.130587	0.330097	0.669903	0.869413	131.428	0.869413	0.669903	0.999437	120751	68	138	18137
				chr7	0.745987	0.998918	0.138489	0.869585	0.751037	0.0650004	0.930154	0.018183	0.00922416	0.000808977	0.12996	0.367965	0.632035	0.87004	107.411	0.87004	0.632035	0.999191	104986	85	146	15682
				chr8	0.799883	0.999184	0.140378	0.873582	0.796835	0.0760806	0.932431	0.0203802	0.0103365	0.000586498	0.126136	0.280193	0.719807	0.873864	95.745	0.873864	0.719807	0.999414	98834	58	149	14266
				chr9	0.779266	0.99914	0.0857768	0.862013	0.780458	0.0662973	0.9258	0.0166408	0.00842071	0.000584718	0.137714	0.30137	0.69863	0.862286	117.755	0.862286	0.69863	0.999415	75206	44	102	12011
			Hard Filter	chr1	0.759837	0.999216	0.0193068	0.977296	0.759837	0.140388	0.988507	0.0722222	0.0386905	0.000765213	0.0219921	0.458333	0.541667	0.978008	24.8462	0.978008	0.541667	0.999235	172369	132	156	3876
				chr10	0.697772	0.998869	0.0175415	0.977825	0.697772	0.116858	0.988779	0.0656624	0.0356394	0.00111526	0.0211236	0.583333	0.416667	0.978876	27.0588	0.978876	0.416667	0.998885	106583	119	85	2300
				chr11	0.7216	0.998909	0.0236981	0.980644	0.7216	0.142724	0.990219	0.0853713	0.0470358	0.00107453	0.0183378	0.538462	0.461538	0.981662	20.2604	0.981662	0.461538	0.998925	104120	112	96	1945
				chr12	0.734909	0.998941	0.0222663	0.977936	0.734909	0.142834	0.988834	0.0815402	0.0444627	0.00103856	0.0210902	0.509091	0.490909	0.97891	21.4907	0.97891	0.490909	0.998961	107730	112	108	2321
				chr13	0.708994	0.999036	0.0222367	0.98351	0.708994	0.134289	0.99168	0.0800516	0.0440967	0.00095284	0.0155786	0.566434	0.433566	0.984421	21.6774	0.984421	0.433566	0.999047	84928	81	62	1344
				chr14	0.717843	0.998972	0.0203421	0.979506	0.717843	0.131621	0.989638	0.0748466	0.0407754	0.00101269	0.0195379	0.544776	0.455224	0.980462	23.5246	0.980462	0.455224	0.998987	72012	73	61	1435
				chr15	0.725908	0.999001	0.0184544	0.976761	0.725908	0.128081	0.988233	0.0691389	0.0372881	0.000979872	0.0223228	0.525862	0.474138	0.977677	25.8182	0.977677	0.474138	0.99902	62192	61	55	1420
				chr16	0.678257	0.998735	0.0134424	0.972745	0.678257	0.097743	0.986174	0.0522565	0.0280433	0.00124585	0.0260938	0.617391	0.382609	0.973906	34.6591	0.973906	0.382609	0.998754	56918	71	44	1525
				chr17	0.687014	0.998975	0.0102177	0.969062	0.687014	0.0877607	0.984277	0.0410046	0.0215983	0.00100643	0.0300119	0.59596	0.40404	0.969988	45.3	0.969988	0.40404	0.998994	58564	59	40	1812
				chr18	0.705613	0.998933	0.0231314	0.982867	0.705613	0.135757	0.991353	0.08285	0.0458716	0.00105472	0.0161248	0.57265	0.42735	0.983875	20.8	0.983875	0.42735	0.998945	63457	67	50	1040
				chr19	0.740708	0.998924	0.0129622	0.960501	0.740708	0.112315	0.97983	0.051767	0.0272394	0.00103627	0.0385838	0.48	0.52	0.961416	35.7115	0.961416	0.52	0.998964	46272	48	52	1857
				chr2	0.744924	0.999191	0.0208642	0.980624	0.744924	0.141237	0.990209	0.0767656	0.0415167	0.000794081	0.0186264	0.491525	0.508475	0.981374	23.0867	0.981374	0.508475	0.999206	182456	145	150	3463
				chr20	0.741398	0.999147	0.0168062	0.975528	0.741398	0.126658	0.987602	0.0638298	0.0340611	0.000833279	0.0236978	0.493506	0.506494	0.976302	28.359	0.976302	0.506494	0.999167	45565	38	39	1106
				chr21	0.611803	0.998941	0.00983354	0.983459	0.611803	0.066109	0.991658	0.037931	0.0205993	0.00105419	0.0155244	0.76087	0.23913	0.984476	47.5455	0.984476	0.23913	0.998946	33166	35	11	523
				chr22	0.715212	0.998679	0.0174806	0.97022	0.715212	0.122127	0.984868	0.0666667	0.0359435	0.00129174	0.0285932	0.540984	0.459016	0.971407	26.8214	0.971407	0.459016	0.998708	25514	33	28	751
				chr3	0.725362	0.999028	0.0217378	0.980726	0.725362	0.138129	0.990261	0.0792627	0.0432886	0.00095727	0.0183672	0.530909	0.469091	0.981633	22.1008	0.981633	0.469091	0.999043	152371	146	129	2851
				chr4	0.743331	0.999087	0.02875	0.984072	0.743331	0.163698	0.991965	0.100694	0.0559629	0.000899893	0.0150689	0.49827	0.50173	0.984931	16.869	0.984931	0.50173	0.9991	159875	144	145	2446
				chr5	0.754343	0.999126	0.0234547	0.979881	0.754343	0.152258	0.989829	0.085354	0.0464298	0.000856494	0.0193141	0.472	0.528	0.980686	20.5379	0.980686	0.528	0.999144	137653	118	132	2711
				chr6	0.702017	0.999117	0.0163776	0.980876	0.702017	0.114119	0.99034	0.0613973	0.033105	0.000872012	0.0182953	0.57767	0.42233	0.981705	29.2069	0.981705	0.42233	0.999128	136347	119	87	2541
				chr7	0.691797	0.998821	0.0193219	0.979892	0.691797	0.120436	0.989836	0.0710737	0.0389774	0.00116443	0.0190026	0.597403	0.402597	0.980997	24.6559	0.980997	0.402597	0.998836	118375	138	93	2293
				chr8	0.717862	0.998968	0.0216919	0.980654	0.717862	0.135667	0.990224	0.0789916	0.0432582	0.00101679	0.018382	0.545894	0.454106	0.981618	22.117	0.981618	0.454106	0.998983	111021	113	94	2079
				chr9	0.763407	0.999209	0.0208668	0.978149	0.763407	0.146661	0.988943	0.077332	0.0416017	0.000772472	0.0211312	0.452055	0.547945	0.978869	23.0375	0.978869	0.547945	0.999228	85374	66	80	1843
			VEF	chr1	0.840697	0.999634	0.0338994	0.997768	0.518765	0.0562704	0.998883	0.0528846	0.0859375	0.00157025	0.000663849	0.961806	0.0381944	0.999336	10.6364	0.999336	0.0381944	0.99843	176128	277	11	117
				chr10	0.846501	0.999577	0.0921132	0.997534	0.551076	0.140985	0.998765	0.135048	0.196262	0.00167921	0.000789839	0.897059	0.102941	0.99921	4.09524	0.99921	0.102941	0.998321	108797	183	21	86
				chr11	0.838459	0.999501	0.0310594	0.997158	0.521149	0.0576166	0.998577	0.05625	0.0803571	0.00187451	0.000971103	0.956731	0.0432692	0.999029	11.4444	0.999029	0.0432692	0.998125	105962	199	9	103
				chr12	0.858851	0.999642	0.0225372	0.997343	0.511009	0.0358253	0.99867	0.0330033	0.060241	0.00195121	0.000708762	0.977273	0.0227273	0.999291	15.6	0.999291	0.0227273	0.998049	109973	215	5	78
				chr13	0.842782	0.999632	0.0471025	0.997732	0.517146	0.0516415	0.998865	0.0485437	0.0793651	0.00159811	0.000672292	0.965035	0.034965	0.999328	11.6	0.999328	0.034965	0.998402	86214	138	5	58
				chr14	0.847975	0.999631	0.0391961	0.997594	0.522054	0.0688121	0.998796	0.0634921	0.109091	0.00174088	0.000667148	0.955224	0.0447761	0.999333	8.16667	0.999333	0.0447761	0.998259	73398	128	6	49
				chr15	0.843781	0.999531	0.0519673	0.997348	0.525398	0.0678318	0.998672	0.0662983	0.0923077	0.00172785	0.000927498	0.948276	0.0517241	0.999073	9.83333	0.999073	0.0517241	0.998272	63553	110	6	59
				chr16	0.869104	0.999668	0.111797	0.9979	0.556342	0.207096	0.998948	0.174497	0.382353	0.00174287	0.000359324	0.886957	0.113043	0.999641	1.61538	0.999641	0.113043	0.998257	58422	102	13	21
				chr17	0.84895	0.999683	0.0559886	0.998098	0.525079	0.0978142	0.999048	0.08	0.192308	0.00155503	0.00034782	0.949495	0.0505051	0.999652	4.2	0.999652	0.0505051	0.998445	60355	94	5	21
				chr18	0.857845	0.999677	0.0605106	0.997632	0.533847	0.10149	0.998814	0.0946746	0.153846	0.0016883	0.000682202	0.931624	0.0683761	0.999318	5.5	0.999318	0.0683761	0.998312	64453	109	8	44
				chr19	0.838485	0.99956	0.0107714	0.996994	0.509512	0.027162	0.998494	0.0268456	0.0408163	0.00203404	0.000976542	0.98	0.02	0.999023	23.5	0.999023	0.02	0.997966	48082	98	2	47
				chr2	0.856757	0.999647	0.0278337	0.997927	0.509909	0.0335206	0.998962	0.0301508	0.0582524	0.00155284	0.000521733	0.979661	0.020339	0.999478	16.1667	0.999478	0.020339	0.998447	185822	289	6	97
				chr20	0.859286	0.99969	0.0108232	0.99754	0.506076	0.0168527	0.998768	0.017094	0.025	0.00162713	0.000835637	0.987013	0.012987	0.999164	39	0.999164	0.012987	0.998373	46632	76	1	39
				chr21	0.86177	0.999757	0.149226	0.998281	0.608369	0.259806	0.999139	0.25641	0.3125	0.00106815	0.000653032	0.782609	0.217391	0.999347	2.2	0.999347	0.217391	0.998932	33667	36	10	22
				chr22	0.854453	0.999562	0.0405393	0.997645	0.516336	0.113999	0.998821	0.0606061	0.4	0.00224156	0.00011422	0.967213	0.0327869	0.999886	1.5	0.999886	0.0327869	0.997758	26262	59	2	3
				chr3	0.870135	0.999671	0.0394305	0.997305	0.526761	0.0672629	0.998651	0.0668151	0.0862069	0.00167393	0.00102434	0.945455	0.0545455	0.998976	10.6	0.998976	0.0545455	0.998326	155063	260	15	159
				chr4	0.873537	0.999706	0.0505476	0.997405	0.52895	0.0761381	0.998701	0.0745614	0.101796	0.00167443	0.000924095	0.941176	0.0588235	0.999076	8.82353	0.999076	0.0588235	0.998326	162171	272	17	150
				chr5	0.851179	0.999604	0.0908827	0.997703	0.553644	0.150462	0.99885	0.143236	0.212598	0.00158734	0.000712433	0.892	0.108	0.999288	3.7037	0.999288	0.108	0.998413	140264	223	27	100
				chr6	0.815582	0.999592	0.0183495	0.997592	0.516501	0.0396004	0.998794	0.0401146	0.048951	0.00143216	0.000979206	0.966019	0.0339806	0.999021	19.4286	0.999021	0.0339806	0.998568	138752	199	7	136
				chr7	0.849087	0.999599	0.0530945	0.997155	0.536258	0.0908717	0.998575	0.0899471	0.115646	0.00177223	0.00107734	0.926407	0.0735931	0.998923	7.64706	0.998923	0.0735931	0.998228	120538	214	17	130
				chr8	0.862489	0.999662	0.0591698	0.997511	0.528601	0.0826742	0.998754	0.0784314	0.121212	0.00172249	0.000769231	0.942029	0.057971	0.999231	7.25	0.999231	0.057971	0.998278	113013	195	12	87
				chr9	0.848432	0.999649	0.0265309	0.99786	0.503184	0.0117266	0.998929	0.010582	0.0232558	0.00166056	0.000481557	0.993151	0.00684932	0.999518	42	0.999518	0.00684932	0.998339	87175	145	1	42
			VQSR	chr1	0.84651	0.999595	0.0695162	0.993338	0.620543	0.127752	0.996657	0.107739	0.068932	0.00123645	0.00544129	0.753472	0.246528	0.994559	13.507	0.994559	0.246528	0.998764	175286	217	71	959
				chr10	0.807671	0.999356	0.127253	0.994161	0.669259	0.202328	0.99707	0.18018	0.122164	0.00123486	0.00461964	0.656863	0.343137	0.99538	7.18571	0.99538	0.343137	0.998765	108380	134	70	503
				chr11	0.824728	0.99942	0.0975932	0.992237	0.679425	0.187126	0.996101	0.155578	0.0988296	0.00125114	0.00653373	0.634615	0.365385	0.993466	9.11842	0.993466	0.365385	0.998749	105372	132	76	693
				chr12	0.857953	0.999521	0.093455	0.993208	0.66771	0.191326	0.99659	0.166852	0.110457	0.00132309	0.00548836	0.659091	0.340909	0.994512	8.05333	0.994512	0.340909	0.998677	109447	145	75	604
				chr13	0.807256	0.999473	0.0336335	0.993913	0.665334	0.181026	0.996946	0.154341	0.100209	0.00110547	0.00499583	0.664336	0.335664	0.995004	8.97917	0.995004	0.335664	0.998895	85841	95	48	431
				chr14	0.833036	0.999423	0.0816162	0.993042	0.676204	0.18781	0.996506	0.157895	0.101266	0.00117636	0.0058001	0.641791	0.358209	0.9942	8.875	0.9942	0.358209	0.998824	73021	86	48	426
				chr15	0.824847	0.999451	0.0267883	0.994084	0.631326	0.157658	0.997032	0.14123	0.0959752	0.00134059	0.00459033	0.732759	0.267241	0.99541	9.41935	0.99541	0.267241	0.998659	63320	85	31	292
				chr16	0.771943	0.9992	0.0748635	0.995287	0.589747	0.135201	0.997637	0.132075	0.103448	0.00161083	0.00311415	0.817391	0.182609	0.996886	8.66667	0.996886	0.182609	0.998389	58261	94	21	182
				chr17	0.849579	0.999512	0.0694498	0.995519	0.670011	0.218639	0.997753	0.20059	0.141667	0.00107911	0.00341195	0.656566	0.343434	0.996588	6.05882	0.996588	0.343434	0.998921	60170	65	34	206
				chr18	0.854277	0.999578	0.062973	0.993794	0.612974	0.133164	0.996886	0.118681	0.0798817	0.00140021	0.00482193	0.769231	0.230769	0.995178	11.5185	0.995178	0.230769	0.9986	64186	90	27	311
				chr19	0.810628	0.999242	0.0944558	0.994899	0.633203	0.188573	0.997442	0.18	0.135	0.00151992	0.00359451	0.73	0.27	0.996405	6.40741	0.996405	0.27	0.99848	47956	73	27	173
				chr2	0.839159	0.999521	0.0642239	0.993636	0.697289	0.202417	0.996806	0.16608	0.104796	0.000956302	0.00542172	0.6	0.4	0.994578	8.54237	0.994578	0.4	0.999044	184911	177	118	1008
				chr20	0.85981	0.999642	0.0482853	0.994246	0.608151	0.126457	0.997114	0.112211	0.0752212	0.00128971	0.00447816	0.779221	0.220779	0.995522	12.2941	0.995522	0.220779	0.99871	46462	60	17	209
				chr21	0.702867	0.999167	-0.000682715	0.995228	0.520003	0.0248997	0.997608	0.0242424	0.0168067	0.0013089	0.00347294	0.956522	0.0434783	0.996527	58.5	0.996527	0.0434783	0.998691	33572	44	2	117
				chr22	0.838924	0.999327	0.0350119	0.995062	0.572286	0.121116	0.997524	0.121622	0.103448	0.00198178	0.00296973	0.852459	0.147541	0.99703	8.66667	0.99703	0.147541	0.998018	26187	52	9	78
				chr3	0.843467	0.99952	0.10262	0.993305	0.677214	0.189723	0.996639	0.159806	0.102697	0.00113892	0.00557266	0.64	0.36	0.994427	8.73737	0.994427	0.36	0.998861	154357	176	99	865
				chr4	0.804278	0.999328	0.0881413	0.992092	0.650634	0.149821	0.996028	0.121585	0.0757447	0.00123889	0.00669045	0.692042	0.307958	0.99331	12.2022	0.99331	0.307958	0.998761	161235	200	89	1086
				chr5	0.855539	0.999498	0.141211	0.993194	0.715093	0.224183	0.996583	0.185532	0.117838	0.00100939	0.00581346	0.564	0.436	0.994187	7.48624	0.994187	0.436	0.998991	139548	141	109	816
				chr6	0.834828	0.999572	0.0440386	0.992767	0.666771	0.156556	0.996369	0.122164	0.0744681	0.000984409	0.00626404	0.660194	0.339806	0.993736	12.4286	0.993736	0.339806	0.999016	138018	136	70	870
				chr7	0.828921	0.999374	0.0786139	0.993937	0.642664	0.172247	0.996958	0.154556	0.105346	0.00136368	0.00471542	0.709957	0.290043	0.995285	8.49254	0.995285	0.290043	0.998636	120099	164	67	569
				chr8	0.836425	0.999461	0.0564464	0.993054	0.685497	0.197211	0.996513	0.165429	0.105978	0.00114594	0.00581786	0.623188	0.376812	0.994182	8.4359	0.994182	0.376812	0.998854	112442	129	78	658
				chr9	0.864682	0.999655	0.0505083	0.993739	0.62762	0.141479	0.996858	0.12199	0.0796646	0.00124301	0.00503342	0.739726	0.260274	0.994967	11.5526	0.994967	0.260274	0.998757	86778	108	38	439
		SNV	FVC	chr1	0.997418	0.999994	0.92705	0.99879	0.972858	0.785857	0.999393	0.773021	0.653136	0.000116113	0.00109665	0.0531875	0.946813	0.998903	0.531076	0.998903	0.946813	0.999884	1214192	141	2510	1333
				chr10	0.99725	0.999994	0.908443	0.998685	0.965649	0.742248	0.999341	0.723997	0.5917	0.000125242	0.00119243	0.0675105	0.932489	0.998808	0.690045	0.998808	0.932489	0.999875	766423	96	1326	915
				chr11	0.998577	0.999997	0.91354	0.998679	0.968568	0.757515	0.999338	0.74115	0.612448	0.000124696	0.00119939	0.0616656	0.938334	0.998801	0.632791	0.998801	0.938334	0.999875	777794	97	1476	934
				chr12	0.998957	0.999998	0.923087	0.998608	0.972289	0.770254	0.999302	0.754992	0.628225	0.000123221	0.00127227	0.0541495	0.945851	0.998728	0.591786	0.998728	0.945851	0.999877	746533	92	1607	951
				chr13	0.99731	0.999994	0.905031	0.999007	0.96188	0.789745	0.999502	0.780541	0.675316	0.000144389	0.000850797	0.0753899	0.92461	0.999149	0.480787	0.999149	0.92461	0.999856	602451	87	1067	513
				chr14	0.997836	0.999995	0.915187	0.998731	0.968472	0.769744	0.999364	0.755572	0.632511	0.000129877	0.00114215	0.0619137	0.938086	0.998858	0.581	0.998858	0.938086	0.99987	508109	66	1000	581
				chr15	0.999252	0.999998	0.936665	0.998859	0.974828	0.789849	0.999428	0.777048	0.657037	0.000103427	0.00104004	0.0493033	0.950697	0.99896	0.521984	0.99896	0.950697	0.999897	444714	46	887	463
				chr16	0.998869	0.999998	0.936659	0.999258	0.965158	0.837452	0.999628	0.83317	0.753996	0.000137792	0.000605562	0.0690789	0.930921	0.999394	0.326266	0.999394	0.930921	0.999862	457149	63	849	277
				chr17	0.999296	0.999998	0.957584	0.999198	0.977916	0.865827	0.999598	0.861959	0.784411	0.000114156	0.000689847	0.0434783	0.956522	0.99931	0.274841	0.99931	0.956522	0.999886	376635	43	946	260
				chr18	0.998001	0.999996	0.888454	0.998941	0.960077	0.750077	0.999469	0.735071	0.611563	0.000126156	0.000934541	0.0789116	0.921088	0.999065	0.635155	0.999065	0.921088	0.999874	459689	58	677	430
				chr19	0.999382	0.999998	0.95021	0.998806	0.977778	0.841843	0.999401	0.835623	0.7418	0.000138228	0.00105992	0.0433839	0.956616	0.99894	0.348073	0.99894	0.956616	0.999862	289338	40	882	307
				chr2	0.99789	0.999995	0.923662	0.998902	0.970537	0.788983	0.999449	0.777298	0.661591	0.000118236	0.000982419	0.0579439	0.942056	0.999018	0.511508	0.999018	0.942056	0.999882	1310779	155	2520	1289
				chr20	0.997621	0.999993	0.91689	0.998895	0.966716	0.788977	0.999446	0.778385	0.667014	0.000136633	0.0009708	0.0655977	0.934402	0.999029	0.49922	0.999029	0.934402	0.999863	329305	45	641	320
				chr21	0.998964	0.999999	0.939243	0.999365	0.986875	0.785291	0.999682	0.767677	0.633333	2.76669e-05	0.000608317	0.025641	0.974359	0.999392	0.578947	0.999392	0.974359	0.999972	216860	6	228	132
				chr22	0.995944	0.999988	0.937006	0.999146	0.97145	0.839503	0.999572	0.834236	0.747573	0.00012868	0.000726886	0.0563725	0.943627	0.999273	0.337662	0.999273	0.943627	0.999871	178715	23	385	130
				chr3	0.996161	0.999989	0.883603	0.998704	0.951458	0.761332	0.99935	0.75091	0.642158	0.000208035	0.00109077	0.0959933	0.904007	0.998909	0.557248	0.998909	0.904007	0.999792	1105354	230	2166	1207
				chr4	0.997764	0.999996	0.884438	0.99859	0.961697	0.708995	0.999293	0.685402	0.544501	0.0001255	0.00128742	0.0753181	0.924682	0.998713	0.836544	0.998713	0.924682	0.999875	1179136	148	1817	1520
				chr5	0.998264	0.999996	0.913264	0.998444	0.968999	0.748853	0.99922	0.73079	0.597986	0.000136698	0.0014233	0.0605787	0.939421	0.998577	0.672281	0.998577	0.939421	0.999863	980127	134	2078	1397
				chr6	0.998046	0.999995	0.920459	0.998591	0.974763	0.735455	0.999294	0.712532	0.569736	9.05192e-05	0.00132079	0.0491525	0.950847	0.998679	0.755199	0.998679	0.950847	0.999909	961035	87	1683	1271
				chr7	0.996502	0.99999	0.893851	0.998821	0.953532	0.777749	0.999409	0.769124	0.667069	0.00019941	0.000982036	0.091954	0.908046	0.999018	0.499096	0.999018	0.908046	0.999801	842318	168	1659	828
				chr8	0.997071	0.999993	0.908844	0.998724	0.965695	0.76195	0.99936	0.747308	0.623471	0.000136955	0.00114208	0.0674671	0.932533	0.998858	0.603924	0.998858	0.932533	0.999863	861478	118	1631	985
				chr9	0.99808	0.999996	0.907207	0.998851	0.965491	0.756379	0.999424	0.740766	0.614642	0.000120052	0.0010309	0.0679862	0.932014	0.998969	0.626962	0.998969	0.932014	0.99988	657967	79	1083	679
			Frequency	chr1	0.783764	0.999058	0.543967	0.998878	0.783764	0.703084	0.999438	0.687686	0.871958	0.000942086	0.000181814	0.43229	0.56771	0.999818	0.146844	0.999818	0.56771	0.999058	1215304	1146	1505	221
				chr10	0.768895	0.999144	0.511217	0.998962	0.768895	0.673524	0.99948	0.657216	0.844371	0.000855631	0.000183752	0.462025	0.537975	0.999816	0.184314	0.999816	0.537975	0.999144	767197	657	765	141
				chr11	0.786008	0.999136	0.552453	0.998999	0.786008	0.714307	0.999499	0.697404	0.892857	0.000863603	0.000138688	0.427845	0.572155	0.999861	0.12	0.999861	0.572155	0.999136	778620	673	900	108
				chr12	0.773877	0.998973	0.521908	0.99876	0.773877	0.682959	0.999379	0.667144	0.852564	0.00102661	0.000215389	0.452031	0.547969	0.999785	0.172932	0.999785	0.547969	0.998973	747323	768	931	161
				chr13	0.752519	0.999054	0.483887	0.998894	0.752519	0.657661	0.999446	0.635769	0.857353	0.000946245	0.000160872	0.494801	0.505199	0.999839	0.166381	0.999839	0.505199	0.999054	602867	571	583	97
				chr14	0.778065	0.999071	0.535603	0.998917	0.778065	0.700168	0.999458	0.682394	0.88244	0.00092912	0.000155301	0.443715	0.556285	0.999845	0.133221	0.999845	0.556285	0.999071	508611	473	593	79
				chr15	0.742684	0.998923	0.466713	0.998763	0.742684	0.646747	0.99938	0.621399	0.862857	0.00107724	0.000161733	0.514469	0.485531	0.999838	0.15894	0.999838	0.485531	0.998923	445105	480	453	72
				chr16	0.770739	0.999087	0.516041	0.9989	0.770739	0.678746	0.999449	0.662198	0.851724	0.000913146	0.000188009	0.458333	0.541667	0.999812	0.174089	0.999812	0.541667	0.999087	457340	418	494	86
				chr17	0.771907	0.998804	0.526305	0.998637	0.771907	0.696671	0.999317	0.676304	0.893688	0.00119539	0.000169809	0.456016	0.543984	0.99983	0.118959	0.99983	0.543984	0.998805	376831	451	538	64
				chr18	0.797871	0.999355	0.563009	0.99918	0.797871	0.708788	0.999589	0.698565	0.843931	0.000645182	0.000176041	0.404082	0.595918	0.999824	0.184932	0.999824	0.595918	0.999355	460038	297	438	81
				chr19	0.765064	0.998507	0.510121	0.998269	0.765064	0.680405	0.999132	0.660365	0.874776	0.00149306	0.000241675	0.469631	0.530369	0.999758	0.143149	0.999758	0.530369	0.998507	289575	433	489	70
				chr2	0.761776	0.99903	0.499763	0.998845	0.761776	0.667373	0.999422	0.648611	0.851672	0.000970225	0.000185966	0.476262	0.523738	0.999814	0.174161	0.999814	0.523738	0.99903	1311824	1274	1401	244
				chr20	0.806022	0.999193	0.582713	0.998995	0.806022	0.726935	0.999497	0.716724	0.864198	0.000806488	0.000200228	0.387755	0.612245	0.9998	0.157143	0.9998	0.612245	0.999194	329559	266	420	66
				chr21	0.829	0.999631	0.621514	0.999512	0.829	0.750142	0.999756	0.743961	0.855556	0.000368585	0.00011982	0.34188	0.65812	0.99988	0.168831	0.99988	0.65812	0.999631	216966	80	154	26
				chr22	0.759726	0.998905	0.501703	0.99875	0.759726	0.676964	0.999374	0.654321	0.883333	0.00109489	0.00015656	0.480392	0.519608	0.999843	0.132075	0.999843	0.519608	0.998905	178817	196	212	28
				chr3	0.768887	0.999	0.512287	0.998796	0.768887	0.675582	0.999397	0.65883	0.849703	0.000999603	0.000206044	0.46202	0.53798	0.999794	0.176881	0.999794	0.53798	0.999	1106333	1107	1289	228
				chr4	0.786911	0.999291	0.535386	0.999069	0.786911	0.681606	0.999534	0.672029	0.810345	0.000708584	0.000223605	0.425954	0.574046	0.999776	0.234043	0.999776	0.574046	0.999291	1180392	837	1128	264
				chr5	0.776356	0.998993	0.530566	0.998814	0.776356	0.694213	0.999406	0.677	0.872948	0.00100678	0.000181351	0.447107	0.552893	0.999819	0.145544	0.999819	0.552893	0.998993	981346	989	1223	178
				chr6	0.779844	0.999191	0.52959	0.998994	0.779844	0.684686	0.999496	0.671409	0.838409	0.000809019	0.000198482	0.440113	0.559887	0.999802	0.192735	0.999802	0.559887	0.999191	962115	779	991	191
				chr7	0.770296	0.999006	0.517456	0.998821	0.770296	0.68259	0.99941	0.664872	0.862882	0.000994278	0.000186207	0.459223	0.540777	0.999814	0.158907	0.999814	0.540777	0.999006	842989	839	988	157
				chr8	0.778642	0.999103	0.532999	0.998927	0.778642	0.693682	0.999463	0.677789	0.864362	0.000896784	0.000177399	0.442539	0.557461	0.999823	0.156923	0.999823	0.557461	0.999103	862310	774	975	153
				chr9	0.792956	0.99927	0.561788	0.999126	0.792956	0.716306	0.999562	0.702424	0.876448	0.000729859	0.000145754	0.413941	0.586059	0.999854	0.140969	0.999854	0.586059	0.99927	658550	481	681	96
			GARFIELD	chr1	0.982796	0.999948	0.386468	0.981797	0.90619	0.272812	0.990798	0.165632	0.091992	0.000376806	0.0178729	0.169747	0.830253	0.982127	9.87051	0.982127	0.830253	0.999623	1193800	450	2201	21725
				chr10	0.981174	0.999951	0.346737	0.983036	0.899549	0.257339	0.991433	0.151032	0.0832197	0.000347102	0.0166537	0.184248	0.815752	0.983346	11.0164	0.983346	0.815752	0.999653	754559	262	1160	12779
				chr11	0.983388	0.999961	0.362442	0.978561	0.907416	0.244885	0.989146	0.135854	0.0739346	0.000338354	0.0211512	0.164018	0.835982	0.978849	12.5255	0.978849	0.835982	0.999662	762257	258	1315	16471
				chr12	0.984713	0.999955	0.413812	0.979084	0.914057	0.265626	0.989411	0.155438	0.0855532	0.000350936	0.0206198	0.151265	0.848735	0.97938	10.6886	0.97938	0.848735	0.999649	732071	257	1442	15413
				chr13	0.984265	0.999959	0.456002	0.983833	0.908006	0.272225	0.991837	0.164285	0.0911421	0.000326828	0.0158766	0.168111	0.831889	0.984123	9.97188	0.984123	0.831889	0.999673	593391	194	960	9573
				chr14	0.980054	0.999946	0.382464	0.978221	0.897816	0.241923	0.988972	0.135628	0.0739514	0.000391584	0.0214413	0.182927	0.817073	0.978559	12.5224	0.978559	0.817073	0.999608	497783	195	871	10907
				chr15	0.987223	0.99997	0.388611	0.983181	0.912425	0.281545	0.991504	0.173041	0.0964373	0.000337923	0.0165215	0.158628	0.841372	0.983478	9.36943	0.983478	0.841372	0.999662	437822	148	785	7355
				chr16	0.981419	0.999949	0.351181	0.987522	0.875017	0.289408	0.993712	0.195527	0.112151	0.000479939	0.0120282	0.237939	0.762061	0.987972	7.91655	0.987972	0.762061	0.99952	451924	217	695	5502
				chr17	0.981862	0.999942	0.455356	0.985877	0.891064	0.321739	0.992873	0.227753	0.132894	0.000543066	0.0136245	0.204247	0.795753	0.986376	6.52478	0.986376	0.795753	0.999457	371760	202	787	5135
				chr18	0.97394	0.999935	0.310375	0.983978	0.882627	0.23678	0.991914	0.134552	0.0736181	0.000355364	0.0156981	0.219048	0.780952	0.984302	12.5836	0.984302	0.780952	0.999645	452896	161	574	7223
				chr19	0.980467	0.999922	0.304526	0.978253	0.884221	0.284792	0.988979	0.187267	0.106231	0.000683787	0.0211466	0.210412	0.789588	0.978853	8.41346	0.978853	0.789588	0.999316	283520	194	728	6125
				chr2	0.980105	0.999938	0.395328	0.982007	0.911894	0.269253	0.990906	0.159884	0.0883334	0.000328871	0.0177064	0.158505	0.841495	0.982294	10.3207	0.982294	0.841495	0.999671	1288836	424	2251	23232
				chr20	0.982662	0.999957	0.259571	0.983824	0.88643	0.269277	0.991833	0.168405	0.0942673	0.000446742	0.0157694	0.21137	0.78863	0.984231	9.60813	0.984231	0.78863	0.999553	324427	145	541	5198
				chr21	0.982604	0.999979	0.232193	0.987184	0.87619	0.214754	0.993545	0.11394	0.0615543	0.000256628	0.0125765	0.235043	0.764957	0.987423	15.2458	0.987423	0.764957	0.999743	214263	55	179	2729
				chr22	0.972242	0.999883	0.283793	0.986645	0.878374	0.300832	0.993266	0.207809	0.120122	0.000532159	0.0128603	0.230392	0.769608	0.98714	7.32484	0.98714	0.769608	0.999468	176545	94	314	2300
				chr3	0.970768	0.999912	0.344401	0.978748	0.884404	0.240688	0.989242	0.13835	0.0758165	0.000464944	0.0208421	0.210351	0.789649	0.979158	12.1897	0.979158	0.789649	0.999535	1083498	504	1892	23063
				chr4	0.97656	0.999946	0.301212	0.976874	0.885028	0.204511	0.988286	0.102281	0.0546667	0.000352649	0.0228195	0.207125	0.792875	0.97718	17.2927	0.97718	0.792875	0.999647	1153714	407	1558	26942
				chr5	0.984586	0.999959	0.388446	0.976599	0.908661	0.248294	0.988139	0.139053	0.0757971	0.000368011	0.0230937	0.159584	0.840416	0.976906	12.1931	0.976906	0.840416	0.999632	958857	353	1859	22667
				chr6	0.979757	0.999951	0.369201	0.977791	0.905131	0.229315	0.988754	0.120951	0.0652145	0.000315458	0.021941	0.167797	0.832203	0.978059	14.334	0.978059	0.832203	0.999685	941192	297	1473	21114
				chr7	0.972854	0.99992	0.332305	0.981112	0.888131	0.256527	0.990449	0.153944	0.0852263	0.000452934	0.0184843	0.205255	0.794745	0.981516	10.7335	0.981516	0.794745	0.999547	827561	375	1452	15585
				chr8	0.978824	0.999944	0.314178	0.980198	0.878528	0.237725	0.989984	0.136971	0.0751106	0.000462103	0.0193887	0.223556	0.776444	0.980611	12.3137	0.980611	0.776444	0.999538	845741	391	1358	16722
				chr9	0.97632	0.999942	0.247759	0.980156	0.88912	0.228147	0.989965	0.124038	0.067247	0.000363764	0.0195219	0.202238	0.797762	0.980478	13.8706	0.980478	0.797762	0.999636	645788	235	927	12858
			Hard Filter	chr1	0.907528	0.999597	0.136305	0.993105	0.907528	0.418775	0.996534	0.341513	0.215558	0.000391533	0.00652064	0.178423	0.821577	0.993479	3.63912	0.993479	0.821577	0.999608	1207599	473	2178	7926
				chr10	0.895437	0.999613	0.124378	0.993743	0.895437	0.397722	0.996857	0.320237	0.200389	0.000378715	0.0058918	0.203235	0.796765	0.994108	3.99029	0.994108	0.796765	0.999621	762817	289	1133	4521
				chr11	0.885655	0.999538	0.104466	0.992112	0.885655	0.366084	0.996034	0.284718	0.174204	0.000450037	0.00745703	0.221233	0.778767	0.992543	4.74041	0.992543	0.778767	0.99955	772921	348	1225	5807
				chr12	0.883246	0.99947	0.126189	0.992599	0.883246	0.393922	0.996279	0.321547	0.202966	0.000518373	0.00690316	0.226604	0.773396	0.993097	3.92694	0.993097	0.773396	0.999482	742324	385	1314	5160
				chr13	0.856323	0.99945	0.119118	0.993748	0.856323	0.370965	0.99686	0.30506	0.193646	0.000541814	0.00572505	0.281629	0.718371	0.994275	4.16405	0.994275	0.718371	0.999458	599512	325	829	3452
				chr14	0.891359	0.999545	0.114707	0.992426	0.891359	0.383138	0.996192	0.303697	0.187988	0.000443321	0.00714974	0.210131	0.789869	0.99285	4.31948	0.99285	0.789869	0.999557	505053	224	842	3637
				chr15	0.842264	0.999339	0.125425	0.993645	0.842264	0.371142	0.996808	0.312394	0.201881	0.000652488	0.00571907	0.309753	0.690247	0.994281	3.95342	0.994281	0.690247	0.999348	442631	289	644	2546
				chr16	0.908821	0.999637	0.172454	0.99493	0.908821	0.458581	0.997454	0.392259	0.257555	0.000355711	0.00472645	0.177632	0.822368	0.995274	2.88267	0.995274	0.822368	0.999644	455264	162	750	2162
				chr17	0.868125	0.999308	0.19701	0.994432	0.868125	0.456718	0.997203	0.410644	0.283998	0.000682116	0.00490322	0.258847	0.741153	0.995097	2.52115	0.995097	0.741153	0.999318	375047	256	733	1848
				chr18	0.912647	0.999721	0.10989	0.993742	0.912647	0.386474	0.996857	0.297613	0.181252	0.000271048	0.00599845	0.168707	0.831293	0.994002	4.51718	0.994002	0.831293	0.999729	457359	124	611	2760
				chr19	0.885832	0.999274	0.204918	0.99332	0.885832	0.474346	0.99664	0.424889	0.292295	0.000711524	0.00599354	0.222343	0.777657	0.994006	2.4212	0.994006	0.777657	0.999288	287909	205	717	1736
				chr2	0.891717	0.999559	0.123392	0.993113	0.891717	0.394662	0.996539	0.318223	0.199246	0.000430936	0.00647223	0.210093	0.789907	0.993528	4.01893	0.993528	0.789907	0.999569	1303576	562	2113	8492
				chr20	0.931573	0.999715	0.158745	0.994081	0.931573	0.456944	0.997027	0.378773	0.242178	0.000274516	0.00565794	0.131195	0.868805	0.994342	3.12919	0.994342	0.868805	0.999725	327760	90	596	1865
				chr21	0.948804	0.99989	0.118	0.995797	0.948804	0.414639	0.997892	0.316105	0.191644	0.00010642	0.00410153	0.0982906	0.901709	0.995898	4.21801	0.995898	0.901709	0.999894	216102	23	211	890
				chr22	0.889862	0.999498	0.193744	0.994929	0.889862	0.467218	0.997453	0.41317	0.280456	0.000494071	0.00459057	0.215686	0.784314	0.995409	2.56562	0.995409	0.784314	0.999506	178024	88	320	821
				chr3	0.863538	0.999409	0.111429	0.992377	0.863538	0.364876	0.996168	0.293852	0.183688	0.000579417	0.00706423	0.26586	0.73414	0.992936	4.444	0.992936	0.73414	0.999421	1098744	637	1759	7817
				chr4	0.898105	0.999661	0.0842788	0.991826	0.898105	0.339935	0.995891	0.246355	0.145461	0.000328566	0.00786173	0.195929	0.804071	0.992138	5.87468	0.992138	0.804071	0.999671	1171374	385	1580	9282
				chr5	0.898479	0.999543	0.123174	0.992286	0.898479	0.3979	0.996121	0.319189	0.199105	0.000444193	0.0072907	0.19575	0.80425	0.992709	4.02248	0.992709	0.80425	0.999556	974368	433	1779	7156
				chr6	0.899924	0.999632	0.106127	0.992727	0.899924	0.375179	0.996345	0.28942	0.17634	0.000357749	0.00693127	0.19322	0.80678	0.993069	4.67087	0.993069	0.80678	0.999642	955636	342	1428	6670
				chr7	0.863421	0.999408	0.11929	0.992836	0.863421	0.37498	0.9964	0.306882	0.194034	0.000581099	0.00660147	0.266557	0.733443	0.993399	4.15373	0.993399	0.733443	0.999419	837580	487	1340	5566
				chr8	0.895838	0.999578	0.123607	0.99311	0.895838	0.39702	0.996538	0.319232	0.199514	0.000411799	0.00649419	0.20183	0.79817	0.993506	4.01218	0.993506	0.79817	0.999588	856862	353	1396	5601
				chr9	0.913635	0.999695	0.109962	0.993083	0.913635	0.387135	0.996524	0.298062	0.181461	0.000294896	0.00663634	0.166093	0.833907	0.993364	4.51084	0.993364	0.833907	0.999705	654275	193	969	4371
			VEF	chr1	0.993683	0.999972	0.890149	0.998004	0.967383	0.699227	0.998999	0.671353	0.523177	0.000138451	0.00186175	0.0633723	0.936628	0.998138	0.911398	0.998138	0.936628	0.999862	1213262	168	2483	2263
				chr10	0.992768	0.999973	0.856268	0.997848	0.959263	0.649417	0.998921	0.612828	0.459298	0.000147537	0.00200824	0.0794655	0.920534	0.997992	1.17723	0.997992	0.920534	0.999852	765797	113	1309	1541
				chr11	0.996399	0.99999	0.855054	0.99753	0.961965	0.641705	0.998761	0.601942	0.445838	0.000149286	0.00232559	0.0737444	0.926256	0.997674	1.24296	0.997674	0.926256	0.999851	776917	116	1457	1811
				chr12	0.996351	0.999989	0.863965	0.997561	0.961488	0.665791	0.998777	0.632468	0.48044	0.000170262	0.0022743	0.0747499	0.92525	0.997726	1.08142	0.997726	0.92525	0.99983	745784	127	1572	1700
				chr13	0.989382	0.999956	0.852317	0.998211	0.953264	0.685172	0.999103	0.659742	0.518043	0.000176052	0.00161701	0.0918544	0.908146	0.998383	0.930344	0.998383	0.908146	0.999824	601989	106	1048	975
				chr14	0.991564	0.999968	0.85535	0.997271	0.962124	0.629849	0.998631	0.586873	0.429379	0.000153708	0.00258114	0.0731707	0.926829	0.997419	1.32895	0.997419	0.926829	0.999846	507377	78	988	1313
				chr15	0.996058	0.999986	0.84683	0.997814	0.96147	0.67109	0.998904	0.639023	0.488122	0.000157536	0.0020329	0.0750268	0.924973	0.997967	1.04867	0.997967	0.924973	0.999842	444272	70	863	905
				chr16	0.99455	0.999981	0.910863	0.998366	0.971277	0.721419	0.999181	0.696884	0.552277	0.000111651	0.00152593	0.0559211	0.944079	0.998474	0.810685	0.998474	0.944079	0.999888	456728	51	861	698
				chr17	0.997438	0.999983	0.895862	0.998132	0.968305	0.743241	0.999063	0.724434	0.589955	0.0001621	0.00171135	0.0616785	0.938322	0.998289	0.695043	0.998289	0.938322	0.999838	376250	61	928	645
				chr18	0.995408	0.99999	0.858034	0.998195	0.963099	0.657454	0.999095	0.621129	0.466804	0.00011537	0.00169304	0.0721088	0.927891	0.998307	1.14223	0.998307	0.927891	0.999885	459340	53	682	779
				chr19	0.998365	0.999995	0.875208	0.997292	0.95918	0.706122	0.99864	0.6833	0.543186	0.000252592	0.00246509	0.0791757	0.920824	0.997535	0.840989	0.997535	0.920824	0.999747	288931	73	849	714
				chr2	0.990366	0.999962	0.877773	0.997709	0.965462	0.660227	0.998851	0.623688	0.468381	0.000136702	0.00215919	0.0669159	0.933084	0.997841	1.13502	0.997841	0.933084	0.999863	1309235	179	2496	2833
				chr20	0.991861	0.999968	0.885202	0.997996	0.968447	0.690813	0.998995	0.660513	0.509494	0.000127641	0.00188093	0.0612245	0.938776	0.998119	0.962733	0.998119	0.938776	0.999872	329005	42	644	620
				chr21	0.993026	0.999987	0.928078	0.998582	0.984349	0.645318	0.99929	0.595801	0.429924	3.2303e-05	0.00138715	0.0299145	0.970085	0.998613	1.32599	0.998613	0.970085	0.999968	216691	7	227	301
				chr22	0.995866	0.999986	0.863297	0.998047	0.947668	0.697123	0.999021	0.676525	0.543027	0.00023519	0.00172216	0.102941	0.897059	0.998278	0.84153	0.998278	0.897059	0.999765	178537	42	366	308
				chr3	0.986829	0.999948	0.799349	0.997457	0.926678	0.621628	0.998725	0.592486	0.453139	0.000313283	0.00223576	0.144407	0.855593	0.997764	1.20683	0.997764	0.855593	0.999687	1104087	346	2050	2474
				chr4	0.992196	0.999977	0.824473	0.997411	0.957042	0.591791	0.998702	0.540516	0.383273	0.000139228	0.00245457	0.0834606	0.916539	0.997545	1.60911	0.997545	0.916539	0.999861	1177758	164	1801	2898
				chr5	0.99295	0.999974	0.873303	0.997286	0.967291	0.648593	0.998638	0.608275	0.450261	0.000141962	0.00257864	0.0628391	0.937161	0.997421	1.22094	0.997421	0.937161	0.999858	978993	139	2073	2531
				chr6	0.994795	0.999984	0.867901	0.997544	0.967471	0.629267	0.998768	0.583539	0.423647	0.000115606	0.00234541	0.0627119	0.937288	0.997655	1.36046	0.997655	0.937288	0.999884	960049	111	1659	2257
				chr7	0.989343	0.999967	0.813882	0.997756	0.934702	0.652103	0.998875	0.626772	0.489394	0.00027919	0.00197	0.128626	0.871374	0.99803	1.04334	0.99803	0.871374	0.999721	841485	235	1592	1661
				chr8	0.989498	0.999956	0.852823	0.997564	0.962832	0.645719	0.998778	0.606616	0.450583	0.000146408	0.00229459	0.0720412	0.927959	0.997705	1.21935	0.997705	0.927959	0.999854	860484	126	1623	1979
				chr9	0.990324	0.999965	0.885155	0.997834	0.965412	0.643637	0.998914	0.602724	0.445175	0.000118654	0.00205118	0.0671256	0.932874	0.997949	1.24631	0.997949	0.932874	0.999881	657295	78	1084	1351
			VQSR	chr1	0.973398	0.999905	0.0153549	0.967018	0.943952	0.225716	0.983198	0.108344	0.0575585	0.000178607	0.0328813	0.0792154	0.920785	0.967119	16.3736	0.967119	0.920785	0.999821	1175557	210	2441	39968
				chr10	0.974122	0.999924	0.0119489	0.969423	0.949587	0.218976	0.984447	0.101109	0.0534617	0.000134403	0.0305029	0.0703235	0.929677	0.969497	17.705	0.969497	0.929677	0.999866	743932	100	1322	23406
				chr11	0.975359	0.999937	-8.97812e-05	0.959991	0.947599	0.200715	0.979548	0.0861216	0.0451393	0.000136416	0.0399588	0.0648442	0.935156	0.960041	21.1536	0.960041	0.935156	0.999864	747611	102	1471	31117
				chr12	0.973226	0.999916	0.00809258	0.963667	0.944796	0.220585	0.981458	0.103603	0.0548715	0.000174875	0.0362469	0.0741613	0.925839	0.963753	17.2244	0.963753	0.925839	0.999825	720390	126	1573	27094
				chr13	0.970176	0.999921	0.00325535	0.970223	0.943568	0.22222	0.984859	0.105247	0.0558282	0.000164056	0.0296751	0.0831889	0.916811	0.970325	16.9121	0.970325	0.916811	0.999836	585071	96	1058	17893
				chr14	0.971379	0.999885	0.000522455	0.962431	0.942795	0.208105	0.980818	0.0931862	0.04907	0.000167448	0.0374865	0.0769231	0.923077	0.962514	19.3791	0.962514	0.923077	0.999833	489621	82	984	19069
				chr15	0.974963	0.999886	0.0158208	0.969915	0.943748	0.230958	0.984698	0.11313	0.0602817	0.000178278	0.0299746	0.0825295	0.917471	0.970025	15.5888	0.970025	0.917471	0.999822	431833	77	856	13344
				chr16	0.968844	0.999827	0.143878	0.977652	0.941749	0.25744	0.988679	0.138882	0.0752071	0.000192241	0.0222047	0.0942982	0.905702	0.977795	12.2966	0.977795	0.905702	0.999808	447269	86	826	10157
				chr17	0.977401	0.999888	0.17222	0.97635	0.947301	0.288091	0.988004	0.168883	0.0929947	0.000220037	0.0234973	0.0819009	0.918099	0.976503	9.7533	0.976503	0.918099	0.99978	368039	81	908	8856
				chr18	0.970686	0.999935	0.00410702	0.971431	0.93815	0.205451	0.985487	0.0917494	0.048325	0.000156567	0.0284622	0.0952381	0.904762	0.971538	19.6932	0.971538	0.904762	0.999843	447023	70	665	13096
				chr19	0.969847	0.999874	0.22106	0.96617	0.930595	0.258834	0.982744	0.143728	0.0781398	0.000346417	0.0336032	0.105206	0.894794	0.966397	11.7976	0.966397	0.894794	0.999654	279912	97	825	9733
				chr2	0.971938	0.999909	0.0115544	0.967512	0.942126	0.219292	0.983457	0.102988	0.0545592	0.000175618	0.032384	0.0833645	0.916636	0.967616	17.3287	0.967616	0.916636	0.999824	1269578	223	2452	42490
				chr20	0.973761	0.999927	0.0675676	0.97285	0.944938	0.241897	0.986211	0.12302	0.0659329	0.000177697	0.0270338	0.0830904	0.91691	0.972966	14.1669	0.972966	0.91691	0.999822	320714	57	629	8911
				chr21	0.956747	0.999931	0.0342461	0.977429	0.924669	0.184411	0.988575	0.0768217	0.0401812	0.00014141	0.022457	0.128205	0.871795	0.977543	23.8873	0.977543	0.871795	0.999859	212119	30	204	4873
				chr22	0.978555	0.999931	0.278582	0.978383	0.95004	0.282933	0.98905	0.162524	0.0891206	0.000182822	0.0214879	0.0784314	0.921569	0.978512	10.2207	0.978512	0.921569	0.999817	175002	32	376	3843
				chr3	0.953456	0.999843	0.00181011	0.963239	0.912031	0.199322	0.98124	0.091869	0.0485245	0.000313185	0.0365384	0.139399	0.860601	0.963462	19.6081	0.963462	0.860601	0.999687	1066129	334	2062	40432
				chr4	0.968323	0.999922	0.000930953	0.958819	0.930856	0.173941	0.978945	0.0679056	0.0352796	0.000168678	0.0410873	0.097201	0.902799	0.958913	27.345	0.958913	0.902799	0.999831	1132146	191	1774	48510
				chr5	0.974946	0.999911	0.00317129	0.960699	0.94828	0.213512	0.979912	0.0967245	0.0509978	0.00015056	0.0392451	0.0641953	0.935805	0.960755	18.6087	0.960755	0.935805	0.999849	943004	142	2070	38520
				chr6	0.96954	0.999921	0.00114867	0.961522	0.940686	0.192497	0.98035	0.0806899	0.0421958	0.000153432	0.0384015	0.080226	0.919774	0.961598	22.699	0.961598	0.919774	0.999847	925352	142	1628	36954
				chr7	0.954685	0.999816	0.0155747	0.967058	0.924235	0.215665	0.983221	0.103687	0.0550842	0.000266015	0.0327559	0.118774	0.881226	0.967244	17.154	0.967244	0.881226	0.999734	815528	217	1610	27618
				chr8	0.969905	0.999891	0.00256877	0.965814	0.938081	0.211803	0.982577	0.0972867	0.0513897	0.000188423	0.0340733	0.0897656	0.910234	0.965927	18.4592	0.965927	0.910234	0.999812	833076	157	1592	29387
				chr9	0.969645	0.999929	0.00265632	0.965079	0.937408	0.195947	0.9822	0.084039	0.0440545	0.000165142	0.034823	0.0903614	0.909639	0.965177	21.6991	0.965177	0.909639	0.999835	635710	105	1057	22936
	Mutect2	INDEL	FVC	chr1	0.992906	0.999861	0.909047	0.996751	0.916378	0.887845	0.998352	0.887558	0.949174	0.00259712	0.000697287	0.166546	0.833454	0.999303	0.0535481	0.999303	0.833454	0.997403	176275	459	2297	123
				chr10	0.993954	0.999901	0.900229	0.996772	0.909441	0.87752	0.998364	0.876939	0.942921	0.00256312	0.000706169	0.180412	0.819588	0.999294	0.0605346	0.999294	0.819588	0.997437	108962	280	1272	77
				chr11	0.993718	0.999877	0.918317	0.997106	0.921874	0.895966	0.998532	0.895722	0.953737	0.00232162	0.000612001	0.15564	0.84436	0.999388	0.0485075	0.999388	0.84436	0.997678	106144	247	1340	65
				chr12	0.994817	0.999875	0.914994	0.996603	0.917531	0.885214	0.998276	0.885335	0.940988	0.00261078	0.000835483	0.164103	0.835897	0.999165	0.062713	0.999165	0.835897	0.997389	110024	288	1467	92
				chr13	0.989176	0.99978	0.883014	0.996322	0.891273	0.85952	0.998137	0.857396	0.947162	0.00309716	0.000625601	0.216828	0.783172	0.999374	0.0557851	0.999374	0.783172	0.996903	86263	268	968	54
				chr14	0.994916	0.999907	0.922669	0.996932	0.921029	0.895126	0.998443	0.894906	0.954012	0.00247215	0.000639586	0.157303	0.842697	0.99936	0.0482051	0.99936	0.842697	0.997528	73438	182	975	47
				chr15	0.996324	0.999935	0.921316	0.997111	0.926914	0.902241	0.998534	0.902248	0.955703	0.00230353	0.000627865	0.145545	0.854455	0.999372	0.0463499	0.999372	0.854455	0.997696	63668	147	863	40
				chr16	0.992841	0.999846	0.911017	0.996207	0.910666	0.883224	0.998072	0.882658	0.952915	0.00313544	0.000717434	0.17795	0.82205	0.999283	0.0494118	0.999283	0.82205	0.996865	58500	184	850	42
				chr17	0.993383	0.999849	0.922992	0.996506	0.925704	0.897524	0.998223	0.897959	0.948847	0.00270882	0.000843952	0.147748	0.852252	0.999156	0.0539112	0.999156	0.852252	0.997291	60379	164	946	51
				chr18	0.993032	0.999876	0.883575	0.996368	0.898631	0.867578	0.998159	0.866142	0.947109	0.00301358	0.000666099	0.202073	0.797927	0.999334	0.0558442	0.999334	0.797927	0.996986	64512	195	770	43
				chr19	0.992716	0.999828	0.92584	0.99674	0.932671	0.904508	0.998341	0.905213	0.947891	0.00244463	0.000871496	0.133787	0.866213	0.999129	0.0549738	0.999129	0.866213	0.997555	48151	118	764	42
				chr2	0.995051	0.999906	0.925533	0.99691	0.922884	0.895516	0.998432	0.895528	0.950627	0.00243638	0.000698857	0.153534	0.846466	0.999301	0.0519377	0.999301	0.846466	0.997564	185888	454	2503	130
				chr20	0.993454	0.999883	0.909632	0.996841	0.91123	0.890964	0.998397	0.889543	0.967949	0.00277464	0.000427872	0.177112	0.822888	0.999572	0.0331126	0.999572	0.822888	0.997225	46723	130	604	20
				chr21	0.993127	0.999905	0.9047	0.997624	0.916597	0.8835	0.9988	0.883117	0.93865	0.00180644	0.000592997	0.166213	0.833787	0.999407	0.0653595	0.999407	0.833787	0.998194	33707	61	306	20
				chr22	0.989255	0.999731	0.912455	0.996486	0.92211	0.889984	0.998214	0.890443	0.940887	0.00265725	0.000912652	0.154867	0.845133	0.999087	0.0628272	0.999087	0.845133	0.997343	26273	70	382	24
				chr3	0.996654	0.999944	0.926972	0.99705	0.924393	0.894536	0.998504	0.894725	0.945002	0.00225036	0.000740521	0.150473	0.849527	0.999259	0.0581984	0.999259	0.849527	0.99775	155181	350	1976	115
				chr4	0.993049	0.999892	0.89561	0.99701	0.908593	0.876439	0.998487	0.875695	0.94236	0.00237206	0.000652516	0.182161	0.817839	0.999347	0.0611656	0.999347	0.817839	0.997628	162342	386	1733	106
				chr5	0.99281	0.999875	0.905713	0.996788	0.912541	0.88244	0.998372	0.881959	0.94635	0.0025645	0.000690372	0.174228	0.825772	0.99931	0.056692	0.99931	0.825772	0.997435	140407	361	1711	97
				chr6	0.992552	0.999826	0.911138	0.997	0.914959	0.886401	0.99848	0.885892	0.949133	0.00240557	0.000633034	0.169449	0.830551	0.999367	0.0535932	0.999367	0.830551	0.997594	138925	335	1642	88
				chr7	0.992023	0.999837	0.908597	0.996607	0.910286	0.879599	0.99828	0.87907	0.945591	0.00271863	0.000720348	0.178707	0.821293	0.99928	0.0575397	0.99928	0.821293	0.997281	120688	329	1512	87
				chr8	0.993452	0.999859	0.918858	0.996714	0.916449	0.887536	0.998333	0.887299	0.948375	0.00261739	0.000715194	0.166387	0.833613	0.999285	0.0544355	0.999285	0.833613	0.997383	113175	297	1488	81
				chr9	0.995062	0.999913	0.933189	0.997325	0.932207	0.906613	0.998643	0.906876	0.952931	0.00205959	0.000653123	0.134933	0.865067	0.999347	0.0493934	0.999347	0.865067	0.99794	87216	180	1154	57
			Frequency	chr1	0.946577	0.998337	0.422944	0.982367	0.946577	0.64193	0.990978	0.613483	0.462802	0.0014332	0.0164968	0.0903483	0.909652	0.983503	1.16075	0.983503	0.909652	0.998567	173488	249	2507	2910
				chr10	0.942861	0.998379	0.371123	0.981888	0.942861	0.616617	0.990743	0.583143	0.430679	0.00140677	0.0169847	0.0972938	0.902706	0.983015	1.32191	0.983015	0.902706	0.998593	107187	151	1401	1852
				chr11	0.952366	0.998581	0.48218	0.985027	0.952366	0.668658	0.992353	0.643709	0.495413	0.00123029	0.0139819	0.0812854	0.918715	0.986018	1.01852	0.986018	0.918715	0.99877	104724	129	1458	1485
				chr12	0.949739	0.998404	0.442676	0.982739	0.949739	0.652045	0.991166	0.624684	0.474041	0.00136429	0.016192	0.0843305	0.91567	0.983808	1.10952	0.983808	0.91567	0.998636	108333	148	1607	1783
				chr13	0.938914	0.998255	0.532586	0.987265	0.938914	0.680498	0.99351	0.663447	0.529129	0.00160279	0.0113303	0.110841	0.889159	0.98867	0.8899	0.98867	0.889159	0.998397	85339	137	1099	978
				chr14	0.949344	0.99841	0.499989	0.984848	0.949344	0.673568	0.992256	0.651249	0.506232	0.00139203	0.0140165	0.0872947	0.912705	0.985984	0.975379	0.985984	0.912705	0.998608	72455	101	1056	1030
				chr15	0.94359	0.998218	0.445354	0.982941	0.94359	0.648433	0.991273	0.622951	0.475495	0.00156051	0.0157908	0.0970297	0.90297	0.984209	1.10307	0.984209	0.90297	0.998439	62702	98	912	1006
				chr16	0.940633	0.997912	0.387427	0.978548	0.940633	0.622949	0.988984	0.593253	0.442125	0.0017749	0.0200881	0.098646	0.901354	0.979912	1.2618	0.979912	0.901354	0.998225	57366	102	932	1176
				chr17	0.948071	0.998102	0.376217	0.977039	0.948071	0.623457	0.988188	0.590553	0.435284	0.00153719	0.0218766	0.081982	0.918018	0.978123	1.29735	0.978123	0.918018	0.998463	59108	91	1019	1322
				chr18	0.934767	0.998056	0.481895	0.985104	0.934767	0.656078	0.992396	0.635821	0.496793	0.00177102	0.0133684	0.117098	0.882902	0.986632	1.01291	0.986632	0.882902	0.998229	63692	113	852	863
				chr19	0.947811	0.998101	0.277366	0.969638	0.947811	0.570088	0.98432	0.522742	0.364286	0.0014092	0.0295479	0.0748299	0.92517	0.970452	1.7451	0.970452	0.92517	0.998591	46769	66	816	1424
				chr2	0.954086	0.998545	0.508335	0.984956	0.954086	0.680178	0.992309	0.657346	0.510674	0.00125248	0.014047	0.0777815	0.922218	0.985953	0.958196	0.985953	0.922218	0.998748	183405	230	2727	2613
				chr20	0.951163	0.998472	0.379763	0.980412	0.951163	0.626817	0.989965	0.592463	0.436693	0.00126282	0.0186552	0.0790191	0.920981	0.981345	1.28994	0.981345	0.920981	0.998737	45871	58	676	872
				chr21	0.947734	0.998865	0.409771	0.987241	0.947734	0.636664	0.993516	0.604905	0.453678	0.00101918	0.0118896	0.0926431	0.907357	0.98811	1.2042	0.98811	0.907357	0.998981	33326	34	333	401
				chr22	0.949723	0.99828	0.334333	0.975962	0.949723	0.603902	0.98764	0.564658	0.406829	0.0013606	0.0231205	0.0774336	0.922566	0.976879	1.45803	0.976879	0.922566	0.998639	25689	35	417	608
				chr3	0.953033	0.998597	0.524288	0.986309	0.953033	0.685896	0.993012	0.66449	0.520458	0.00123114	0.012679	0.0812554	0.918745	0.987321	0.921385	0.987321	0.918745	0.998769	153327	189	2137	1969
				chr4	0.946049	0.998596	0.528369	0.988199	0.946049	0.68304	0.993994	0.663315	0.524253	0.00128016	0.0106865	0.0972157	0.902784	0.989314	0.907475	0.989314	0.902784	0.99872	160712	206	1913	1736
				chr5	0.948149	0.998475	0.503574	0.985902	0.948149	0.674117	0.992805	0.652129	0.508365	0.00135378	0.0129676	0.0907336	0.909266	0.987032	0.967091	0.987032	0.909266	0.998646	138682	188	1884	1822
				chr6	0.952076	0.998641	0.511788	0.986616	0.952076	0.680077	0.993175	0.657594	0.512733	0.00120038	0.0123873	0.0834598	0.91654	0.987613	0.950331	0.987613	0.91654	0.9988	137291	165	1812	1722
				chr7	0.935965	0.998054	0.472415	0.984496	0.935965	0.653113	0.992081	0.631803	0.490969	0.00176036	0.0140012	0.114068	0.885932	0.985999	1.03679	0.985999	0.885932	0.99824	119084	210	1631	1691
				chr8	0.946284	0.998312	0.517339	0.985431	0.946284	0.678609	0.992557	0.658656	0.51744	0.00150113	0.013315	0.0941176	0.905882	0.986685	0.932591	0.986685	0.905882	0.998499	111748	168	1617	1508
				chr9	0.958419	0.998733	0.491917	0.984979	0.958419	0.676752	0.992324	0.651114	0.500605	0.0010682	0.0141968	0.0689655	0.931034	0.985803	0.997585	0.985803	0.931034	0.998932	86034	92	1242	1239
			GARFIELD	chr1	0.628613	0.988591	0.12174	0.982529	0.519656	0.0833297	0.991182	0.0690065	0.191419	0.0147859	0.00277781	0.95791	0.04209	0.997222	4.22414	0.997222	0.04209	0.985214	175908	2640	116	490
				chr10	0.633715	0.989731	0.148037	0.984592	0.524709	0.109598	0.99223	0.0858369	0.25641	0.013348	0.00212768	0.948454	0.0515464	0.997872	2.9	0.997872	0.0515464	0.986652	108807	1472	80	232
				chr11	0.66169	0.99006	0.157801	0.983209	0.53371	0.126357	0.991525	0.110128	0.250559	0.0137402	0.00315416	0.929427	0.0705734	0.996846	2.99107	0.996846	0.0705734	0.98626	105874	1475	112	335
				chr12	0.638571	0.988679	0.138121	0.982212	0.520521	0.0866378	0.99102	0.0718284	0.197943	0.0150518	0.00283338	0.956125	0.0438746	0.997167	4.05195	0.997167	0.0438746	0.984948	109804	1678	77	312
				chr13	0.621025	0.989316	0.116948	0.983758	0.518859	0.0779847	0.991808	0.065703	0.174825	0.0135905	0.00273411	0.959547	0.0404531	0.997266	4.72	0.997266	0.0404531	0.98641	86081	1186	50	236
				chr14	0.622748	0.988315	0.126846	0.982436	0.522346	0.0929989	0.991134	0.0774103	0.208333	0.0148162	0.00284412	0.952463	0.0475367	0.997156	3.8	0.997156	0.0475367	0.985184	73276	1102	55	209
				chr15	0.647286	0.989012	0.13336	0.982493	0.517061	0.0767735	0.991164	0.061309	0.187817	0.0150804	0.00251146	0.963366	0.0366337	0.997489	4.32432	0.997489	0.0366337	0.98492	63548	973	37	160
				chr16	0.631597	0.987211	0.144576	0.981939	0.519117	0.10956	0.990881	0.0708117	0.330645	0.0167025	0.00141779	0.960348	0.0396518	0.998582	2.02439	0.998582	0.0396518	0.983297	58459	993	41	83
				chr17	0.653284	0.987494	0.17496	0.98102	0.519418	0.10552	0.990412	0.0715421	0.304054	0.0173475	0.00170445	0.959459	0.0405405	0.998296	2.28889	0.998296	0.0405405	0.982652	60327	1065	45	103
				chr18	0.632456	0.989196	0.128345	0.983562	0.518017	0.0815856	0.991708	0.0642919	0.198925	0.0142039	0.00230811	0.961658	0.038342	0.997692	4.02703	0.997692	0.038342	0.985796	64406	928	37	149
				chr19	0.669091	0.988099	0.19882	0.981172	0.513477	0.0827827	0.990491	0.0513347	0.271739	0.0174959	0.00139024	0.971655	0.0283447	0.99861	2.68	0.99861	0.0283447	0.982504	48126	857	25	67
				chr2	0.639299	0.98872	0.14468	0.982469	0.529495	0.118669	0.991148	0.0994836	0.253463	0.0147355	0.00289757	0.938113	0.061887	0.997102	2.94536	0.997102	0.061887	0.985265	185479	2774	183	539
				chr20	0.630699	0.988593	0.137382	0.982707	0.517843	0.0803453	0.991273	0.063854	0.195804	0.0149153	0.00246026	0.961853	0.0381471	0.99754	4.10714	0.99754	0.0381471	0.985085	46628	706	28	115
				chr21	0.596287	0.991315	0.0788052	0.987417	0.505819	0.0261597	0.993668	0.022779	0.0694444	0.0106402	0.00198654	0.986376	0.013624	0.998013	13.4	0.998013	0.013624	0.98936	33660	362	5	67
				chr22	0.639873	0.987822	0.170752	0.982018	0.503797	0.0263376	0.990926	0.0163599	0.108108	0.0167715	0.0012549	0.99115	0.00884956	0.998745	8.25	0.998745	0.00884956	0.983229	26264	448	4	33
				chr3	0.62802	0.989032	0.13287	0.983156	0.523079	0.0937929	0.9915	0.0790843	0.204668	0.0140833	0.00285262	0.950989	0.0490112	0.997147	3.88596	0.997147	0.0490112	0.985917	154853	2212	114	443
				chr4	0.62734	0.990425	0.108313	0.98448	0.525908	0.0918106	0.992174	0.0839311	0.174888	0.0122149	0.00339801	0.944785	0.0552147	0.996602	4.71795	0.996602	0.0552147	0.987785	161896	2002	117	552
				chr5	0.644805	0.989693	0.145298	0.983658	0.537123	0.13983	0.991752	0.120755	0.276817	0.013465	0.002975	0.92278	0.0772201	0.997025	2.6125	0.997025	0.0772201	0.986535	140086	1912	160	418
				chr6	0.639125	0.989897	0.132994	0.983304	0.526068	0.0944091	0.991575	0.0854701	0.184255	0.0132984	0.00350327	0.94436	0.0556399	0.996497	4.42727	0.996497	0.0556399	0.986702	138526	1867	110	487
				chr7	0.631192	0.988933	0.138508	0.983403	0.525675	0.110618	0.991625	0.08867	0.252551	0.0142525	0.002426	0.946225	0.0537751	0.997574	2.9596	0.997574	0.0537751	0.985747	120482	1742	99	293
				chr8	0.645829	0.98903	0.139742	0.982285	0.525626	0.101817	0.991056	0.0869176	0.217002	0.0147303	0.00309034	0.945658	0.0543417	0.99691	3.60825	0.99691	0.0543417	0.98527	112906	1688	97	350
				chr9	0.625058	0.988729	0.110234	0.982936	0.516327	0.0718798	0.99139	0.0585305	0.172794	0.0145695	0.00257812	0.964768	0.0352324	0.997422	4.78723	0.997422	0.0352324	0.98543	87048	1287	47	225
			Hard Filter	chr1	0.522179	0.985289	0.0276161	0.973782	0.522179	0.0490129	0.986705	0.0619133	0.0688583	0.014703	0.0118822	0.943759	0.0562409	0.988118	13.5226	0.988118	0.0562409	0.985297	174302	2601	155	2096
				chr10	0.523503	0.986617	0.0279019	0.975323	0.523503	0.0501877	0.987497	0.0625215	0.066961	0.0133752	0.0116289	0.941366	0.058634	0.988371	13.9341	0.988371	0.058634	0.986625	107771	1461	91	1268
				chr11	0.531316	0.986187	0.0395653	0.975435	0.531316	0.0692402	0.987551	0.0811936	0.0903475	0.0138027	0.0110913	0.926276	0.073724	0.988909	10.0684	0.988909	0.073724	0.986197	105031	1470	117	1178
				chr12	0.531715	0.985293	0.0424753	0.974998	0.531715	0.0734922	0.987326	0.0850507	0.0998464	0.0146967	0.0106433	0.925926	0.0740741	0.989357	9.01538	0.989357	0.0740741	0.985303	108944	1625	130	1172
				chr13	0.520539	0.986455	0.0270117	0.976848	0.520539	0.0476018	0.98828	0.058523	0.0687023	0.0135394	0.00989376	0.949029	0.0509709	0.990106	13.5556	0.990106	0.0509709	0.986461	85463	1173	63	854
				chr14	0.527792	0.985348	0.0364074	0.974733	0.527792	0.063507	0.987191	0.0754902	0.0872027	0.0146423	0.0109682	0.933449	0.0665514	0.989032	10.4675	0.989032	0.0665514	0.985358	72679	1080	77	806
				chr15	0.514545	0.984841	0.0177028	0.972743	0.514545	0.0318927	0.986174	0.0454545	0.0501193	0.0151534	0.0124945	0.958416	0.0415842	0.987505	18.9524	0.987505	0.0415842	0.984847	62912	968	42	796
				chr16	0.527315	0.983577	0.0346062	0.970978	0.527315	0.06069	0.985258	0.0749064	0.0838323	0.016411	0.0130675	0.932302	0.0676983	0.986932	10.9286	0.986932	0.0676983	0.983589	57777	964	70	765
				chr17	0.521163	0.982713	0.0258305	0.968817	0.521163	0.0460515	0.984145	0.0616137	0.0673797	0.0172758	0.0144299	0.943243	0.0567568	0.98557	13.8413	0.98557	0.0567568	0.982724	59558	1047	63	872
				chr18	0.526085	0.986029	0.0348799	0.976328	0.526085	0.0608704	0.988011	0.0718133	0.0849858	0.013963	0.010007	0.937824	0.0621762	0.989993	10.7667	0.989993	0.0621762	0.986037	63909	905	60	646
				chr19	0.522727	0.98283	0.0259667	0.967641	0.522727	0.0472817	0.983536	0.0636792	0.0663391	0.0171567	0.0157699	0.938776	0.0612245	0.98423	14.0741	0.98423	0.0612245	0.982843	47433	828	54	760
				chr2	0.530804	0.985302	0.0409667	0.974891	0.530804	0.0710258	0.987271	0.0827373	0.0965704	0.0146874	0.0107624	0.927629	0.0723706	0.989238	9.35514	0.989238	0.0723706	0.985313	184016	2743	214	2002
				chr20	0.528252	0.985401	0.0357731	0.974156	0.528252	0.0627682	0.986895	0.075358	0.084317	0.0145892	0.0116167	0.93188	0.0681199	0.988383	10.86	0.988383	0.0681199	0.985411	46200	684	50	543
				chr21	0.532411	0.989926	0.0388802	0.981375	0.532411	0.0691581	0.990592	0.0783745	0.0838509	0.0100675	0.0087467	0.926431	0.0735695	0.991253	10.9259	0.991253	0.0735695	0.989932	33432	340	27	295
				chr22	0.519396	0.983747	0.0252851	0.972074	0.519396	0.044568	0.985827	0.0580076	0.0674487	0.0162451	0.0120926	0.949115	0.050885	0.987907	13.8261	0.987907	0.050885	0.983755	25979	429	23	318
				chr3	0.527998	0.986058	0.0379025	0.976577	0.527998	0.0659079	0.988138	0.0765383	0.0915072	0.013934	0.00978132	0.934222	0.0657782	0.990219	9.9281	0.990219	0.0657782	0.986066	153777	2173	153	1519
				chr4	0.528553	0.98785	0.0376468	0.979127	0.528553	0.0656951	0.989444	0.0753701	0.0877193	0.0121433	0.00896287	0.933931	0.0660689	0.991037	10.4	0.991037	0.0660689	0.987857	160992	1979	140	1456
				chr5	0.540779	0.986637	0.0551229	0.977275	0.540779	0.0942423	0.988492	0.104478	0.122251	0.0133518	0.00965809	0.908784	0.0912162	0.990342	7.17989	0.990342	0.0912162	0.986648	139147	1883	189	1357
				chr6	0.533289	0.986899	0.0450379	0.977878	0.533289	0.0778073	0.988803	0.087745	0.104022	0.0130923	0.00929409	0.924127	0.0758725	0.990706	8.61333	0.990706	0.0758725	0.986908	137721	1827	150	1292
				chr7	0.529359	0.985855	0.0391395	0.975909	0.529359	0.0680076	0.987795	0.0791771	0.0929042	0.0141362	0.010267	0.931016	0.0689842	0.989733	9.76378	0.989733	0.0689842	0.985864	119535	1714	127	1240
				chr8	0.531873	0.985459	0.0421972	0.975044	0.531873	0.073107	0.987349	0.0847944	0.0983728	0.0145309	0.0107632	0.92549	0.0745098	0.989237	9.16541	0.989237	0.0745098	0.985469	112037	1652	133	1219
				chr9	0.530059	0.985837	0.0399715	0.975815	0.530059	0.0694061	0.987746	0.0806521	0.0942828	0.0141536	0.0103468	0.929535	0.0704648	0.989653	9.60638	0.989653	0.0704648	0.985846	86370	1240	94	903
			VEF	chr1	0.941486	0.998789	0.373702	0.984996	0.655207	0.397784	0.992404	0.392405	0.520384	0.0106375	0.0045352	0.685051	0.314949	0.995465	0.921659	0.995465	0.314949	0.989363	175598	1888	868	800
				chr10	0.942534	0.998934	0.367821	0.985912	0.667019	0.403662	0.992872	0.403065	0.497164	0.00936704	0.00487899	0.661082	0.338918	0.995121	1.01141	0.995121	0.338918	0.990633	108507	1026	526	532
				chr11	0.936962	0.998834	0.314636	0.98358	0.660522	0.365087	0.991682	0.370107	0.425184	0.0100119	0.00661902	0.672338	0.327662	0.993381	1.35192	0.993381	0.327662	0.989988	105506	1067	520	703
				chr12	0.937139	0.998659	0.363432	0.984911	0.657866	0.405554	0.99236	0.399716	0.531693	0.0107658	0.00449526	0.679772	0.320228	0.995505	0.880783	0.995505	0.320228	0.989234	109621	1193	562	495
				chr13	0.931632	0.998695	0.350121	0.985129	0.669879	0.393089	0.992472	0.396104	0.46413	0.00933824	0.00571151	0.654531	0.345469	0.994288	1.15457	0.994288	0.345469	0.990662	85824	809	427	493
				chr14	0.946632	0.998851	0.339265	0.982918	0.664232	0.373001	0.99134	0.378352	0.434004	0.0104274	0.00688576	0.66465	0.33535	0.993114	1.30412	0.993114	0.33535	0.989573	72979	769	388	506
				chr15	0.945927	0.998919	0.377881	0.985043	0.660619	0.41007	0.992426	0.404674	0.534091	0.0106237	0.00450493	0.674257	0.325743	0.995495	0.87234	0.995495	0.325743	0.989376	63421	681	329	287
				chr16	0.945377	0.998782	0.406188	0.984339	0.660469	0.430182	0.992063	0.418692	0.588441	0.0118295	0.00401421	0.675048	0.324952	0.995986	0.699405	0.995986	0.324952	0.98817	58307	698	336	235
				chr17	0.947957	0.998736	0.415557	0.983702	0.658742	0.427553	0.991736	0.415842	0.588138	0.0123578	0.00413702	0.678378	0.321622	0.995863	0.70028	0.995863	0.321622	0.987642	60180	753	357	250
				chr18	0.93868	0.998834	0.363531	0.985027	0.676981	0.411847	0.992417	0.414328	0.488732	0.00953557	0.00562311	0.640415	0.359585	0.994377	1.04611	0.994377	0.359585	0.990464	64192	618	347	363
				chr19	0.945722	0.998566	0.41308	0.984391	0.670385	0.454426	0.992085	0.442504	0.617886	0.0118972	0.00390098	0.655329	0.344671	0.996099	0.618421	0.996099	0.344671	0.988103	48005	578	304	188
				chr2	0.942821	0.998754	0.414058	0.98639	0.654624	0.438196	0.993114	0.417836	0.631759	0.0108472	0.00289219	0.687859	0.312141	0.997108	0.582882	0.997108	0.312141	0.989153	185480	2034	923	538
				chr20	0.942081	0.998865	0.346152	0.984961	0.65577	0.399327	0.992386	0.393888	0.522523	0.0106734	0.00453544	0.683924	0.316076	0.995465	0.913793	0.995465	0.316076	0.989327	46531	502	232	212
				chr21	0.916627	0.998626	0.248171	0.985599	0.650437	0.308018	0.992723	0.315202	0.322857	0.00752726	0.00702701	0.692098	0.307902	0.992973	2.09735	0.992973	0.307902	0.992473	33490	254	113	237
				chr22	0.946808	0.998848	0.431418	0.985233	0.685905	0.468387	0.992514	0.462585	0.600707	0.0106552	0.00429707	0.623894	0.376106	0.995703	0.664706	0.995703	0.376106	0.989345	26184	282	170	113
				chr3	0.94992	0.999068	0.388232	0.985738	0.681925	0.432625	0.992778	0.432896	0.52381	0.00941122	0.00502267	0.631126	0.368874	0.994977	0.909091	0.994977	0.368874	0.990589	154516	1468	858	780
				chr4	0.935026	0.998861	0.322735	0.986285	0.655606	0.371904	0.993067	0.372533	0.453315	0.00888472	0.0049739	0.683813	0.316187	0.995026	1.20597	0.995026	0.316187	0.991115	161640	1449	670	808
				chr5	0.942463	0.998876	0.343768	0.985194	0.651786	0.379752	0.992508	0.377102	0.485194	0.0101445	0.00482549	0.691602	0.308398	0.995175	1.06103	0.995175	0.308398	0.989856	139826	1433	639	678
				chr6	0.944489	0.999001	0.345019	0.985786	0.657717	0.389087	0.99281	0.387156	0.489559	0.00962082	0.00474776	0.679818	0.320182	0.995252	1.04265	0.995252	0.320182	0.990379	138353	1344	633	660
				chr7	0.934721	0.998615	0.317116	0.98395	0.653259	0.367177	0.991872	0.368826	0.450274	0.0104336	0.00581246	0.68767	0.31233	0.994188	1.22087	0.994188	0.31233	0.989566	120073	1266	575	702
				chr8	0.939647	0.998779	0.363713	0.984805	0.664479	0.407816	0.992304	0.405442	0.516017	0.0104403	0.00493572	0.666106	0.333894	0.995064	0.937919	0.995064	0.333894	0.98956	112697	1189	596	559
				chr9	0.95267	0.999126	0.366986	0.985238	0.655164	0.396093	0.992529	0.391061	0.515971	0.0104109	0.00451457	0.685157	0.314843	0.995485	0.938095	0.995485	0.314843	0.989589	86879	914	420	394
			VQSR	chr1	0.802237	0.995875	0.138783	0.981575	0.562032	0.182929	0.990683	0.177423	0.283214	0.013491	0.00510777	0.870827	0.129173	0.994892	2.5309	0.994892	0.129173	0.986509	175497	2400	356	901
				chr10	0.801143	0.996195	0.156324	0.983832	0.571326	0.212796	0.991833	0.203209	0.32948	0.0120474	0.00425536	0.853093	0.146907	0.995745	2.03509	0.995745	0.146907	0.987953	108575	1324	228	464
				chr11	0.822456	0.996486	0.173323	0.981929	0.589544	0.230899	0.990857	0.231861	0.3098	0.0121014	0.00616709	0.814745	0.185255	0.993833	2.22789	0.993833	0.185255	0.987899	105554	1293	294	655
				chr12	0.794282	0.995399	0.14986	0.981568	0.570098	0.204607	0.990677	0.198289	0.312118	0.0135069	0.00510371	0.854701	0.145299	0.994896	2.20392	0.994896	0.145299	0.986493	109554	1500	255	562
				chr13	0.810321	0.996313	0.129751	0.983119	0.563593	0.186895	0.991472	0.18071	0.286972	0.0123355	0.00469201	0.868123	0.131877	0.995308	2.48466	0.995308	0.131877	0.987665	85912	1073	163	405
				chr14	0.797193	0.995713	0.150273	0.981311	0.566011	0.189673	0.990547	0.185639	0.285971	0.0134708	0.00540246	0.862576	0.137424	0.994598	2.49686	0.994598	0.137424	0.986529	73088	998	159	397
				chr15	0.808891	0.995948	0.144945	0.98169	0.556603	0.176211	0.990743	0.167252	0.288136	0.0138558	0.00461481	0.882178	0.117822	0.995385	2.47059	0.995385	0.117822	0.986144	63414	891	119	294
				chr16	0.79531	0.994918	0.15427	0.981704	0.556999	0.211026	0.990749	0.181682	0.40604	0.015402	0.00302347	0.882979	0.117021	0.996977	1.46281	0.996977	0.117021	0.984598	58365	913	121	177
				chr17	0.795905	0.994932	0.182377	0.981427	0.569591	0.246668	0.990602	0.216587	0.452722	0.0155578	0.00316068	0.857658	0.142342	0.996839	1.20886	0.996839	0.142342	0.984442	60239	952	158	191
				chr18	0.79216	0.995664	0.141182	0.982753	0.564562	0.194217	0.991284	0.185879	0.304965	0.0128424	0.00455426	0.866321	0.133679	0.995446	2.27907	0.995446	0.133679	0.987158	64261	836	129	294
				chr19	0.796819	0.995044	0.199681	0.981274	0.567511	0.237737	0.990525	0.209802	0.434164	0.0155757	0.00329923	0.861678	0.138322	0.996701	1.30328	0.996701	0.138322	0.984424	48034	760	122	159
				chr2	0.802191	0.99574	0.152805	0.981564	0.571801	0.207317	0.990674	0.20165	0.312722	0.0134191	0.00519842	0.851201	0.148799	0.994802	2.19773	0.994802	0.148799	0.986581	185051	2517	440	967
				chr20	0.809562	0.99591	0.154811	0.982413	0.568652	0.210662	0.991109	0.199425	0.33657	0.0133565	0.00438568	0.858311	0.141689	0.995614	1.97115	0.995614	0.141689	0.986643	46538	630	104	205
				chr21	0.827371	0.997475	0.097194	0.986567	0.539078	0.121457	0.993232	0.11583	0.198675	0.00992841	0.00358763	0.918256	0.0817439	0.996412	4.03333	0.996412	0.0817439	0.990072	33606	337	30	121
				chr22	0.816194	0.995834	0.178989	0.982654	0.55848	0.225574	0.991233	0.188811	0.45	0.0149461	0.00250979	0.880531	0.119469	0.99749	1.22222	0.99749	0.119469	0.985054	26231	398	54	66
				chr3	0.804773	0.996009	0.152484	0.982166	0.570854	0.19915	0.990983	0.195708	0.292558	0.0126811	0.00532531	0.852966	0.147034	0.994675	2.41813	0.994675	0.147034	0.987319	154469	1984	342	827
				chr4	0.799211	0.996409	0.120382	0.982919	0.566338	0.170267	0.99137	0.172992	0.229687	0.0111766	0.00606963	0.861255	0.138745	0.99393	3.35374	0.99393	0.138745	0.988823	161462	1825	294	986
				chr5	0.803707	0.99609	0.167835	0.982662	0.580126	0.22058	0.991234	0.217226	0.315838	0.0122199	0.00528811	0.834459	0.165541	0.994712	2.16618	0.994712	0.165541	0.98778	139761	1729	343	743
				chr6	0.817625	0.996476	0.148463	0.982403	0.576222	0.201027	0.991103	0.201481	0.276991	0.0118976	0.00587715	0.841679	0.158321	0.994123	2.61022	0.994123	0.158321	0.988102	138196	1664	313	817
				chr7	0.802048	0.995898	0.156024	0.982857	0.567655	0.207632	0.991336	0.196483	0.331613	0.0130005	0.00428897	0.860402	0.139598	0.995711	2.01556	0.995711	0.139598	0.986999	120257	1584	257	518
				chr8	0.807496	0.995961	0.149284	0.981415	0.572328	0.204172	0.990598	0.200449	0.301462	0.0132893	0.00548315	0.84986	0.15014	0.994517	2.31716	0.994517	0.15014	0.986711	112635	1517	268	621
				chr9	0.792355	0.995731	0.124776	0.981864	0.554537	0.165133	0.990833	0.159079	0.263432	0.0134272	0.00486978	0.886057	0.113943	0.99513	2.79605	0.99513	0.113943	0.986573	86848	1182	152	425
		SNV	FVC	chr1	0.999514	0.999986	0.988099	0.999052	0.983829	0.977394	0.999515	0.977825	0.987936	0.000708083	0.000260989	0.0320813	0.967919	0.999739	0.0122112	0.999739	0.967919	0.999292	1206631	855	25796	315
				chr10	0.999509	0.99999	0.984332	0.99903	0.981902	0.973743	0.999506	0.974181	0.984477	0.000694243	0.000294088	0.0359009	0.964099	0.999706	0.015768	0.999706	0.964099	0.999306	761452	529	14206	224
				chr11	0.9995	0.999988	0.98655	0.999058	0.98181	0.974666	0.99952	0.975077	0.986543	0.000703447	0.000256149	0.0361246	0.963875	0.999744	0.0136411	0.999744	0.963875	0.999297	772791	544	14515	198
				chr12	0.999514	0.999988	0.987303	0.99902	0.983764	0.976602	0.999499	0.977056	0.986469	0.00070867	0.000292482	0.0321791	0.967821	0.999708	0.0137168	0.999708	0.967821	0.999291	741709	526	15820	217
				chr13	0.999513	0.999991	0.98224	0.999087	0.978905	0.972101	0.999536	0.972451	0.987323	0.000717595	0.000210379	0.0419799	0.95802	0.99979	0.0128401	0.99979	0.95802	0.999282	598794	430	9813	126
				chr14	0.999597	0.999991	0.987175	0.998932	0.982598	0.973484	0.999455	0.973991	0.982571	0.000728424	0.000362365	0.0344408	0.965559	0.999638	0.0177377	0.999638	0.965559	0.999272	504832	368	10317	183
				chr15	0.999586	0.999991	0.985998	0.999033	0.982246	0.975435	0.999507	0.975861	0.98723	0.000728306	0.000257969	0.035249	0.964751	0.999742	0.0129354	0.999742	0.964751	0.999272	441800	322	8813	114
				chr16	0.999674	0.999993	0.987598	0.999117	0.982831	0.977198	0.99955	0.977573	0.989565	0.00069344	0.000207032	0.0341315	0.965868	0.999793	0.0105452	0.999793	0.965868	0.999307	453942	315	8914	94
				chr17	0.999676	0.999989	0.992778	0.999103	0.98665	0.982494	0.999539	0.982906	0.992495	0.000721129	0.000200418	0.0264992	0.973501	0.9998	0.00756125	0.9998	0.973501	0.999279	374143	270	9919	75
				chr18	0.999436	0.999985	0.981338	0.999062	0.979175	0.972036	0.999523	0.972409	0.986644	0.000726199	0.000227598	0.0414223	0.958578	0.999772	0.0135364	0.999772	0.958578	0.999274	456843	332	7683	104
				chr19	0.999756	0.999992	0.994422	0.998809	0.987558	0.980128	0.999385	0.980728	0.98595	0.000783317	0.000445771	0.0244379	0.975562	0.999554	0.0142507	0.999554	0.975562	0.999217	287015	225	8982	128
				chr2	0.99959	0.99999	0.988371	0.999108	0.983788	0.977245	0.999545	0.977648	0.987673	0.000661957	0.000248624	0.0321751	0.967825	0.999751	0.0124812	0.999751	0.967825	0.999338	1302848	863	25959	324
				chr20	0.999632	0.999992	0.991089	0.999096	0.984966	0.977976	0.999539	0.978401	0.986728	0.000641615	0.00028119	0.0297872	0.970213	0.999719	0.0134503	0.999719	0.970213	0.999358	327089	210	6840	92
				chr21	0.999616	0.999994	0.984993	0.999405	0.985028	0.979787	0.999698	0.980037	0.990071	0.000454968	0.000148606	0.0297963	0.970204	0.999851	0.0100282	0.999851	0.970204	0.999545	215302	98	3191	32
				chr22	0.999736	0.999993	0.991248	0.999048	0.984883	0.979256	0.999513	0.979692	0.989566	0.000726499	0.000247917	0.0299861	0.970014	0.999752	0.010544	0.999752	0.970014	0.999274	177435	129	4173	44
				chr3	0.999429	0.999986	0.98484	0.998988	0.980763	0.973784	0.999484	0.974216	0.986974	0.000775023	0.000257565	0.0382166	0.961783	0.999742	0.0131984	0.999742	0.961783	0.999225	1098470	852	21442	283
				chr4	0.999513	0.999991	0.983154	0.999042	0.980737	0.97144	0.999513	0.971872	0.982178	0.000668726	0.000305473	0.0382197	0.96178	0.999695	0.0181459	0.999695	0.96178	0.999331	1171594	784	19729	358
				chr5	0.99956	0.999989	0.986934	0.998973	0.982924	0.973897	0.999476	0.974385	0.98271	0.000697206	0.000350775	0.0338006	0.966199	0.999649	0.0175944	0.999649	0.966199	0.999303	974642	680	19438	342
				chr6	0.999433	0.999987	0.984617	0.999041	0.983071	0.974002	0.999511	0.974456	0.982571	0.000646707	0.000330783	0.0335268	0.966473	0.999669	0.0177379	0.999669	0.966473	0.999353	954993	618	17815	316
				chr7	0.999424	0.999984	0.985336	0.99902	0.98141	0.974546	0.9995	0.974968	0.987161	0.000746167	0.000253225	0.0369276	0.963072	0.999747	0.0130061	0.999747	0.963072	0.999254	836989	625	16300	212
				chr8	0.999423	0.999988	0.983968	0.999026	0.980998	0.972942	0.999504	0.973371	0.984724	0.000711039	0.000281501	0.037723	0.962277	0.999718	0.0155134	0.999718	0.962277	0.999289	855884	609	15535	241
				chr9	0.999625	0.999993	0.987286	0.999157	0.984281	0.97695	0.99957	0.977341	0.986007	0.000596072	0.000262971	0.0311751	0.968825	0.999737	0.0141914	0.999737	0.968825	0.999404	653893	390	12120	172
			Frequency	chr1	0.955752	0.99805	0.892571	0.997172	0.955752	0.931869	0.998555	0.933065	0.95462	0.00193109	0.000957789	0.0875389	0.912461	0.999042	0.0475368	0.999042	0.912461	0.998069	1205790	2333	24318	1156
				chr10	0.953665	0.998211	0.886663	0.997361	0.953665	0.927796	0.998656	0.928891	0.950497	0.00177351	0.000915087	0.0917543	0.908246	0.999085	0.052081	0.999085	0.908246	0.998226	760979	1352	13383	697
				chr11	0.949945	0.998054	0.882836	0.997349	0.949945	0.927607	0.99865	0.928496	0.95811	0.00193309	0.000767152	0.0993426	0.900657	0.999233	0.0437219	0.999233	0.900657	0.998067	772396	1496	13563	593
				chr12	0.956685	0.998095	0.892654	0.997134	0.956685	0.930957	0.998536	0.932236	0.950766	0.00188405	0.00104323	0.0855867	0.914413	0.998957	0.051783	0.998957	0.914413	0.998116	741152	1399	14947	774
				chr13	0.951564	0.998346	0.88505	0.997687	0.951564	0.92849	0.998824	0.929285	0.956207	0.00164309	0.000707941	0.0961632	0.903837	0.999292	0.0457982	0.999292	0.903837	0.998357	598496	985	9258	424
				chr14	0.952603	0.997999	0.886225	0.99715	0.952603	0.928309	0.998545	0.929442	0.953986	0.00198397	0.000924725	0.0938699	0.90613	0.999075	0.0482338	0.999075	0.90613	0.998016	504548	1003	9682	467
				chr15	0.949173	0.997903	0.88097	0.997142	0.949173	0.926259	0.998542	0.927245	0.95712	0.00208151	0.000832741	0.100821	0.899179	0.999167	0.0448016	0.999167	0.899179	0.997918	441546	921	8214	368
				chr16	0.949638	0.997957	0.874867	0.996892	0.949638	0.918914	0.998415	0.920266	0.941003	0.0020223	0.00114749	0.0995774	0.900423	0.998853	0.0626955	0.998853	0.900423	0.997978	453515	919	8310	521
				chr17	0.947773	0.997165	0.875213	0.995996	0.947773	0.92067	0.997945	0.922332	0.949304	0.0028043	0.00130405	0.10315	0.89685	0.998696	0.0534034	0.998696	0.89685	0.997196	373730	1051	9138	488
				chr18	0.955062	0.998426	0.890261	0.997686	0.955062	0.930435	0.998823	0.931369	0.95276	0.00156134	0.000792214	0.089083	0.910917	0.999208	0.0495822	0.999208	0.910917	0.998439	456585	714	7301	362
				chr19	0.947906	0.996672	0.865482	0.994598	0.947906	0.909063	0.997214	0.911737	0.925773	0.00326354	0.00230895	0.101879	0.898121	0.997691	0.080179	0.997691	0.898121	0.996736	286480	938	8269	663
				chr2	0.956831	0.998226	0.897175	0.997517	0.956831	0.935942	0.998733	0.936914	0.960525	0.00175935	0.000773497	0.0855641	0.914436	0.999227	0.0410976	0.999227	0.914436	0.998241	1302164	2295	24527	1008
				chr20	0.950681	0.997879	0.880336	0.996915	0.950681	0.923775	0.998425	0.925045	0.948844	0.0021006	0.00104835	0.0975887	0.902411	0.998952	0.0539139	0.998952	0.902411	0.997899	326838	688	6362	343
				chr21	0.957041	0.99869	0.89128	0.997946	0.957041	0.92967	0.998958	0.930571	0.946822	0.00129964	0.000784827	0.0851323	0.914868	0.999215	0.0561648	0.999215	0.914868	0.9987	215165	280	3009	169
				chr22	0.938442	0.997025	0.850229	0.995616	0.938442	0.902786	0.997756	0.904608	0.932396	0.0029427	0.00154384	0.121571	0.878429	0.998456	0.072506	0.998456	0.878429	0.997057	177205	523	3779	274
				chr3	0.955854	0.998212	0.893904	0.997452	0.955854	0.933392	0.998701	0.934411	0.957365	0.00177305	0.000824571	0.0874675	0.912533	0.999175	0.044534	0.999175	0.912533	0.998227	1097847	1950	20344	906
				chr4	0.960128	0.998606	0.900723	0.997886	0.960128	0.936534	0.998925	0.937455	0.954481	0.00138146	0.000768803	0.0789743	0.921026	0.999231	0.0476896	0.999231	0.921026	0.998619	1171051	1620	18893	901
				chr5	0.958052	0.998272	0.898283	0.997502	0.958052	0.935828	0.998726	0.936872	0.957689	0.00171237	0.000835911	0.0830599	0.91694	0.999164	0.0441806	0.999164	0.91694	0.998288	974169	1671	18447	815
				chr6	0.956416	0.998321	0.894567	0.997578	0.956416	0.933594	0.998766	0.934573	0.956495	0.00166504	0.000801835	0.0863668	0.913633	0.999198	0.0454842	0.999198	0.913633	0.998335	954543	1592	16841	766
				chr7	0.953457	0.998122	0.887211	0.997278	0.953457	0.928555	0.998612	0.929663	0.952573	0.00186158	0.000913759	0.0921713	0.907829	0.999086	0.0497885	0.999086	0.907829	0.998138	836436	1560	15365	765
				chr8	0.955984	0.998343	0.892938	0.997584	0.955984	0.932293	0.99877	0.933278	0.954713	0.00164326	0.00081647	0.0872151	0.912785	0.999184	0.0474349	0.999184	0.912785	0.998357	855426	1408	14736	699
				chr9	0.95542	0.998298	0.88997	0.997451	0.95542	0.929594	0.998702	0.930684	0.950421	0.00168659	0.000909696	0.0882494	0.911751	0.99909	0.0521655	0.99909	0.911751	0.998313	653470	1104	11406	595
			GARFIELD	chr1	0.710301	0.987036	0.224533	0.970277	0.637928	0.281863	0.984818	0.296967	0.303651	0.0156503	0.014714	0.709429	0.290571	0.985286	2.29326	0.985286	0.290571	0.98435	1189187	18907	7744	17759
				chr10	0.708182	0.988519	0.21319	0.972971	0.635957	0.272513	0.986224	0.286288	0.286932	0.0138183	0.0137329	0.714354	0.285646	0.986267	2.48515	0.986267	0.285646	0.986182	751216	10526	4209	10460
				chr11	0.715784	0.988869	0.204928	0.968343	0.644794	0.257311	0.98382	0.271301	0.242178	0.0135458	0.0187998	0.691613	0.308387	0.9812	3.1292	0.9812	0.308387	0.986454	758457	10415	4644	14532
				chr12	0.71071	0.987118	0.221738	0.968554	0.644699	0.279825	0.983918	0.295714	0.285877	0.0153086	0.0168548	0.693748	0.306252	0.983145	2.498	0.983145	0.306252	0.984691	729421	11340	5006	12505
				chr13	0.699552	0.98943	0.204841	0.975238	0.629148	0.256458	0.987406	0.269044	0.267103	0.0124706	0.0127179	0.728986	0.271014	0.987282	2.74388	0.987282	0.271014	0.987529	591303	7467	2776	7617
				chr14	0.708555	0.987438	0.199341	0.967307	0.637483	0.255228	0.983278	0.271077	0.251908	0.0150023	0.0184351	0.706598	0.293402	0.981565	2.9697	0.981565	0.293402	0.984998	495705	7550	3135	9310
				chr15	0.710889	0.987971	0.219178	0.972752	0.635638	0.283505	0.986107	0.297072	0.311055	0.0147685	0.0130161	0.715709	0.284291	0.986984	2.21486	0.986984	0.284291	0.985232	436162	6538	2597	5752
				chr16	0.695097	0.987276	0.226271	0.976618	0.621954	0.295074	0.98811	0.300891	0.372067	0.0150941	0.00866451	0.747427	0.252573	0.991335	1.68769	0.991335	0.252573	0.984906	450102	6898	2331	3934
				chr17	0.708049	0.983947	0.256415	0.971694	0.626197	0.326598	0.985542	0.328623	0.442506	0.0198896	0.00896536	0.73864	0.26136	0.991035	1.25986	0.991035	0.26136	0.98011	370863	7526	2663	3355
				chr18	0.700494	0.989435	0.197027	0.974972	0.627195	0.25617	0.987268	0.268895	0.270818	0.0128539	0.0126098	0.733001	0.266999	0.98739	2.69252	0.98739	0.266999	0.987146	451185	5875	2140	5762
				chr19	0.70278	0.981009	0.235156	0.963624	0.624311	0.296595	0.98132	0.309594	0.377244	0.0234184	0.0138955	0.737482	0.262518	0.986104	1.65081	0.986104	0.262518	0.976582	283153	6790	2417	3990
				chr2	0.70496	0.987687	0.207759	0.970869	0.633199	0.265468	0.985134	0.280333	0.279337	0.0147938	0.0149389	0.718664	0.281336	0.985061	2.57991	0.985061	0.281336	0.985206	1283704	19276	7546	19468
				chr20	0.698421	0.986372	0.217283	0.972399	0.630676	0.281992	0.985924	0.295102	0.319861	0.0155975	0.0125496	0.726099	0.273901	0.98745	2.12636	0.98745	0.273901	0.984403	323075	5119	1931	4106
				chr21	0.678719	0.98989	0.164416	0.978941	0.598443	0.218167	0.989325	0.227517	0.253838	0.0120906	0.00925539	0.793858	0.206142	0.990745	2.93953	0.990745	0.206142	0.987909	213341	2611	678	1993
				chr22	0.697518	0.984821	0.25264	0.974623	0.623419	0.321978	0.98707	0.322116	0.437875	0.0178828	0.0079277	0.745235	0.254765	0.992072	1.28376	0.992072	0.254765	0.982117	176072	3206	1096	1407
				chr3	0.704695	0.98787	0.201244	0.968592	0.638943	0.257283	0.98395	0.2724	0.252548	0.0143413	0.0177538	0.70436	0.29564	0.982246	2.95964	0.982246	0.29564	0.985659	1079246	15703	6591	19507
				chr4	0.701879	0.989565	0.167148	0.968145	0.633959	0.225082	0.983733	0.237168	0.201653	0.0125587	0.0199479	0.712134	0.287866	0.980052	3.95902	0.980052	0.287866	0.987441	1148574	14608	5905	23378
				chr5	0.712906	0.988089	0.195222	0.966634	0.645175	0.258289	0.982925	0.273187	0.244084	0.014314	0.0198208	0.68983	0.31017	0.980179	3.09696	0.980179	0.31017	0.985686	955659	13878	6240	19325
				chr6	0.70039	0.988356	0.188323	0.968369	0.636911	0.244959	0.98384	0.259259	0.23286	0.0137209	0.0185877	0.70759	0.29241	0.981412	3.29443	0.981412	0.29241	0.986279	937552	13043	5390	17757
				chr7	0.698233	0.987626	0.191908	0.970093	0.630372	0.253118	0.984735	0.268248	0.260357	0.0146422	0.0158875	0.723368	0.276632	0.984113	2.84088	0.984113	0.276632	0.985358	823900	12243	4682	13301
				chr8	0.701325	0.988725	0.176249	0.970205	0.628592	0.239401	0.984799	0.253854	0.236582	0.0137339	0.0166635	0.726152	0.273848	0.983337	3.22687	0.983337	0.273848	0.986266	841859	11723	4421	14266
				chr9	0.689786	0.987973	0.163743	0.969633	0.620325	0.226387	0.984506	0.241361	0.227209	0.0142397	0.0167445	0.742606	0.257394	0.983255	3.40124	0.983255	0.257394	0.98576	643113	9290	3220	10952
			Hard Filter	chr1	0.577041	0.981664	0.135532	0.976462	0.577041	0.239473	0.988049	0.226573	0.390506	0.0183184	0.00549983	0.840419	0.159581	0.9945	1.56078	0.9945	0.159581	0.981682	1200308	22398	4253	6638
				chr10	0.572061	0.983712	0.126357	0.979032	0.572061	0.225749	0.989374	0.212461	0.369884	0.0162744	0.00491154	0.850967	0.149033	0.995088	1.70355	0.995088	0.149033	0.983726	757935	12539	2196	3741
				chr11	0.57472	0.9837	0.126992	0.977961	0.57472	0.218192	0.988824	0.212336	0.334859	0.0162831	0.00601561	0.844545	0.155455	0.993984	1.98633	0.993984	0.155455	0.983717	768339	12718	2341	4650
				chr12	0.572626	0.981516	0.12717	0.976147	0.572626	0.225834	0.98789	0.214326	0.369588	0.018466	0.00567172	0.849076	0.150924	0.994328	1.70572	0.994328	0.150924	0.981534	737718	13879	2467	4208
				chr13	0.567923	0.985436	0.117879	0.980985	0.567923	0.210637	0.990378	0.199018	0.341157	0.0145534	0.00464002	0.859514	0.140486	0.99536	1.9312	0.99536	0.140486	0.985447	596141	8804	1439	2779
				chr14	0.570326	0.982143	0.121917	0.97662	0.570326	0.21537	0.988135	0.206097	0.347623	0.0178404	0.00581567	0.853533	0.146467	0.994184	1.87668	0.994184	0.146467	0.98216	502078	9120	1565	2937
				chr15	0.570668	0.98256	0.124702	0.97779	0.570668	0.225083	0.988736	0.210684	0.375879	0.017426	0.0050236	0.85364	0.14636	0.994976	1.66043	0.994976	0.14636	0.982574	439694	7798	1337	2220
				chr16	0.581437	0.983269	0.144435	0.978762	0.581437	0.255543	0.98923	0.239233	0.417657	0.016716	0.00475072	0.832376	0.167624	0.995249	1.39431	0.995249	0.167624	0.983284	451879	7682	1547	2157
				chr17	0.577607	0.977516	0.1409	0.972633	0.577607	0.258818	0.986067	0.237128	0.454041	0.0224629	0.00525362	0.839533	0.160467	0.994746	1.20245	0.994746	0.160467	0.977537	372252	8554	1635	1966
				chr18	0.570022	0.98514	0.120351	0.980291	0.570022	0.211636	0.990022	0.202437	0.334676	0.0148477	0.00505967	0.854897	0.145103	0.99494	1.98796	0.99494	0.145103	0.985152	454635	6852	1163	2312
				chr19	0.576495	0.97356	0.138882	0.967835	0.576495	0.2546	0.983572	0.235237	0.450107	0.0264114	0.00623731	0.840773	0.159227	0.993763	1.22169	0.993763	0.159227	0.973589	285352	7741	1466	1791
				chr2	0.571836	0.98268	0.126216	0.977777	0.571836	0.225888	0.98873	0.21268	0.372458	0.0173049	0.00516125	0.851167	0.148833	0.994839	1.68487	0.994839	0.148833	0.982695	1296446	22830	3992	6726
				chr20	0.578919	0.982177	0.140647	0.977584	0.578919	0.251712	0.988626	0.234417	0.419225	0.0178072	0.00485664	0.837305	0.162695	0.995143	1.38535	0.995143	0.162695	0.982193	325592	5903	1147	1589
				chr21	0.560127	0.986741	0.104473	0.982788	0.560127	0.190982	0.991303	0.178564	0.316563	0.0132517	0.00410061	0.875646	0.124354	0.995899	2.15892	0.995899	0.124354	0.986748	214451	2880	409	883
				chr22	0.582486	0.980161	0.149553	0.975746	0.582486	0.271264	0.987674	0.248765	0.465858	0.0198209	0.00471605	0.830311	0.169689	0.995284	1.14658	0.995284	0.169689	0.980179	176642	3572	730	837
				chr3	0.57334	0.982981	0.127501	0.977779	0.57334	0.224566	0.98873	0.21404	0.360813	0.0170036	0.00546893	0.847851	0.152149	0.994531	1.77152	0.994531	0.152149	0.982996	1092744	18902	3392	6009
				chr4	0.565577	0.98502	0.109636	0.979375	0.565577	0.189824	0.989555	0.18606	0.289704	0.0149667	0.00588079	0.862965	0.137035	0.994119	2.4518	0.994119	0.137035	0.985033	1165060	17702	2811	6892
				chr5	0.577381	0.982858	0.134611	0.977594	0.577381	0.234941	0.988633	0.224379	0.373783	0.0171246	0.00554163	0.839696	0.160304	0.994458	1.67535	0.994458	0.160304	0.982875	969581	16893	3225	5403
				chr6	0.571762	0.983743	0.124023	0.978597	0.571762	0.218063	0.989152	0.208499	0.347556	0.0162428	0.00539407	0.851082	0.148918	0.994606	1.87723	0.994606	0.148918	0.983757	950156	15688	2745	5153
				chr7	0.571613	0.982974	0.12477	0.977865	0.571613	0.221229	0.988775	0.210144	0.358722	0.0170107	0.00537028	0.851403	0.148597	0.99463	1.78767	0.99463	0.148597	0.982989	832705	14410	2515	4496
				chr8	0.570826	0.984072	0.123066	0.979213	0.570826	0.218261	0.989468	0.207171	0.352215	0.0159149	0.00508921	0.853258	0.146742	0.994911	1.83917	0.994911	0.146742	0.984085	851768	13775	2369	4357
				chr9	0.571399	0.983869	0.123184	0.978712	0.571399	0.216414	0.989211	0.207174	0.344098	0.0161165	0.00540313	0.851799	0.148201	0.994597	1.90615	0.994597	0.148201	0.983884	650531	10656	1854	3534
			VEF	chr1	0.996012	0.999894	0.974201	0.998551	0.979812	0.965543	0.99926	0.966263	0.972376	0.000878007	0.000602347	0.0397734	0.960227	0.999398	0.0284084	0.999398	0.960227	0.999122	1206219	1060	25591	727
				chr10	0.995919	0.999906	0.969064	0.998378	0.976645	0.956319	0.999174	0.95714	0.960246	0.000888719	0.000764104	0.045945	0.954055	0.999236	0.0413999	0.999236	0.954055	0.999111	761094	677	14058	582
				chr11	0.995821	0.999905	0.971128	0.998663	0.977994	0.96406	0.999318	0.964704	0.973046	0.00084708	0.000516178	0.0434956	0.956504	0.999484	0.0277006	0.999484	0.956504	0.999153	772590	655	14404	399
				chr12	0.996178	0.999896	0.973195	0.998565	0.979733	0.965786	0.999267	0.966496	0.973028	0.000879883	0.000586312	0.0399486	0.960051	0.999414	0.0277194	0.999414	0.960051	0.99912	741491	653	15693	435
				chr13	0.994259	0.999869	0.963667	0.998767	0.97452	0.962296	0.999373	0.962824	0.976602	0.000864479	0.000389034	0.0505711	0.949429	0.999611	0.0239589	0.999611	0.949429	0.999136	598687	518	9725	233
				chr14	0.995848	0.999891	0.970817	0.998509	0.978581	0.963048	0.999239	0.96379	0.969864	0.000892808	0.000629684	0.0422087	0.957791	0.99937	0.0310729	0.99937	0.957791	0.999107	504697	451	10234	318
				chr15	0.995682	0.99989	0.970788	0.998652	0.97846	0.965765	0.999312	0.966409	0.975572	0.000879923	0.000495572	0.0425835	0.957417	0.999504	0.02504	0.999504	0.957417	0.99912	441695	389	8746	219
				chr16	0.996101	0.999906	0.972659	0.998627	0.977698	0.964555	0.9993	0.965208	0.974699	0.000896053	0.000504365	0.0441001	0.9559	0.999496	0.0259578	0.999496	0.9559	0.999104	453807	407	8822	229
				chr17	0.997419	0.99992	0.979462	0.99847	0.982363	0.970209	0.999214	0.970977	0.976666	0.000943003	0.000627976	0.0346452	0.965355	0.999372	0.0238918	0.999372	0.965355	0.999057	373983	353	9836	235
				chr18	0.994755	0.99989	0.963993	0.99871	0.975257	0.961543	0.999344	0.962131	0.97356	0.000859706	0.000453007	0.0490331	0.950967	0.999547	0.0271582	0.999547	0.950967	0.99914	456740	393	7622	207
				chr19	0.997866	0.999922	0.982092	0.997803	0.980942	0.963455	0.998866	0.964587	0.966216	0.00118743	0.0010796	0.037037	0.962963	0.99892	0.034965	0.99892	0.962963	0.998813	286833	341	8866	310
				chr2	0.99603	0.999894	0.974316	0.99872	0.978679	0.96734	0.999347	0.967936	0.978294	0.000868275	0.000437394	0.0422042	0.957796	0.999563	0.0221876	0.999563	0.957796	0.999132	1302602	1132	25690	570
				chr20	0.996911	0.999916	0.977304	0.998678	0.980866	0.967797	0.999325	0.968451	0.974713	0.000812782	0.000537929	0.0377305	0.96227	0.999462	0.0259434	0.999462	0.96227	0.999187	327005	266	6784	176
				chr21	0.996063	0.99993	0.971958	0.998943	0.978057	0.964086	0.999464	0.964587	0.972789	0.000663915	0.000408667	0.0434783	0.956522	0.999591	0.027972	0.999591	0.956522	0.999336	215246	143	3146	88
				chr22	0.99744	0.999931	0.978145	0.998333	0.978506	0.963705	0.999147	0.964532	0.971469	0.00102512	0.000681771	0.0423059	0.957694	0.999318	0.0293689	0.999318	0.957694	0.998975	177358	182	4120	121
				chr3	0.996024	0.999893	0.973059	0.998727	0.979224	0.967096	0.999351	0.967703	0.976655	0.000833365	0.000465073	0.0410873	0.958913	0.999535	0.0239031	0.999535	0.958913	0.999167	1098242	916	21378	511
				chr4	0.995205	0.999891	0.968729	0.998722	0.976886	0.961919	0.99935	0.962531	0.970934	0.000800134	0.00050002	0.0457271	0.954273	0.9995	0.0299361	0.9995	0.954273	0.9992	1171366	938	19575	586
				chr5	0.996218	0.999904	0.973133	0.998593	0.978422	0.964245	0.999282	0.964932	0.972581	0.000878706	0.000556932	0.0425987	0.957401	0.999443	0.0281917	0.999443	0.957401	0.999121	974441	857	19261	543
				chr6	0.995591	0.999893	0.971076	0.99865	0.978509	0.963423	0.999312	0.964088	0.970689	0.00081837	0.000557935	0.0424239	0.957576	0.999442	0.0301966	0.999442	0.957576	0.999182	954776	782	17651	533
				chr7	0.996554	0.999914	0.973201	0.998504	0.977586	0.961258	0.999237	0.962	0.968277	0.000893221	0.000633062	0.044195	0.955805	0.999367	0.0327626	0.999367	0.955805	0.999107	836671	748	16177	530
				chr8	0.99554	0.999892	0.968401	0.998567	0.976206	0.960267	0.99927	0.960962	0.969073	0.000886275	0.000573514	0.0470144	0.952986	0.999426	0.0319142	0.999426	0.952986	0.999114	855634	759	15385	491
				chr9	0.996046	0.999906	0.972382	0.998671	0.979799	0.963764	0.999323	0.964432	0.96871	0.000761264	0.000593213	0.0398082	0.960192	0.999407	0.032301	0.999407	0.960192	0.999239	653677	498	12012	388
			VQSR	chr1	0.924176	0.998074	0.126944	0.951146	0.677486	0.251185	0.974742	0.257186	0.191498	0.0137544	0.0364954	0.608533	0.391467	0.963505	4.22199	0.963505	0.391467	0.986246	1162898	16218	10433	44048
				chr10	0.923804	0.998292	0.124072	0.955209	0.674989	0.242601	0.97692	0.245378	0.180357	0.0121882	0.0337348	0.616288	0.383712	0.966265	4.54457	0.966265	0.383712	0.987812	735981	9081	5654	25695
				chr11	0.918998	0.99819	0.0800186	0.945041	0.681912	0.225466	0.971516	0.221155	0.151644	0.0119197	0.0445026	0.591673	0.408327	0.955497	5.59441	0.955497	0.408327	0.98808	738589	8910	6149	34400
				chr12	0.920677	0.998019	0.118605	0.947022	0.679974	0.242858	0.972546	0.245993	0.177434	0.0135761	0.0409461	0.599107	0.400893	0.959054	4.63589	0.959054	0.400893	0.986424	711547	9793	6553	30379
				chr13	0.923	0.998465	0.106656	0.956985	0.663191	0.218719	0.977883	0.219243	0.157775	0.0112043	0.0327907	0.640828	0.359172	0.967209	5.33814	0.967209	0.359172	0.988796	579281	6564	3679	19639
				chr14	0.918018	0.997994	0.0993913	0.9465	0.674451	0.230298	0.972284	0.232289	0.165287	0.0132756	0.0417394	0.609359	0.390641	0.958261	5.05007	0.958261	0.390641	0.986724	483936	6511	4174	21079
				chr15	0.924858	0.998199	0.120989	0.954484	0.670966	0.244417	0.976529	0.250456	0.187894	0.0131818	0.0335473	0.624521	0.375479	0.966453	4.32216	0.966453	0.375479	0.986818	427089	5705	3430	14825
				chr16	0.929807	0.99835	0.169703	0.962542	0.670874	0.270658	0.98077	0.280824	0.227383	0.0130273	0.0253548	0.632896	0.367104	0.974645	3.39787	0.974645	0.367104	0.986973	442524	5841	3388	11512
				chr17	0.930531	0.997884	0.211964	0.957155	0.67482	0.300254	0.977883	0.317899	0.274987	0.017144	0.0270404	0.623319	0.376681	0.97296	2.63653	0.97296	0.376681	0.982856	364099	6351	3838	10119
				chr18	0.921941	0.998367	0.105448	0.957121	0.660892	0.219476	0.977953	0.221606	0.161268	0.0115722	0.0323013	0.645914	0.354086	0.967699	5.20085	0.967699	0.354086	0.988428	442187	5177	2838	14760
				chr19	0.916913	0.997057	0.186092	0.942703	0.678275	0.281572	0.970128	0.300601	0.242121	0.0197597	0.0397781	0.603671	0.396329	0.960222	3.13017	0.960222	0.396329	0.98024	275721	5558	3649	11422
				chr2	0.924183	0.998218	0.114634	0.951936	0.669455	0.234782	0.975184	0.239414	0.175815	0.0131689	0.0361917	0.624897	0.375103	0.963808	4.6878	0.963808	0.375103	0.986831	1256008	16761	10061	47164
				chr20	0.930413	0.998276	0.134803	0.957102	0.671437	0.259173	0.977903	0.268469	0.209641	0.0137372	0.0303166	0.626809	0.373191	0.969683	3.77005	0.969683	0.373191	0.986263	317262	4419	2631	9919
				chr21	0.923636	0.998652	0.102388	0.964308	0.639817	0.200086	0.981745	0.204668	0.153941	0.0107732	0.0256253	0.69474	0.30526	0.974375	5.49602	0.974375	0.30526	0.989227	209816	2285	1004	5518
				chr22	0.930101	0.998077	0.209198	0.960491	0.679803	0.301303	0.979658	0.315739	0.267517	0.0150638	0.0255636	0.61483	0.38517	0.974436	2.73808	0.974436	0.38517	0.984936	172942	2645	1657	4537
				chr3	0.919382	0.998122	0.107323	0.947709	0.67241	0.225772	0.972939	0.22683	0.160654	0.0128288	0.0408882	0.614291	0.385709	0.959112	5.22456	0.959112	0.385709	0.987171	1053827	13695	8599	44926
				chr4	0.912327	0.998208	0.0783186	0.944496	0.664052	0.193638	0.971266	0.188039	0.125635	0.0113561	0.0455121	0.626383	0.373617	0.954488	6.95955	0.954488	0.373617	0.988644	1118614	12849	7664	53338
				chr5	0.917551	0.998049	0.110634	0.944541	0.677105	0.22587	0.971242	0.225087	0.156852	0.0128209	0.0441894	0.601601	0.398399	0.955811	5.37542	0.955811	0.398399	0.987179	931900	12103	8015	43084
				chr6	0.91546	0.998126	0.0937279	0.945936	0.670569	0.213947	0.972008	0.212081	0.146442	0.0122633	0.0432279	0.615635	0.384365	0.956772	5.82865	0.956772	0.384365	0.987737	914013	11348	7085	41296
				chr7	0.920828	0.998161	0.105955	0.951617	0.668243	0.230262	0.97502	0.234112	0.170555	0.0129838	0.0366889	0.626824	0.373176	0.963311	4.8632	0.963311	0.373176	0.987016	806485	10609	6316	30716
				chr8	0.918205	0.998182	0.101503	0.950446	0.662983	0.212976	0.974417	0.213995	0.151462	0.0123107	0.0385037	0.63553	0.36447	0.961496	5.60231	0.961496	0.36447	0.987689	823161	10260	5884	32964
				chr9	0.919562	0.99824	0.0770704	0.949455	0.659087	0.207857	0.973893	0.209739	0.14842	0.012631	0.0392209	0.642606	0.357394	0.960779	5.73764	0.960779	0.357394	0.987369	628412	8039	4471	25653
	Varscan2	INDEL	FVC	chr1	0.996769	0.999928	0.965072	0.99813	0.955796	0.942105	0.99905	0.942509	0.975142	0.00150277	0.000397398	0.0880106	0.911989	0.999603	0.0254916	0.999603	0.911989	0.998497	176076	265	2746	70
				chr10	0.995853	0.999917	0.945336	0.997756	0.94495	0.92709	0.998861	0.9274	0.967624	0.00179067	0.000487329	0.109612	0.890388	0.999513	0.0334596	0.999513	0.890388	0.998209	108703	195	1584	53
				chr11	0.995684	0.999912	0.95289	0.998077	0.953336	0.937086	0.999023	0.937519	0.970019	0.00149962	0.000453189	0.0928738	0.907126	0.999547	0.0309079	0.999547	0.907126	0.9985	105868	159	1553	48
				chr12	0.997302	0.999946	0.961797	0.998158	0.954986	0.944632	0.999064	0.944861	0.982193	0.00158093	0.000291121	0.089737	0.910263	0.999709	0.0181303	0.999709	0.910263	0.998419	109888	174	1765	32
				chr13	0.995616	0.999924	0.951339	0.998121	0.942522	0.930682	0.999048	0.93039	0.980322	0.00164813	0.000255701	0.114701	0.885299	0.999744	0.020073	0.999744	0.885299	0.998352	86016	142	1096	22
				chr14	0.995622	0.999907	0.962034	0.998043	0.951743	0.941313	0.999005	0.94146	0.982427	0.00170274	0.000286467	0.0962279	0.903772	0.999714	0.0178876	0.999714	0.903772	0.998297	73286	125	1174	21
				chr15	0.997217	0.999942	0.968418	0.998178	0.960581	0.946631	0.999073	0.94718	0.974217	0.00141367	0.000440238	0.0783972	0.921603	0.99956	0.026465	0.99956	0.921603	0.998586	63574	90	1058	28
				chr16	0.995133	0.999895	0.954935	0.997569	0.945241	0.929176	0.998763	0.929509	0.971545	0.00199431	0.000477995	0.10904	0.89096	0.999522	0.0292887	0.999522	0.89096	0.998006	58550	117	956	28
				chr17	0.996063	0.999906	0.963588	0.99789	0.957307	0.942517	0.998925	0.943132	0.972924	0.001653	0.000496475	0.0848896	0.91511	0.999504	0.0278293	0.999504	0.91511	0.998347	60396	100	1078	30
				chr18	0.997729	0.999965	0.952976	0.997962	0.939352	0.925346	0.998967	0.92507	0.976219	0.0017542	0.000310926	0.120985	0.879015	0.999689	0.0243605	0.999689	0.879015	0.998246	64304	113	821	20
				chr19	0.991253	0.999802	0.931789	0.99764	0.941997	0.925981	0.998801	0.926115	0.971925	0.00196273	0.000434531	0.115572	0.884428	0.999565	0.0288858	0.999565	0.884428	0.998037	48307	95	727	21
				chr2	0.997986	0.999957	0.971968	0.998232	0.959496	0.946804	0.999101	0.947252	0.976873	0.00141542	0.000382506	0.0806254	0.919375	0.999617	0.0236746	0.999617	0.919375	0.998585	185547	263	2999	71
				chr20	0.994907	0.999899	0.952401	0.997976	0.95083	0.932104	0.998973	0.932584	0.965116	0.00154044	0.000514007	0.0978261	0.902174	0.999486	0.0361446	0.999486	0.902174	0.99846	46668	72	664	24
				chr21	0.996208	0.999947	0.937345	0.99812	0.93984	0.919809	0.999049	0.919799	0.963255	0.001485	0.000416245	0.119904	0.880096	0.999584	0.0381471	0.999584	0.880096	0.998515	33620	50	367	14
				chr22	0.992778	0.999858	0.933115	0.997197	0.930246	0.911203	0.998576	0.911032	0.967254	0.00235223	0.000494127	0.139013	0.860987	0.999506	0.0338542	0.999506	0.860987	0.997648	26296	62	384	13
				chr3	0.996545	0.999924	0.957904	0.998039	0.952951	0.94074	0.999003	0.941019	0.978563	0.00164486	0.000348776	0.09375	0.90625	0.999651	0.0219067	0.999651	0.90625	0.998355	154773	255	2465	54
				chr4	0.995646	0.999916	0.955363	0.998047	0.94726	0.931751	0.999009	0.931919	0.972124	0.00159197	0.000389206	0.105092	0.894908	0.999611	0.0286755	0.999611	0.894908	0.998408	161805	258	2197	63
				chr5	0.995939	0.999902	0.962261	0.998246	0.958732	0.944492	0.999109	0.944958	0.973684	0.00136831	0.000413739	0.0821215	0.917879	0.999586	0.027027	0.999586	0.917879	0.998632	140127	192	2146	58
				chr6	0.996221	0.999925	0.95784	0.998238	0.957046	0.942349	0.999105	0.942778	0.972857	0.0013772	0.000411395	0.0854969	0.914503	0.999589	0.0279001	0.999589	0.914503	0.998623	138496	191	2043	57
				chr7	0.994847	0.999894	0.951369	0.997787	0.947351	0.931831	0.998875	0.932131	0.972309	0.00180814	0.000440196	0.104858	0.895142	0.99956	0.0284793	0.99956	0.895142	0.998192	120348	218	1861	53
				chr8	0.994495	0.999867	0.954144	0.997794	0.946375	0.929385	0.998879	0.929703	0.969293	0.0017704	0.000469767	0.106781	0.893219	0.99953	0.0316796	0.99953	0.893219	0.99823	112769	200	1673	53
				chr9	0.997515	0.999954	0.966637	0.998228	0.96027	0.945028	0.999099	0.945581	0.97151	0.00134207	0.000459232	0.0790007	0.920999	0.999541	0.0293255	0.999541	0.920999	0.998658	87062	117	1364	40
			Frequency	chr1	0.956754	0.998525	0.735987	0.99199	0.956754	0.798127	0.995916	0.794324	0.698689	0.00136993	0.00678414	0.0797077	0.920292	0.993216	0.431252	0.993216	0.920292	0.99863	174951	240	2771	1195
				chr10	0.942424	0.998121	0.69296	0.991152	0.942424	0.768239	0.995491	0.764451	0.668774	0.00177512	0.00722719	0.107926	0.892074	0.992773	0.495274	0.992773	0.892074	0.998225	107970	192	1587	786
				chr11	0.945746	0.99825	0.721528	0.992186	0.945746	0.787719	0.996021	0.785185	0.697685	0.00165995	0.006288	0.10222	0.89778	0.993712	0.433312	0.993712	0.89778	0.99834	105250	175	1537	666
				chr12	0.953589	0.998367	0.738792	0.991927	0.953589	0.799732	0.995882	0.796942	0.706539	0.00152719	0.00669578	0.0861269	0.913873	0.993304	0.41535	0.993304	0.913873	0.998473	109184	167	1772	736
				chr13	0.951622	0.99861	0.759454	0.994088	0.951622	0.814922	0.996996	0.813314	0.736566	0.00132945	0.00467235	0.092084	0.907916	0.995328	0.357651	0.995328	0.907916	0.998671	85636	114	1124	402
				chr14	0.944116	0.998025	0.733902	0.991971	0.944116	0.796165	0.995905	0.795074	0.715517	0.00187718	0.00630226	0.105466	0.894534	0.993698	0.39759	0.993698	0.894534	0.998123	72845	137	1162	462
				chr15	0.957303	0.998463	0.741279	0.991737	0.957303	0.801569	0.995782	0.798189	0.703925	0.00142299	0.00699664	0.0783972	0.921603	0.993003	0.420605	0.993003	0.921603	0.998577	63157	90	1058	445
				chr16	0.948019	0.998102	0.659634	0.988651	0.948019	0.749047	0.994198	0.741702	0.627907	0.00173829	0.00983304	0.0941286	0.905871	0.990167	0.592593	0.990167	0.905871	0.998262	58002	101	972	576
				chr17	0.94946	0.998036	0.686599	0.989027	0.94946	0.765237	0.994385	0.759943	0.653236	0.00180102	0.00939993	0.0916808	0.908319	0.9906	0.530841	0.9906	0.908319	0.998199	59858	108	1070	568
				chr18	0.945608	0.998424	0.710206	0.992614	0.945608	0.780273	0.996245	0.776645	0.684641	0.0014992	0.00600087	0.102784	0.897216	0.993999	0.460621	0.993999	0.897216	0.998501	63938	96	838	386
				chr19	0.931635	0.997682	0.545216	0.985493	0.931635	0.682013	0.992584	0.668834	0.540947	0.00213304	0.0126428	0.124088	0.875912	0.987357	0.848611	0.987357	0.875912	0.997867	47717	102	720	611
				chr2	0.95642	0.998472	0.754779	0.992482	0.95642	0.810867	0.996166	0.808522	0.721714	0.00142914	0.00622784	0.0809319	0.919068	0.993772	0.38559	0.993772	0.919068	0.998571	184462	264	2998	1156
				chr20	0.956732	0.998639	0.693055	0.991166	0.956732	0.771323	0.995499	0.763944	0.652551	0.0012503	0.00773152	0.0788043	0.921196	0.992268	0.532448	0.992268	0.921196	0.99875	46331	58	678	361
				chr21	0.947911	0.998711	0.686996	0.99301	0.947911	0.765988	0.996454	0.759596	0.656195	0.00122468	0.00585717	0.0983213	0.901679	0.994143	0.523936	0.994143	0.901679	0.998775	33437	41	376	197
				chr22	0.926274	0.997509	0.58735	0.987217	0.926274	0.700604	0.993473	0.692446	0.578078	0.00233815	0.0106808	0.136771	0.863229	0.989319	0.72987	0.989319	0.863229	0.997662	26028	61	385	281
				chr3	0.943717	0.998028	0.740697	0.992313	0.943717	0.801161	0.996081	0.800527	0.725157	0.00188072	0.00594857	0.106618	0.893382	0.994051	0.379012	0.994051	0.893382	0.998119	153906	290	2430	921
				chr4	0.947723	0.998418	0.746045	0.993428	0.947723	0.805239	0.996658	0.803708	0.725632	0.00151293	0.0051647	0.099389	0.900611	0.994835	0.378109	0.994835	0.900611	0.998487	161032	244	2211	836
				chr5	0.954867	0.998498	0.737857	0.992296	0.954867	0.799301	0.996074	0.795987	0.703679	0.00140523	0.00643435	0.0838323	0.916168	0.993566	0.421102	0.993566	0.916168	0.998595	139283	196	2142	902
				chr6	0.950343	0.998403	0.730776	0.992414	0.950343	0.794312	0.996137	0.791406	0.70201	0.00150833	0.00620701	0.0931065	0.906893	0.993793	0.424482	0.993793	0.906893	0.998492	137693	208	2026	860
				chr7	0.939459	0.997915	0.714472	0.991566	0.939459	0.782367	0.9957	0.780912	0.698407	0.00198592	0.00660294	0.114478	0.885522	0.993397	0.431831	0.993397	0.885522	0.998014	119606	238	1841	795
				chr8	0.947761	0.99827	0.730726	0.992258	0.947761	0.794103	0.996056	0.791842	0.705809	0.00163844	0.00623992	0.0982381	0.901762	0.99376	0.416815	0.99376	0.901762	0.998362	112118	184	1689	704
				chr9	0.957731	0.998566	0.733789	0.991928	0.957731	0.79678	0.995884	0.792573	0.694812	0.00132768	0.00688848	0.0776502	0.92235	0.993112	0.439239	0.993112	0.92235	0.998672	86502	115	1366	600
			GARFIELD	chr1	0.915487	0.997506	0.224565	0.981195	0.554642	0.184916	0.99049	0.168353	0.327885	0.0149901	0.0039683	0.886749	0.113251	0.996032	2.04985	0.996032	0.113251	0.98501	175447	2670	341	699
				chr10	0.915084	0.997572	0.250284	0.982766	0.562177	0.216597	0.99129	0.192454	0.391379	0.0141149	0.0032458	0.8724	0.1276	0.996754	1.55507	0.996754	0.1276	0.985885	108403	1552	227	353
				chr11	0.917595	0.997711	0.197241	0.98138	0.555227	0.17365	0.990585	0.164304	0.287172	0.0141666	0.00461687	0.88493	0.11507	0.995383	2.48223	0.995383	0.11507	0.985833	105427	1515	197	489
				chr12	0.924449	0.997749	0.244438	0.98094	0.557891	0.197757	0.990358	0.178737	0.35312	0.0153504	0.00386645	0.880351	0.119649	0.996134	1.8319	0.996134	0.119649	0.98465	109495	1707	232	425
				chr13	0.923668	0.998091	0.206	0.983604	0.550229	0.165683	0.991722	0.152753	0.286031	0.0127728	0.00374253	0.8958	0.1042	0.996257	2.49612	0.996257	0.1042	0.987227	85716	1109	129	322
				chr14	0.912112	0.997291	0.220647	0.980498	0.548844	0.170778	0.990135	0.153578	0.314286	0.0157307	0.00392868	0.898383	0.101617	0.996071	2.18182	0.996071	0.101617	0.984269	73019	1167	132	288
				chr15	0.915501	0.997363	0.244397	0.980201	0.54257	0.155918	0.989985	0.137281	0.301775	0.0162392	0.00371058	0.91115	0.0888502	0.996289	2.31373	0.996289	0.0888502	0.983761	63366	1046	102	236
				chr16	0.914068	0.997274	0.266974	0.98109	0.541616	0.175113	0.99044	0.140244	0.384937	0.0165118	0.00250947	0.914259	0.0857409	0.997491	1.59783	0.997491	0.0857409	0.983488	58431	981	92	147
				chr17	0.91601	0.997227	0.259472	0.980034	0.553672	0.207103	0.989895	0.174497	0.416667	0.0170985	0.00301195	0.889643	0.110357	0.996988	1.4	0.996988	0.110357	0.982902	60244	1048	130	182
				chr18	0.915012	0.997827	0.236946	0.984262	0.561001	0.205225	0.992054	0.185567	0.357798	0.0125826	0.00326472	0.874732	0.125268	0.996735	1.79487	0.996735	0.125268	0.987417	64114	817	117	210
				chr19	0.901616	0.997171	0.177956	0.982177	0.546678	0.182676	0.990994	0.152805	0.372642	0.0151825	0.00275203	0.903893	0.0961071	0.997248	1.68354	0.997248	0.0961071	0.984818	48195	743	79	133
				chr2	0.923009	0.997685	0.248562	0.981041	0.562236	0.207827	0.990408	0.189636	0.362143	0.0151447	0.00397591	0.871551	0.128449	0.996024	1.76134	0.996024	0.128449	0.984855	184880	2843	419	738
				chr20	0.909293	0.99751	0.176534	0.982184	0.533602	0.12423	0.991002	0.109589	0.244131	0.0144869	0.00344813	0.929348	0.0706522	0.996552	3.09615	0.996552	0.0706522	0.985513	46531	684	52	161
				chr21	0.92715	0.998413	0.235764	0.986227	0.537121	0.140136	0.993059	0.120075	0.275862	0.0113452	0.00249747	0.923261	0.0767386	0.997503	2.625	0.997503	0.0767386	0.988655	33550	385	32	84
				chr22	0.901069	0.99709	0.228051	0.982471	0.533727	0.153464	0.991147	0.116761	0.364706	0.0155606	0.00205253	0.930493	0.0695067	0.997947	1.74194	0.997947	0.0695067	0.984439	26255	415	31	54
				chr3	0.922717	0.99767	0.261195	0.981218	0.566409	0.219707	0.990497	0.200918	0.378433	0.0149971	0.00394634	0.863235	0.136765	0.996054	1.64247	0.996054	0.136765	0.985003	154216	2348	372	611
				chr4	0.921419	0.99793	0.223073	0.982674	0.566785	0.201461	0.991243	0.19234	0.316822	0.0129615	0.00451603	0.861914	0.138086	0.995484	2.15634	0.995484	0.138086	0.987039	161137	2116	339	731
				chr5	0.920643	0.997716	0.250583	0.982038	0.570076	0.225241	0.990916	0.208411	0.376116	0.0141287	0.00398759	0.85586	0.14414	0.996012	1.65875	0.996012	0.14414	0.985871	139626	2001	337	559
				chr6	0.913471	0.997566	0.229242	0.981873	0.565795	0.203431	0.990834	0.192405	0.328294	0.0137994	0.00448926	0.863921	0.136079	0.995511	2.04605	0.995511	0.136079	0.986201	137931	1930	304	622
				chr7	0.919572	0.997585	0.292023	0.982389	0.577907	0.259727	0.991092	0.234835	0.447297	0.0143585	0.00339698	0.840789	0.159211	0.996603	1.23565	0.996603	0.159211	0.985642	119992	1748	331	409
				chr8	0.915064	0.997546	0.226351	0.981743	0.560975	0.199446	0.990768	0.183944	0.340548	0.0143594	0.00405063	0.873999	0.126001	0.995949	1.93644	0.995949	0.126001	0.985641	112365	1637	236	457
				chr9	0.912585	0.99741	0.234039	0.981565	0.555213	0.190896	0.990679	0.171487	0.344898	0.0148934	0.00368533	0.885888	0.114112	0.996315	1.89941	0.996315	0.114112	0.985107	86781	1312	169	321
			Hard Filter	chr1	0.703539	0.989967	0.344168	0.984807	0.703539	0.475676	0.992291	0.477142	0.565831	0.0099965	0.00541028	0.587512	0.412488	0.99459	0.767311	0.99459	0.412488	0.990004	175193	1769	1242	953
				chr10	0.705762	0.990466	0.350039	0.985688	0.705762	0.483112	0.992743	0.483681	0.576654	0.00950114	0.00500202	0.583474	0.416526	0.994998	0.734143	0.994998	0.416526	0.990499	108212	1038	741	544
				chr11	0.708141	0.990653	0.355091	0.986007	0.708141	0.488829	0.992907	0.489145	0.583333	0.00931461	0.00486234	0.578855	0.421145	0.995138	0.714286	0.995138	0.421145	0.990685	105401	991	721	515
				chr12	0.701348	0.989574	0.350098	0.985079	0.701348	0.48853	0.99243	0.486303	0.603053	0.0103936	0.00473071	0.592573	0.407427	0.995269	0.658228	0.995269	0.407427	0.989606	109400	1149	790	520
				chr13	0.704202	0.99156	0.347795	0.987373	0.704202	0.481778	0.993609	0.481168	0.576749	0.00841533	0.00435854	0.587237	0.412763	0.995641	0.733855	0.995641	0.412763	0.991585	85663	727	511	375
				chr14	0.704474	0.989635	0.359	0.985417	0.704474	0.500241	0.992601	0.496762	0.622248	0.0103332	0.00444705	0.586605	0.413395	0.995553	0.607076	0.995553	0.413395	0.989667	72981	762	537	326
				chr15	0.701874	0.989353	0.342018	0.983969	0.701874	0.473651	0.99186	0.475228	0.566265	0.010607	0.0056602	0.590592	0.409408	0.99434	0.765957	0.99434	0.409408	0.989393	63242	678	470	360
				chr16	0.694931	0.988948	0.335018	0.983923	0.694931	0.470012	0.991838	0.469286	0.577657	0.0110155	0.00529209	0.604846	0.395154	0.994708	0.731132	0.994708	0.395154	0.988985	58268	649	424	310
				chr17	0.685661	0.987893	0.311621	0.981787	0.685661	0.440055	0.990742	0.442346	0.533573	0.0120619	0.00643763	0.622241	0.377759	0.993562	0.874157	0.993562	0.377759	0.987938	60037	733	445	389
				chr18	0.698333	0.991316	0.346387	0.98771	0.698333	0.487234	0.993781	0.482581	0.607143	0.0086631	0.0037622	0.599572	0.400428	0.996238	0.647059	0.996238	0.400428	0.991337	64082	560	374	242
				chr19	0.674098	0.989035	0.277628	0.982299	0.674098	0.396323	0.991017	0.401651	0.462025	0.0109238	0.00703526	0.644769	0.355231	0.992965	1.16438	0.992965	0.355231	0.989076	47988	530	292	340
				chr2	0.687393	0.989132	0.325592	0.98463	0.687393	0.463799	0.992204	0.460309	0.58479	0.0108373	0.00473553	0.620478	0.379522	0.995264	0.710016	0.995264	0.379522	0.989163	184739	2024	1238	879
				chr20	0.686224	0.990205	0.311517	0.985156	0.686224	0.440409	0.992478	0.44127	0.530534	0.00976463	0.00526857	0.622283	0.377717	0.994731	0.884892	0.994731	0.377717	0.990235	46446	458	278	246
				chr21	0.68383	0.992221	0.30871	0.988312	0.68383	0.439294	0.994094	0.437853	0.532646	0.00776066	0.00404353	0.628297	0.371703	0.995956	0.877419	0.995956	0.371703	0.992239	33498	262	155	136
				chr22	0.649369	0.988252	0.245327	0.982321	0.649369	0.363841	0.991036	0.365101	0.454849	0.0117176	0.0061956	0.695067	0.304933	0.993804	1.19853	0.993804	0.304933	0.988282	26146	310	136	163
				chr3	0.691199	0.989267	0.336139	0.985122	0.691199	0.478236	0.992454	0.473022	0.608796	0.0107047	0.00436616	0.613235	0.386765	0.995634	0.642586	0.995634	0.386765	0.989295	154151	1668	1052	676
				chr4	0.69498	0.990833	0.340588	0.987074	0.69498	0.481327	0.993456	0.476589	0.603244	0.00914454	0.00392913	0.60611	0.39389	0.996071	0.657704	0.996071	0.39389	0.990855	161232	1488	967	636
				chr5	0.689466	0.989748	0.326493	0.985237	0.689466	0.462614	0.992516	0.460236	0.575	0.0102225	0.00472946	0.616339	0.383661	0.995271	0.73913	0.995271	0.383661	0.989777	139522	1441	897	663
				chr6	0.686611	0.989995	0.32149	0.985624	0.686611	0.457604	0.992716	0.454741	0.571042	0.00997782	0.00457587	0.622202	0.377798	0.995424	0.751185	0.995424	0.377798	0.990022	137919	1390	844	634
				chr7	0.694927	0.989574	0.344944	0.985696	0.694927	0.48938	0.992747	0.483186	0.624714	0.0103987	0.00408634	0.606061	0.393939	0.995914	0.600733	0.995914	0.393939	0.989601	119909	1260	819	492
				chr8	0.684504	0.989633	0.317755	0.985126	0.684504	0.453518	0.992461	0.450741	0.567721	0.0103383	0.00472426	0.626268	0.373732	0.995276	0.761429	0.995276	0.373732	0.989662	112289	1173	700	533
				chr9	0.687681	0.989491	0.323813	0.984929	0.687681	0.460117	0.992359	0.457538	0.57449	0.0104791	0.00478749	0.619851	0.380149	0.995213	0.740675	0.995213	0.380149	0.989521	86685	918	563	417
			VEF	chr1	0.909798	0.998055	0.100889	0.982914	0.500348	0.00505733	0.991383	0.00195631	0.0535714	0.016795	0.000300887	0.999004	0.000996347	0.999699	17.6667	0.999699	0.000996347	0.983205	176093	3008	3	53
				chr10	0.917195	0.998343	0.09709	0.983037	0.500664	0.00545464	0.991446	0.00424854	0.0384615	0.0160734	0.000919489	0.997752	0.00224845	0.999081	25	0.999081	0.00224845	0.983927	108656	1775	4	100
				chr11	0.895586	0.997849	0.0697578	0.98348	0.499976	-0.000241311	0.991671	0.0011236	0.0147059	0.0159074	0.000632577	0.999416	0.000584112	0.999367	67	0.999367	0.000584112	0.984093	105849	1711	1	67
				chr12	0.914588	0.998148	0.0514748	0.982022	0.499926	-0.000753222	0.990929	0.000993542	0.0135135	0.0173369	0.000664119	0.999484	0.00051573	0.999336	73	0.999336	0.00051573	0.982663	109847	1938	1	73
				chr13	0.910903	0.998366	0.0196411	0.984452	0.499308	-0.00443239	0.992165	0	0	0.0142043	0.00138311	1	0	0.998617	inf	0.998617	0	0.985796	85919	1238	0	119
				chr14	0.910895	0.998082	0.0481373	0.981087	0.499236	-0.00516155	0.990453	0	0	0.0174376	0.00152782	1	0	0.998472	inf	0.998472	0	0.982562	73195	1299	0	112
				chr15	0.912207	0.998009	0.0848634	0.980819	0.500544	0.00365682	0.990316	0.00480769	0.03	0.0177108	0.00152511	0.997387	0.00261324	0.998475	32.3333	0.998475	0.00261324	0.982289	63505	1145	3	97
				chr16	0.907493	0.997915	0.0993421	0.98171	0.500304	0.00441106	0.990771	0.00182983	0.05	0.0179772	0.000324354	0.999068	0.000931966	0.999676	19	0.999676	0.000931966	0.982023	58559	1072	1	19
				chr17	0.91627	0.997962	0.121289	0.980261	0.502183	0.0209931	0.990031	0.00977199	0.12	0.0190402	0.000728163	0.994907	0.00509338	0.999272	7.33333	0.999272	0.00509338	0.98096	60382	1172	6	44
				chr18	0.919692	0.99854	0.0710993	0.984967	0.501217	0.0101513	0.992426	0.00607903	0.0566038	0.014278	0.000777315	0.996788	0.00321199	0.999223	16.6667	0.999223	0.00321199	0.985722	64274	931	3	50
				chr19	0.903251	0.997738	0.126627	0.983072	0.50169	0.0240316	0.991463	0.0071599	0.1875	0.0166687	0.000268995	0.99635	0.00364964	0.999731	4.33333	0.999731	0.00364964	0.983331	48315	819	3	13
				chr2	0.914512	0.99814	0.130454	0.98228	0.501277	0.0141147	0.99106	0.00594001	0.0952381	0.0172269	0.000511804	0.996934	0.0030656	0.999488	9.5	0.999488	0.0030656	0.982773	185523	3252	10	95
				chr20	0.900581	0.998063	0.0858751	0.983765	0.500305	0.00273367	0.991816	0.00259067	0.0277778	0.0155089	0.000749593	0.998641	0.0013587	0.99925	35	0.99925	0.0013587	0.984491	46657	735	1	35
				chr21	0.897275	0.998218	0.0671965	0.986814	0.499524	-0.00341502	0.993363	0	0	0.0122579	0.000951418	1	0	0.999049	inf	0.999049	0	0.987742	33602	417	0	32
				chr22	0.893534	0.99758	0.118337	0.982732	0.499696	-0.00318495	0.991291	0	0	0.0166798	0.000608157	1	0	0.999392	inf	0.999392	0	0.98332	26293	446	0	16
				chr3	0.884747	0.997394	0.0583293	0.981929	0.499951	-0.000442388	0.990882	0.00140302	0.0152672	0.0172664	0.000833188	0.999265	0.000735294	0.999167	64.5	0.999167	0.000735294	0.982734	154698	2718	2	129
				chr4	0.923236	0.998529	0.0818465	0.984713	0.500426	0.00527551	0.992298	0.00238284	0.047619	0.0149276	0.000370672	0.998778	0.001222	0.999629	20	0.999629	0.001222	0.985072	161808	2452	3	60
				chr5	0.918508	0.998306	0.0814853	0.982803	0.500018	0.000155621	0.991327	0.00162933	0.017094	0.0164038	0.000820345	0.999145	0.000855432	0.99918	57.5	0.99918	0.000855432	0.983596	140070	2336	2	115
				chr6	0.913267	0.998259	0.0349463	0.982584	0.499434	-0.00358447	0.991215	0.000814996	0.00454545	0.0158857	0.00158062	0.999552	0.000447628	0.998419	219	0.998419	0.000447628	0.984114	138334	2233	1	219
				chr7	0.913754	0.998118	0.111988	0.982699	0.501016	0.012989	0.991274	0.00469704	0.1	0.0169403	0.000373751	0.997595	0.002405	0.999626	9	0.999626	0.002405	0.98306	120356	2074	5	45
				chr8	0.897303	0.997927	0.0706847	0.983147	0.500259	0.0027815	0.991502	0.00206505	0.03125	0.0163219	0.000549538	0.998932	0.00106781	0.99945	31	0.99945	0.00106781	0.983678	112760	1871	2	62
				chr9	0.918402	0.998292	0.103482	0.982615	0.499993	-6.66096e-05	0.991231	0.00129702	0.0163934	0.016719	0.000688848	0.999325	0.000675219	0.999311	60	0.999311	0.000675219	0.983281	87042	1480	1	60
			VQSR	chr1	0.904344	0.997899	0.262756	0.98215	0.5406	0.168398	0.990982	0.136143	0.364689	0.0154595	0.00249225	0.916307	0.0836931	0.997508	1.74206	0.997508	0.0836931	0.98454	175707	2759	252	439
				chr10	0.904811	0.997907	0.295798	0.98329	0.546133	0.192401	0.991562	0.153917	0.415842	0.014628	0.00217	0.905565	0.0944351	0.99783	1.40476	0.99783	0.0944351	0.985372	108520	1611	168	236
				chr11	0.899845	0.997869	0.239202	0.982718	0.544126	0.169255	0.991271	0.143646	0.33913	0.0145193	0.0028702	0.908879	0.0911215	0.99713	1.94872	0.99713	0.0911215	0.985481	105612	1556	156	304
				chr12	0.900659	0.997774	0.282293	0.981897	0.545712	0.188506	0.990851	0.152365	0.404444	0.0157707	0.00243814	0.906137	0.0938628	0.997562	1.47253	0.997562	0.0938628	0.984229	109652	1757	182	268
				chr13	0.906357	0.998182	0.245366	0.98444	0.535527	0.143084	0.992151	0.118182	0.301325	0.0131878	0.0024524	0.926494	0.0735057	0.997548	2.31868	0.997548	0.0735057	0.986812	85827	1147	91	211
				chr14	0.908083	0.997935	0.275831	0.981262	0.53789	0.15585	0.990529	0.127341	0.336634	0.0161097	0.00274189	0.921478	0.0785219	0.997258	1.97059	0.997258	0.0785219	0.98389	73106	1197	102	201
				chr15	0.899269	0.997563	0.273386	0.980741	0.534291	0.142301	0.990265	0.11623	0.311787	0.0165305	0.00284582	0.928571	0.0714286	0.997154	2.20732	0.997154	0.0714286	0.98347	63421	1066	82	181
				chr16	0.893509	0.99751	0.302449	0.981459	0.533569	0.162238	0.990631	0.118022	0.40884	0.0167984	0.00182662	0.931034	0.0689655	0.998173	1.44595	0.998173	0.0689655	0.983202	58471	999	74	107
				chr17	0.880717	0.996781	0.285365	0.980229	0.541286	0.181534	0.989999	0.141044	0.416667	0.0175673	0.00231688	0.91511	0.0848896	0.997683	1.4	0.997683	0.0848896	0.982433	60286	1078	100	140
				chr18	0.902554	0.998142	0.275306	0.985121	0.549303	0.199804	0.992494	0.162209	0.417778	0.0129165	0.00203656	0.899358	0.100642	0.997963	1.39362	0.997963	0.100642	0.987083	64193	840	94	131
				chr19	0.875968	0.997276	0.22789	0.98238	0.528245	0.135927	0.991103	0.0997921	0.342857	0.0157927	0.00190366	0.941606	0.0583942	0.998096	1.91667	0.998096	0.0583942	0.984207	48236	774	48	92
				chr2	0.898858	0.997716	0.276395	0.981793	0.548313	0.190888	0.990797	0.158552	0.392727	0.0156231	0.00269909	0.900674	0.0993256	0.997301	1.5463	0.997301	0.0993256	0.984377	185117	2938	324	501
				chr20	0.891779	0.997601	0.246686	0.983153	0.524734	0.113107	0.991498	0.0868571	0.273381	0.0147603	0.00216311	0.94837	0.0516304	0.997837	2.65789	0.997837	0.0516304	0.98524	46591	698	38	101
				chr21	0.907997	0.99853	0.220462	0.98655	0.524258	0.108211	0.993225	0.084	0.253012	0.011658	0.00184337	0.94964	0.0503597	0.998157	2.95238	0.998157	0.0503597	0.988342	33572	396	21	62
				chr22	0.873856	0.997181	0.255692	0.982919	0.529547	0.153685	0.991377	0.105675	0.415385	0.0156988	0.00144437	0.939462	0.0605381	0.998556	1.40741	0.998556	0.0605381	0.984301	26271	419	27	38
				chr3	0.903268	0.997776	0.296969	0.981929	0.54817	0.193559	0.990866	0.158936	0.404511	0.0156232	0.00255769	0.901103	0.0988971	0.997442	1.47212	0.997442	0.0988971	0.984377	154431	2451	269	396
				chr4	0.905214	0.998063	0.259334	0.983727	0.548264	0.178912	0.991785	0.154333	0.34512	0.0135133	0.00286036	0.900611	0.099389	0.99714	1.89754	0.99714	0.099389	0.986487	161405	2211	244	463
				chr5	0.901592	0.997858	0.283259	0.982908	0.553275	0.207663	0.991365	0.173116	0.419408	0.0146778	0.0025181	0.890932	0.109068	0.997482	1.38431	0.997482	0.109068	0.985322	139832	2083	255	353
				chr6	0.905598	0.997997	0.268866	0.983017	0.545456	0.178134	0.991423	0.148807	0.363478	0.0144424	0.00264159	0.906446	0.0935542	0.997358	1.7512	0.997358	0.0935542	0.985558	138187	2025	209	366
				chr7	0.904296	0.997864	0.317772	0.983181	0.561766	0.249515	0.991501	0.202169	0.518887	0.0149044	0.00200995	0.874459	0.125541	0.99799	0.927203	0.99799	0.125541	0.985096	120159	1818	261	242
				chr8	0.894052	0.997665	0.263913	0.982519	0.547456	0.182956	0.991168	0.154365	0.36747	0.014799	0.00279201	0.902296	0.0977042	0.997208	1.72131	0.997208	0.0977042	0.985201	112507	1690	183	315
				chr9	0.887806	0.997496	0.255136	0.982175	0.541585	0.169502	0.990994	0.138571	0.360795	0.0153461	0.00258318	0.914247	0.0857529	0.997417	1.77165	0.997417	0.0857529	0.984654	86877	1354	127	225
		SNV	FVC	chr1	0.99986	0.99999	0.998889	0.999207	0.996383	0.992113	0.999581	0.992531	0.991841	0.000379841	0.000457911	0.00677708	0.993223	0.999542	0.00822638	0.999542	0.993223	0.99962	1215836	462	67709	557
				chr10	0.999788	0.999987	0.99811	0.999078	0.995066	0.989549	0.999517	0.990032	0.989421	0.000453188	0.000513062	0.00935584	0.990644	0.999487	0.0106926	0.999487	0.990644	0.999547	767545	348	36848	394
				chr11	0.999815	0.99999	0.998323	0.999171	0.99553	0.989846	0.999567	0.990278	0.98901	0.00037598	0.000490129	0.00845087	0.991549	0.99951	0.0111118	0.99951	0.991549	0.999624	779004	293	34378	382
				chr12	0.999835	0.999989	0.998741	0.999097	0.996079	0.990776	0.999524	0.99125	0.989791	0.000395731	0.000556073	0.00728562	0.992714	0.999444	0.0103144	0.999444	0.992714	0.999604	747687	296	40332	416
				chr13	0.999783	0.999989	0.997582	0.999271	0.99431	0.988868	0.999623	0.989245	0.989503	0.000386155	0.000367931	0.0110119	0.988988	0.999632	0.0106088	0.999632	0.988988	0.999614	603152	233	20926	222
				chr14	0.999844	0.999991	0.998498	0.999186	0.996836	0.99102	0.999573	0.991443	0.988661	0.00028688	0.000567705	0.00576051	0.994239	0.999432	0.0114687	0.999432	0.994239	0.999713	508778	146	25199	289
				chr15	0.999889	0.999993	0.998842	0.999231	0.996631	0.991689	0.999596	0.992092	0.990438	0.000318797	0.000489338	0.00624917	0.993751	0.999511	0.00965413	0.999511	0.993751	0.999681	445282	142	22581	218
				chr16	0.999933	0.999996	0.999228	0.999218	0.996482	0.992832	0.999585	0.993248	0.993106	0.000406376	0.000423847	0.00661122	0.993389	0.999576	0.00694146	0.999576	0.993389	0.999594	457518	186	27948	194
				chr17	0.999895	0.99999	0.999247	0.999235	0.997188	0.994524	0.999587	0.994937	0.995099	0.000426718	0.000400225	0.00522405	0.994776	0.9996	0.0049253	0.9996	0.994776	0.999573	377137	161	30658	151
				chr18	0.999701	0.999986	0.997541	0.99897	0.99516	0.985904	0.999465	0.986428	0.98186	0.000351876	0.000718693	0.00896117	0.991039	0.999281	0.0184751	0.999281	0.991039	0.999648	460227	162	17916	331
[truncated: 386 more rows]

## Sheet: T-test-leave-one-chr
# The different filtering methods are assessed on the variants dirived form 5 individuals (HG001, HG003, HG004, HG006, HG007) by using leave-one-chromosome-out cross-validation method
[truncated: 83 more rows]
