# Supplementary material for: FVC as an adaptive and accurate method for filtering variants from popular NGS analysis pipelines
Source: Commun Biol. 2022 Sep 16;5:975. doi: 10.1038/s42003-022-03397-7 (PMC9481582; doi:10.1038/s42003-022-03397-7)
Supplement: Supplementary file 5 — Supplementary Data 3 [file 42003_2022_3397_MOESM5_ESM.xlsx]

## Sheet: Average Performance
depth	Caller	Mutation	Filter	AUC	AUPRG	AUPRC	ACC	BACC	MCC	OFO	F1-major	F1-minor	NPV	FDR	FNR	FPR	TNR	TPR	Sensitivity(Recall)	Specificity	Precision	TP	FP	TN	FN
30x	GATK	INDEL	FVC	0.983714	0.683601	0.999963	0.99898	0.785314	0.699861	0.155731	0.999489	0.683098	0.86557	0.000827528	0.000193707	0.429179	0.570821	0.999806	0.999806	0.570821	0.999172	442293	366.5	543	86.25
			Frequency	0.853484	0.036416	0.999409	0.97506	0.853484	0.211521	19.1313	0.987337	0.122536	0.0683353	0.000557897	0.0244414	0.26859	0.73141	0.975559	0.975559	0.73141	0.999442	431524	241.75	667.75	10855.2
			GARFIELD	0.782816	0.129513	0.999103	0.896163	0.786585	0.0880735	69.3927	0.944442	0.0280532	0.0143426	0.000676211	0.103469	0.32336	0.67664	0.896531	0.896531	0.67664	0.999324	396213	267.5	642	46166.8
			Hard Filter	0.732706	0.0208095	0.998965	0.975234	0.732706	0.137161	22.9763	0.987417	0.0768208	0.0418353	0.00100497	0.0238404	0.510747	0.489253	0.97616	0.97616	0.489253	0.998995	431744	433	476.5	10635.8
			VEF	0.818992	0.0513297	0.999421	0.997346	0.521476	0.0664159	8.66683	0.998671	0.060261	0.109233	0.00196217	0.000694894	0.956353	0.0436465	0.999305	0.999305	0.0436465	0.998038	442073	872.25	37.25	306.25
			VQSR	0.83599	0.0769582	0.999452	0.992945	0.624268	0.148477	13.6647	0.996458	0.133067	0.0919989	0.00150127	0.00557425	0.745891	0.254109	0.994426	0.994426	0.254109	0.998499	439915	663.75	245.75	2464.25
		SNV	FVC	0.997594	0.922277	0.999994	0.999549	0.924914	0.888529	0.0752649	0.999774	0.887487	0.930071	0.000312927	0.00013888	0.150034	0.849966	0.999861	0.999861	0.849966	0.999687	3075676	965.25	5869	425
			Frequency	0.785137	0.333743	0.999039	0.997421	0.785137	0.496537	1.54013	0.998707	0.48625	0.447933	0.00095891	0.00162636	0.428099	0.571901	0.998374	0.998374	0.571901	0.999041	3.07106e+06	2932	3902.25	5045.75
			GARFIELD	0.980663	0.347376	0.999948	0.985573	0.858194	0.276047	10.4945	0.992721	0.189651	0.111017	0.000563883	0.013902	0.269711	0.730289	0.986098	0.986098	0.730289	0.999436	3.03321e+06	1715.5	5118.75	42887.5
			Hard Filter	0.869667	0.143079	0.999426	0.991335	0.869667	0.372418	6.29308	0.995639	0.305312	0.205999	0.0005621	0.00812381	0.252543	0.747457	0.991876	0.991876	0.747457	0.999438	3050914	1711.5	5122.75	25187
			VEF	0.989098	0.874306	0.999966	0.999317	0.909338	0.837354	0.166671	0.999658	0.837113	0.857583	0.000392808	0.000292024	0.181033	0.818967	0.999708	0.999708	0.818967	0.999607	3.07521e+06	1207.75	5626.5	894.25
			VQSR	0.92576	0.0468293	0.999672	0.962861	0.864417	0.179448	24.9584	0.981034	0.0868529	0.0464443	0.000585035	0.0366622	0.234504	0.765496	0.963338	0.963338	0.765496	0.999415	2.96324e+06	1713	5121.25	112859
	Mutect2	INDEL	FVC	0.993302	0.907793	0.999877	0.996601	0.917465	0.885341	0.0617847	0.998271	0.885212	0.941864	0.0025761	0.000881341	0.164189	0.835811	0.999119	0.999119	0.835811	0.997424	442852	1153.25	6578.75	394
			Frequency	0.943891	0.210556	0.998149	0.95875	0.943891	0.515508	2.36939	0.978403	0.4534	0.302102	0.00106673	0.041068	0.0711509	0.928849	0.958932	0.958932	0.928849	0.998933	424786	453.5	7278.5	18459.8
			GARFIELD	0.601185	0.0824861	0.986256	0.981363	0.5133	0.0705526	5.82456	0.990583	0.0480284	0.227888	0.0165176	0.002188	0.971213	0.0287873	0.997812	0.997812	0.0287873	0.983482	442284	7516.5	215.5	961.5
			Hard Filter	0.506182	0.00724654	0.983166	0.968383	0.506182	0.0132897	35.1579	0.983891	0.0293022	0.03114	0.0168336	0.0153834	0.972253	0.0277472	0.984617	0.984617	0.0277472	0.983166	436376	7541.75	190.25	6869.75
			VEF	0.962521	0.54767	0.999143	0.986648	0.639995	0.465806	0.26032	0.99324	0.410759	0.800697	0.012407	0.00103552	0.718975	0.281025	0.998964	0.998964	0.281025	0.987593	442788	5636	2096	457.75
			VQSR	0.76925	0.0947908	0.994722	0.979536	0.549377	0.149622	3.60338	0.989635	0.142949	0.248899	0.0152921	0.00536919	0.895878	0.104122	0.994631	0.994631	0.104122	0.984708	440868	6925	807	2378.25
		SNV	FVC	0.999113	0.974318	0.999985	0.998595	0.971482	0.955845	0.0310764	0.999283	0.956428	0.969887	0.000903007	0.000531704	0.0565048	0.943495	0.999468	0.999468	0.943495	0.999097	3.05286e+06	2756.25	55661.2	1614
			Frequency	0.950902	0.776994	0.998496	0.993635	0.950902	0.82735	0.320453	0.996742	0.827152	0.76062	0.00139993	0.00510715	0.0930886	0.906911	0.994893	0.994893	0.906911	0.9986	3.03894e+06	4264.5	54153	15526.5
			GARFIELD	0.669774	0.14138	0.986152	0.972382	0.604533	0.208455	3.89927	0.985935	0.211063	0.242991	0.0152843	0.0127833	0.778151	0.221849	0.987217	0.987217	0.221849	0.984716	3.01524e+06	46624.5	11793	39228.8
			Hard Filter	0.548544	0.0614176	0.982583	0.975806	0.548544	0.125199	4.49436	0.987726	0.119166	0.208379	0.0174066	0.00701819	0.895894	0.104106	0.992982	0.992982	0.104106	0.982593	3.03288e+06	53559.5	4858	21589.5
			VEF	0.994127	0.960367	0.999889	0.997901	0.970808	0.940893	0.0624926	0.998926	0.94189	0.941256	0.000947443	0.00119946	0.0571841	0.942816	0.998801	0.998801	0.942816	0.999053	3.05084e+06	2886.75	55530.8	3628
			VQSR	0.910601	0.079877	0.998128	0.949092	0.625977	0.159076	8.58452	0.97374	0.161769	0.122432	0.0143715	0.0378042	0.710241	0.289759	0.962196	0.962196	0.289759	0.985628	2938755	42694.2	15723.2	115715
	Varscan2	INDEL	FVC	0.985793	0.828027	0.999907	0.998342	0.871556	0.825892	0.0867078	0.999166	0.821136	0.921099	0.00133312	0.000333532	0.256555	0.743445	0.999666	0.999666	0.743445	0.998667	442111	590.5	2030	148.75
			Frequency	0.86146	0.256812	0.998447	0.988612	0.86146	0.467044	2.9428	0.994249	0.426925	0.315971	0.00151473	0.00994694	0.267133	0.732867	0.990053	0.990053	0.732867	0.998485	437861	668.75	1951.75	4398.5
			GARFIELD	0.859994	0.16059	0.998632	0.992029	0.586048	0.207525	4.0047	0.995994	0.199734	0.272064	0.00482724	0.0031794	0.824725	0.175275	0.996821	0.996821	0.175275	0.995173	440864	2158.25	462.25	1395.5
			Hard Filter	0.684065	0.188288	0.99658	0.989188	0.684065	0.300388	5.83196	0.994552	0.29633	0.255119	0.0034043	0.00748126	0.624388	0.375612	0.992519	0.992519	0.375612	0.996596	438964	1502.5	1118	3296
			VEF	0.834639	0.083707	0.998764	0.994152	0.502477	0.0432435	1.9514	0.997066	0.00982511	0.410843	0.00581756	3.12032e-05	0.995014	0.00498585	0.999969	0.999969	0.00498585	0.994182	442246	2610.25	10.25	13.75
			VQSR	0.886281	0.146267	0.999155	0.992129	0.577913	0.187792	3.74277	0.996044	0.186182	0.235636	0.00491759	0.00299039	0.841183	0.158817	0.99701	0.99701	0.158817	0.995082	440937	2198	422.5	1322.75
		SNV	FVC	0.999175	0.985706	0.999987	0.999111	0.979068	0.968189	0.0215056	0.999547	0.968561	0.978982	0.000588414	0.000316705	0.0415471	0.958453	0.999683	0.999683	0.958453	0.999412	3.07462e+06	1811.5	51999.2	970.25
			Frequency	0.803527	0.580253	0.99351	0.992446	0.803527	0.722351	0.167038	0.99616	0.714528	0.866128	0.00647942	0.00118347	0.391763	0.608237	0.998817	0.998817	0.608237	0.993521	3.07193e+06	19934.8	33876	3665.25
			GARFIELD	0.958615	0.389989	0.998677	0.975772	0.829311	0.481404	1.97351	0.9876	0.460037	0.380499	0.0065841	0.0181132	0.323264	0.676736	0.981887	0.981887	0.676736	0.993416	3.01963e+06	19904	33906.8	55959.2
			Hard Filter	0.810995	0.406103	0.992506	0.986075	0.810995	0.591751	0.855156	0.992916	0.576197	0.612147	0.00743918	0.00668928	0.37132	0.62868	0.993311	0.993311	0.62868	0.992561	3054805	22768.8	31042	20788
			VEF	0.997942	0.976965	0.999954	0.998384	0.972723	0.945958	0.0557836	0.999176	0.946763	0.947295	0.000791385	0.000856275	0.0536981	0.946302	0.999144	0.999144	0.946302	0.999209	3.07297e+06	2430.75	51380	2618.25
			VQSR	0.961888	0.134808	0.999324	0.946719	0.892282	0.401513	4.56914	0.972229	0.336304	0.219473	0.00315869	0.0511757	0.164261	0.835739	0.948824	0.948824	0.835739	0.996841	2.91786e+06	9197.5	44613.2	157729
	DeepVariant	INDEL	FVC	0.981633	0.352645	0.99997	0.998612	0.608873	0.350357	0.755809	0.999305	0.312987	0.570679	0.00113983	0.000249255	0.782004	0.217996	0.999751	0.999751	0.217996	0.99886	449394	517.75	147	113.25
			Frequency	0.824755	0.01496	0.999495	0.967429	0.824755	0.139234	32.2091	0.983415	0.0582081	0.0304209	0.00047198	0.0321631	0.318328	0.681672	0.967837	0.967837	0.681672	0.999528	434968	206.5	458.25	14539.5
			GARFIELD	0.754538	0.0163871	0.999234	0.00705111	0.493804	-0.00696457	709.079	0.0111646	0.00288274	0.00144355	0.00572078	0.994376	0.0180168	0.981983	0.00562432	0.00562432	0.981983	0.994279	2492	12.5	652.25	447016
			Hard Filter	0.487466	-1.81681e-05	0.998502	0.151567	0.487466	-0.00534036	719.793	0.245273	0.0028473	0.0014263	0.00252023	0.849391	0.175678	0.824322	0.150609	0.150609	0.824322	0.99748	67446.5	123.75	541	382061
			VEF	0.929241	0.0724598	0.999861	0.997811	0.54308	0.103583	6.97999	0.998904	0.101952	0.127937	0.00133963	0.00085182	0.912988	0.0870125	0.999148	0.999148	0.0870125	0.99866	449128	609	55.75	379.5
			VQSR	0.887582	0.0211634	0.99978	0.994839	0.537807	0.0465418	36.5913	0.997412	0.0435253	0.0301392	0.00134789	0.00382445	0.920562	0.0794378	0.996176	0.996176	0.0794378	0.998652	447788	609.5	55.25	1719.5
		SNV	FVC	0.988928	0.461329	0.999995	0.999712	0.684141	0.480114	0.619053	0.999856	0.460792	0.634056	0.000221393	6.6859e-05	0.63165	0.36835	0.999933	0.999933	0.36835	0.999779	3.07862e+06	683.75	414.25	205.25
			Frequency	0.76549	0.0607496	0.999829	0.998052	0.76549	0.228753	10.9197	0.999025	0.170488	0.106088	0.000170396	0.00177893	0.467241	0.532759	0.998221	0.998221	0.532759	0.99983	3.0733e+06	523	575	5521
			GARFIELD	0.91503	0.0484968	0.999951	0.910341	0.825022	0.0423632	408.104	0.953048	0.00594798	0.00298783	0.000103087	0.0895964	0.260359	0.739641	0.910404	0.910404	0.739641	0.999897	2.80269e+06	291	807	276136
			Hard Filter	0.615265	5.78257e-05	0.999714	0.241839	0.615265	0.00937991	2407.04	0.356041	0.000944339	0.00047242	1.13176e-05	0.75844	0.01103	0.98897	0.24156	0.24156	0.98897	0.999989	754662	10.5	1087.5	2.32416e+06
			VEF	0.982291	0.396023	0.999991	0.999641	0.718885	0.452633	1.20948	0.99982	0.448546	0.476338	0.000201239	0.00015814	0.562073	0.437927	0.999842	0.999842	0.437927	0.999799	3.07834e+06	621	477	486.25
			VQSR	0.969137	0.000410558	0.999989	0.962477	0.861934	0.0709052	164.969	0.98087	0.0146143	0.00739085	9.20211e-05	0.0374473	0.238685	0.761315	0.962553	0.962553	0.761315	0.999908	2.96324e+06	274	824	115588
50x	GATK	INDEL	FVC	0.978864	0.709954	0.999948	0.999143	0.808014	0.731326	0.150303	0.999571	0.720447	0.870191	0.000689386	0.000169162	0.383803	0.616197	0.999831	0.999831	0.616197	0.999311	446802	308.5	515.5	75
			Frequency	0.837489	0.0437648	0.999399	0.984601	0.837489	0.231209	12.2366	0.992229	0.144628	0.0815157	0.00058232	0.0148526	0.310169	0.689831	0.985147	0.985147	0.689831	0.999418	440220	257.25	566.75	6656.75
			GARFIELD	0.770781	0.148724	0.999078	0.874838	0.777369	0.0795755	101.48	0.932378	0.0249589	0.0127967	0.000651692	0.124827	0.320435	0.679565	0.875173	0.875173	0.679565	0.999348	392387	255	569	54489.8
			Hard Filter	0.72182	0.0238009	0.998999	0.978312	0.72182	0.138752	22.6629	0.989002	0.0831729	0.0467858	0.000980921	0.020769	0.535592	0.464408	0.979231	0.979231	0.464408	0.999019	437604	430.25	393.75	9272.75
			VEF	0.877152	0.061774	0.999649	0.997691	0.518595	0.0617637	8.93287	0.998844	0.0549495	0.106011	0.0017676	0.000543635	0.962267	0.0377329	0.999456	0.999456	0.0377329	0.998232	446630	793.5	30.5	246.25
			VQSR	0.833518	0.0895762	0.999469	0.993534	0.660324	0.184171	10.4512	0.996755	0.16113	0.108105	0.00122047	0.0052618	0.67409	0.32591	0.994738	0.994738	0.32591	0.99878	444534	543	281	2342.5
		SNV	FVC	0.998415	0.92756	0.999996	0.998987	0.961484	0.811608	0.529333	0.999492	0.796432	0.734344	0.000174528	0.000840812	0.076191	0.923809	0.999159	0.999159	0.923809	0.999825	3.07532e+06	541	6387.25	2565.75
			Frequency	0.774699	0.524776	0.998979	0.998787	0.774699	0.686883	0.163063	0.999392	0.670409	0.86012	0.00102101	0.000194451	0.450407	0.549593	0.999806	0.999806	0.549593	0.998979	3.07729e+06	3139.25	3789	597.75
			GARFIELD	0.98083	0.352341	0.999949	0.98178	0.889744	0.273198	12.0663	0.990786	0.175622	0.100305	0.000431624	0.0178351	0.202678	0.797322	0.982165	0.982165	0.797322	0.999568	3.02291e+06	1317	5611.25	54977
			Hard Filter	0.890002	0.198331	0.999489	0.993524	0.890002	0.436487	4.07221	0.996745	0.374919	0.263354	0.000501808	0.00598999	0.214005	0.785995	0.99401	0.99401	0.785995	0.999498	3.05933e+06	1534.75	5393.5	18553.8
			VEF	0.993967	0.877023	0.999979	0.998194	0.952769	0.731277	0.944325	0.999094	0.703911	0.620705	0.000215456	0.00159464	0.092867	0.907133	0.998405	0.998405	0.907133	0.999785	3.07303e+06	666.25	6262	4856.75
			VQSR	0.967619	0.0116324	0.999902	0.966029	0.930935	0.221389	19.2726	0.982682	0.109594	0.0587504	0.000214258	0.0338389	0.104292	0.895708	0.966161	0.966161	0.895708	0.999786	2.97355e+06	640	6288.25	104339
	Mutect2	INDEL	FVC	0.992852	0.906673	0.999852	0.996483	0.911764	0.880699	0.0585955	0.998215	0.88033	0.944724	0.00280717	0.000760213	0.175711	0.824289	0.99924	0.99924	0.824289	0.997193	446681	1269	5928.25	338.75
			Frequency	0.947173	0.509107	0.998321	0.981871	0.947173	0.68754	1.09796	0.990671	0.66152	0.549371	0.00141922	0.0170353	0.0886197	0.91138	0.982965	0.982965	0.91138	0.998581	439256	626.5	6570.75	7764.25
			GARFIELD	0.631463	0.131429	0.988368	0.982515	0.523198	0.107694	3.70627	0.991173	0.0812272	0.274911	0.0150254	0.00254676	0.951056	0.0489437	0.997453	0.997453	0.0489437	0.984975	445893	6849	348.25	1127
			Hard Filter	0.525975	0.0365576	0.985035	0.973397	0.525975	0.0718809	12.2674	0.986485	0.0776952	0.121145	0.0149563	0.0120462	0.936003	0.0639966	0.987954	0.987954	0.0639966	0.985044	441558	6749.75	447.5	5462
			VEF	0.96293	0.612353	0.999098	0.988121	0.684015	0.518523	0.328042	0.99399	0.487733	0.755792	0.0100435	0.00193915	0.630031	0.369969	0.998061	0.998061	0.369969	0.989957	446155	4553.5	2643.75	865
			VQSR	0.800825	0.146955	0.995698	0.981555	0.567847	0.200657	2.28687	0.99067	0.193279	0.311187	0.0136263	0.00499394	0.859312	0.140688	0.995006	0.995006	0.140688	0.986374	444790	6187	1010.25	2229.25
		SNV	FVC	0.999457	0.985597	0.999987	0.998923	0.981238	0.973663	0.014421	0.999449	0.974127	0.985792	0.000780406	0.000321353	0.0372025	0.962798	0.999679	0.999679	0.962798	0.99922	3.0547e+06	2386.25	64906	973.75
			Frequency	0.953565	0.888289	0.998158	0.99717	0.953565	0.930097	0.0461709	0.998553	0.930754	0.956366	0.0018168	0.00107732	0.0917926	0.908207	0.998923	0.998923	0.908207	0.998183	3.05242e+06	5577	61715.2	3251.75
			GARFIELD	0.706935	0.194133	0.986548	0.969179	0.634813	0.266049	2.64231	0.984253	0.275503	0.289114	0.0160526	0.0154035	0.714971	0.285029	0.984597	0.984597	0.285029	0.983947	3.0084e+06	48934.5	18357.8	47275.8
			Hard Filter	0.573668	0.124949	0.98125	0.976424	0.573668	0.227089	1.62837	0.988031	0.209221	0.388644	0.0187349	0.00508216	0.847582	0.152418	0.994918	0.994918	0.152418	0.981265	3.04007e+06	57864.5	9427.75	15600.8
			VEF	0.994216	0.969335	0.999834	0.998222	0.971487	0.958999	0.0240266	0.999089	0.959758	0.976586	0.00128499	0.000535936	0.0564908	0.943509	0.999464	0.999464	0.943509	0.998715	3054049	3908.25	63384	1622.5
			VQSR	0.919378	0.108328	0.998017	0.949356	0.670629	0.235029	4.88509	0.973804	0.238832	0.180007	0.0142181	0.0378536	0.620888	0.379112	0.962146	0.962146	0.379112	0.985782	2.93977e+06	42267.5	25024.8	115903
	Varscan2	INDEL	FVC	0.995233	0.951395	0.999899	0.997837	0.944386	0.929135	0.0276183	0.998899	0.929212	0.973248	0.00182365	0.000376334	0.110852	0.889148	0.999624	0.999624	0.889148	0.998176	446397	818	7220.75	168.25
			Frequency	0.948376	0.70705	0.998281	0.991894	0.948376	0.78292	0.485487	0.995865	0.778022	0.687759	0.00161653	0.00664017	0.0966077	0.903392	0.99336	0.99336	0.903392	0.998383	443596	720	7318.75	2968.75
			GARFIELD	0.910869	0.231593	0.997495	0.980902	0.558986	0.199963	2.02157	0.990332	0.178033	0.365335	0.0155161	0.00373183	0.878295	0.121705	0.996268	0.996268	0.121705	0.984484	444904	7079.75	959	1660.5
			Hard Filter	0.678015	0.30955	0.989473	0.984842	0.678015	0.429027	1.15065	0.992304	0.428018	0.528719	0.010492	0.0048836	0.639087	0.360913	0.995116	0.995116	0.360913	0.989508	444372	4715.75	3323	2192.5
			VEF	0.867311	0.190377	0.99741	0.982514	0.502022	0.0475832	0.375228	0.99117	0.00803087	0.748638	0.0174697	1.77624e-05	0.995939	0.00406087	0.999982	0.999982	0.00406087	0.98253	446557	8013.75	25	8
			VQSR	0.896235	0.26011	0.99781	0.981569	0.544148	0.177959	1.74223	0.990675	0.145418	0.378759	0.0160112	0.00253276	0.909172	0.0908279	0.997467	0.997467	0.0908279	0.983989	445432	7314.75	724	1132.75
		SNV	FVC	0.99972	0.996858	0.999987	0.999097	0.993496	0.987853	0.0109474	0.999522	0.988327	0.989186	0.000465856	0.000490505	0.0125177	0.987482	0.999509	0.999509	0.987482	0.999534	3078636	1439	169754	1503.75
			Frequency	0.907008	0.81227	0.991369	0.991653	0.907008	0.895045	0.00616879	0.995574	0.894189	0.993881	0.0086224	0.000190576	0.185794	0.814206	0.999809	0.999809	0.814206	0.991378	3.07955e+06	26673.5	144520	586
			GARFIELD	0.970117	0.65675	0.996827	0.964616	0.842766	0.638351	0.666746	0.981227	0.642098	0.63585	0.0198017	0.0175642	0.296903	0.703097	0.982436	0.982436	0.703097	0.980198	3025821	61242.5	109951	54318.8
			Hard Filter	0.823651	0.586529	0.977741	0.973955	0.823651	0.714633	0.234338	0.986234	0.712303	0.828649	0.0221397	0.00505943	0.347639	0.652361	0.994941	0.994941	0.652361	0.97786	3.06441e+06	69504.5	101689	15725.2
			VEF	0.999408	0.994692	0.999969	0.99845	0.989436	0.981421	0.0153526	0.999174	0.982236	0.984905	0.000915393	0.000736439	0.0203915	0.979609	0.999264	0.999264	0.979609	0.999085	3.07789e+06	2809.5	168384	2251.5
			VQSR	0.964895	0.391199	0.998088	0.944593	0.916564	0.595722	1.57947	0.970103	0.575762	0.450461	0.00738457	0.0513655	0.115506	0.884494	0.948634	0.948634	0.884494	0.992615	2921603	21631.5	149562	158537
	DeepVariant	INDEL	FVC	0.970881	0.257107	0.99997	0.999166	0.571334	0.270285	0.933079	0.999583	0.222209	0.518475	0.000720909	0.000112869	0.857219	0.142781	0.999887	0.999887	0.142781	0.999279	450164	326.25	54	51.25
			Frequency	0.749049	0.0123851	0.999579	0.982501	0.749049	0.110334	39.7609	0.991168	0.047577	0.0249603	0.00041381	0.0171066	0.484796	0.515204	0.982893	0.982893	0.515204	0.999586	442480	183.75	196.5	7735.5
			GARFIELD	0.74176	0.0168472	0.999562	0.00377359	0.49514	-0.00597942	1209.57	0.00587012	0.00166253	0.000831971	0.00497305	0.997054	0.0126673	0.987333	0.00294638	0.00294638	0.987333	0.995027	1307	4.5	375.75	448908
			Hard Filter	0.458518	-3.52011e-05	0.999092	0.0065774	0.458518	-0.0367004	1316.81	0.0114966	0.00153793	0.000769617	0.0268708	0.994183	0.0887796	0.91122	0.00581654	0.00581654	0.91122	0.973129	2652.75	34.75	345.5	447562
			VEF	0.917097	0.0694878	0.999909	0.998707	0.544648	0.105265	7.03375	0.999353	0.103659	0.12667	0.000765781	0.000528299	0.910175	0.0898248	0.999472	0.999472	0.0898248	0.999234	449979	346.75	33.5	236.25
			VQSR	0.866991	0.0177121	0.999839	0.995579	0.530942	0.0296604	71.6284	0.997784	0.0244205	0.0150201	0.000787292	0.00363998	0.934475	0.0655247	0.99636	0.99636	0.0655247	0.999213	448576	354.75	25.5	1638.75
		SNV	FVC	0.986797	0.282224	0.999997	0.999792	0.660758	0.339238	1.81706	0.999896	0.331062	0.375342	0.000119378	8.87374e-05	0.678394	0.321606	0.999911	0.999911	0.321606	0.999881	3.07907e+06	369.5	170	271.25
			Frequency	0.66505	0.125986	0.999881	0.999656	0.66505	0.250666	4.68284	0.999828	0.239634	0.197227	0.000118783	0.000225449	0.669674	0.330326	0.999775	0.999775	0.330326	0.999881	3.07865e+06	366.75	172.75	694.25
			GARFIELD	0.90312	0.0253929	0.999969	0.882703	0.835587	0.0268637	1039.78	0.93768	0.002325	0.00116444	4.3532e-05	0.117279	0.211547	0.788453	0.882721	0.882721	0.788453	0.999956	2.71826e+06	120.5	419	361077
			Hard Filter	0.501643	3.61711e-07	0.999826	0.00869188	0.501643	0.000463177	6965.92	0.0167479	0.000351369	0.000175719	3.87732e-05	0.991481	0.00523283	0.994767	0.00851886	0.00851886	0.994767	0.999961	26831.2	2	537.5	3.05251e+06
			VEF	0.979006	0.194173	0.999994	0.999754	0.645291	0.285135	2.55836	0.999877	0.279983	0.290842	0.000124851	0.000121063	0.709297	0.290703	0.999879	0.999879	0.290703	0.999875	3.07897e+06	386	153.5	370.25
			VQSR	0.967058	0.00113537	0.999994	0.9641	0.836462	0.0473343	360.504	0.981715	0.0070627	0.00355183	5.4471e-05	0.0358533	0.291222	0.708778	0.964147	0.964147	0.708778	0.999946	2968618	163.25	376.25	110724

## Sheet: Performance on each Sample
depth	Caller	Mutation	Filter	patient	AUC	AUPRG	AUPRC	ACC	BACC	MCC	OFO	F1-major	F1-minor	NPV	FDR	FNR	FPR	TNR	TPR	Sensitivity(Recall)	Specificity	Precision	TP	FP	TN	FN
30x	GATK	INDEL	FVC	HG001	0.979926	0.610094	0.99996	0.999088	0.736091	0.636554	0.164223	0.999543	0.609473	0.858942	0.000796095	0.000117091	0.527701	0.472299	0.999883	0.999883	0.472299	0.999204	478205	381	341	56
				HG003	0.989726	0.746968	0.999967	0.998752	0.835342	0.751023	0.187805	0.999374	0.746812	0.841889	0.000904422	0.000346663	0.328969	0.671031	0.999653	0.999653	0.671031	0.999096	444081	402	820	154
				HG004	0.992343	0.761339	0.999978	0.998973	0.830342	0.763937	0.131034	0.999486	0.75639	0.884146	0.000819306	0.000209359	0.339107	0.660893	0.999791	0.999791	0.660893	0.999181	453671	372	725	95
				HG006	0.97286	0.616003	0.999945	0.999109	0.73948	0.64793	0.13986	0.999554	0.619718	0.877301	0.000790289	0.000101715	0.520938	0.479062	0.999898	0.999898	0.479062	0.99921	393216	311	286	40
			Frequency	HG001	0.843797	0.0141099	0.999529	0.962857	0.843797	0.139838	33.6367	0.981056	0.055529	0.0288711	0.000431794	0.0367833	0.275623	0.724377	0.963217	0.963217	0.724377	0.999568	460669	199	523	17592
				HG003	0.854718	0.0565956	0.999201	0.982057	0.854718	0.270491	8.625	0.990929	0.1818	0.103896	0.000764459	0.0172409	0.273322	0.726678	0.982759	0.982759	0.726678	0.999236	436576	334	888	7659
				HG004	0.87167	0.0561446	0.99938	0.983454	0.87167	0.275776	8.71789	0.991643	0.181245	0.102903	0.000590911	0.0160038	0.240656	0.759344	0.983996	0.983996	0.759344	0.999409	446504	264	833	7262
				HG006	0.843753	0.0188137	0.999526	0.971873	0.843753	0.159979	25.5457	0.98572	0.0715722	0.0376709	0.000444424	0.0277377	0.284757	0.715243	0.972262	0.972262	0.715243	0.999556	382348	170	427	10908
			GARFIELD	HG001	0.731239	0.0711126	0.999112	0.94099	0.767156	0.0877723	65.3528	0.96957	0.0293946	0.015071	0.000652487	0.0584848	0.407202	0.592798	0.941515	0.941515	0.592798	0.999348	450290	294	428	27971
				HG003	0.840664	0.184919	0.999079	0.844876	0.81287	0.0900421	72.152	0.915721	0.0268698	0.0136702	0.000713392	0.154947	0.219313	0.780687	0.845053	0.845053	0.780687	0.999287	375402	268	954	68833
				HG004	0.827558	0.193654	0.999093	0.850489	0.815484	0.0864701	79.1659	0.91904	0.0245557	0.0124741	0.000623963	0.149341	0.21969	0.78031	0.850659	0.850659	0.78031	0.999376	386000	241	856	67766
				HG006	0.731803	0.0683671	0.999128	0.948295	0.75083	0.0880095	60.9	0.973439	0.0313927	0.0161551	0.000715001	0.0511041	0.447236	0.552764	0.948896	0.948896	0.552764	0.999285	373159	267	330	20097
			Hard Filter	HG001	0.692202	0.0200274	0.999072	0.984628	0.692202	0.122419	24.059	0.99225	0.0725532	0.0399058	0.000919948	0.0144879	0.601108	0.398892	0.985512	0.985512	0.398892	0.99908	471332	434	288	6929
				HG003	0.780611	0.0218412	0.998795	0.963649	0.780611	0.15575	21.5364	0.981457	0.0826016	0.0443728	0.00114911	0.0353417	0.403437	0.596563	0.964658	0.964658	0.596563	0.998851	428535	493	729	15700
				HG004	0.798355	0.0217328	0.999026	0.965999	0.798355	0.160082	21.7945	0.982678	0.0820275	0.0438702	0.000924593	0.0331889	0.3701	0.6299	0.966811	0.966811	0.6299	0.999075	438706	406	691	15060
				HG006	0.659658	0.0196365	0.998968	0.986663	0.659658	0.110395	24.5152	0.993283	0.0701009	0.0391924	0.00102623	0.0123431	0.668342	0.331658	0.987657	0.987657	0.331658	0.998974	388402	399	198	4854
			VEF	HG001	0.833928	0.0441711	0.999633	0.997783	0.525229	0.0666133	10.1892	0.99889	0.0651408	0.089372	0.00143135	0.000788273	0.948753	0.0512465	0.999212	0.999212	0.0512465	0.998569	477884	685	37	377
				HG003	0.775058	0.0463436	0.999034	0.996828	0.510394	0.0465661	8.34615	0.998411	0.0354949	0.106996	0.00268635	0.00048848	0.978723	0.0212766	0.999512	0.999512	0.0212766	0.997314	444018	1196	26	217
				HG004	0.809467	0.0723495	0.999346	0.99705	0.524738	0.0869011	5.45455	0.998522	0.0757576	0.15493	0.00229259	0.000661134	0.949863	0.0501367	0.999339	0.999339	0.0501367	0.997707	453466	1042	55	300
				HG006	0.857517	0.0424547	0.999671	0.997723	0.525542	0.0655833	10.6774	0.99886	0.0646507	0.0856354	0.00143841	0.000841691	0.948074	0.0519263	0.999158	0.999158	0.0519263	0.998562	392925	566	31	331
			VQSR	HG001	0.815472	0.0300779	0.999549	0.99263	0.582116	0.0800483	23.8293	0.996301	0.0651483	0.040275	0.00125859	0.00612845	0.82964	0.17036	0.993872	0.993872	0.17036	0.998741	475330	599	123	2931
				HG003	0.863602	0.132534	0.999391	0.99307	0.657036	0.213821	5.78205	0.99652	0.201707	0.147448	0.0018789	0.00507614	0.680851	0.319149	0.994924	0.994924	0.319149	0.998121	441980	832	390	2255
				HG004	0.856306	0.120778	0.999411	0.993246	0.652872	0.196795	6.79179	0.996609	0.181673	0.12834	0.0016718	0.00510395	0.689152	0.310848	0.994896	0.994896	0.310848	0.998328	451450	756	341	2316
				HG006	0.80858	0.0244426	0.999458	0.992832	0.605046	0.103244	18.2558	0.996402	0.083739	0.0519324	0.0011958	0.00598847	0.78392	0.21608	0.994012	0.994012	0.21608	0.998804	390901	468	129	2355
		SNV	FVC	HG001	0.993676	0.863844	0.999984	0.999511	0.883513	0.844215	0.0757722	0.999755	0.840568	0.929565	0.000392092	9.7896e-05	0.232877	0.767123	0.999902	0.999902	0.767123	0.999608	3207170	1258	4144	314
				HG003	0.999025	0.943591	0.999996	0.999447	0.938842	0.906113	0.0685665	0.999723	0.905924	0.935833	0.000371595	0.000183173	0.122132	0.877868	0.999817	0.999817	0.877868	0.999628	3007532	1118	8036	551
				HG004	0.999198	0.95797	0.999997	0.99953	0.947449	0.915816	0.066641	0.999764	0.915804	0.937523	0.000300641	0.000170923	0.10493	0.89507	0.999829	0.999829	0.89507	0.999699	3035930	913	7788	519
				HG006	0.998476	0.923705	0.999998	0.999709	0.92985	0.887974	0.0900798	0.999855	0.887652	0.917364	0.000187379	0.000103526	0.140196	0.859804	0.999896	0.999896	0.859804	0.999813	3052072	572	3508	316
			Frequency	HG001	0.797673	0.19423	0.999319	0.996747	0.797673	0.408264	2.56316	0.998369	0.382	0.28065	0.000678458	0.00258115	0.402073	0.597927	0.997419	0.997419	0.597927	0.999322	3199205	2172	3230	8279
				HG003	0.771933	0.422716	0.998614	0.997264	0.771933	0.545981	0.819876	0.998628	0.547349	0.549488	0.00138391	0.00136033	0.454774	0.545226	0.99864	0.99864	0.545226	0.998616	3003991	4163	4991	4092
				HG004	0.793715	0.496244	0.998819	0.997933	0.793715	0.619113	0.529791	0.998964	0.619284	0.653684	0.00117933	0.000893149	0.411677	0.588323	0.999107	0.999107	0.588323	0.998821	3033737	3582	5119	2712
				HG006	0.777228	0.221783	0.999405	0.997739	0.777228	0.412788	2.24769	0.998867	0.396366	0.307912	0.000593946	0.00167082	0.443873	0.556127	0.998329	0.998329	0.556127	0.999406	3047288	1811	2269	5100
			GARFIELD	HG001	0.966239	0.157606	0.999923	0.982944	0.791037	0.182445	16.2793	0.99139	0.10554	0.0578727	0.00068704	0.0164088	0.401518	0.598482	0.983591	0.983591	0.598482	0.999313	3154853	2169	3233	52631
				HG003	0.988593	0.531024	0.999954	0.987306	0.895016	0.363139	4.96922	0.993597	0.277168	0.167526	0.000609066	0.0121303	0.197837	0.802163	0.98787	0.98787	0.802163	0.999391	2971594	1811	7343	36489
				HG004	0.98798	0.490589	0.999955	0.987218	0.893717	0.351675	5.34349	0.993553	0.263366	0.157642	0.000580804	0.0122446	0.200322	0.799678	0.987755	0.987755	0.799678	0.999419	2999269	1743	6958	37180
				HG006	0.97984	0.210284	0.999961	0.984823	0.853004	0.206928	15.3859	0.992346	0.112529	0.061028	0.000378622	0.0148245	0.279167	0.720833	0.985176	0.985176	0.720833	0.999621	3007138	1139	2941	45250
			Hard Filter	HG001	0.853453	0.0500158	0.999507	0.987645	0.853453	0.254807	9.83132	0.993777	0.163633	0.0923249	0.000479055	0.0119019	0.281192	0.718808	0.988098	0.988098	0.718808	0.999521	3169309	1519	3883	38175
				HG003	0.867469	0.230635	0.999194	0.994377	0.867469	0.482135	2.15372	0.997174	0.443905	0.317086	0.000795092	0.0048486	0.260214	0.739786	0.995151	0.995151	0.739786	0.999205	2993498	2382	6772	14585
				HG004	0.886055	0.247609	0.999347	0.994907	0.886055	0.506177	2.0077	0.997441	0.465615	0.33248	0.000642681	0.00446772	0.223423	0.776577	0.995532	0.995532	0.776577	0.999357	3022883	1944	6757	13566
				HG006	0.87169	0.044056	0.999657	0.98841	0.87169	0.246553	11.1796	0.994166	0.148096	0.0821045	0.00033157	0.0112771	0.245343	0.754657	0.988723	0.988723	0.754657	0.999668	3017966	1001	3079	34422
			VEF	HG001	0.970962	0.818273	0.99991	0.999371	0.875404	0.801948	0.166872	0.999685	0.800513	0.856992	0.000419244	0.000211069	0.248982	0.751018	0.999789	0.999789	0.751018	0.999581	3206807	1345	4057	677
				HG003	0.995123	0.882685	0.999979	0.999108	0.909049	0.847802	0.13748	0.999553	0.847703	0.879136	0.000552395	0.000342411	0.18156	0.81844	0.999658	0.999658	0.81844	0.999448	3007053	1662	7492	1030
				HG004	0.997911	0.91936	0.999989	0.999235	0.93206	0.865509	0.153018	0.999616	0.865892	0.867289	0.000388279	0.000379061	0.135502	0.864498	0.999621	0.999621	0.864498	0.999612	3035298	1179	7522	1151
				HG006	0.992397	0.876906	0.999985	0.999554	0.920838	0.834156	0.209316	0.999777	0.834345	0.826914	0.000211315	0.000235553	0.158088	0.841912	0.999764	0.999764	0.841912	0.999789	3051669	645	3435	719
			VQSR	HG001	0.912213	0.0138146	0.999755	0.959198	0.848538	0.143028	32.5487	0.979148	0.057299	0.0298074	0.000460505	0.0404286	0.262495	0.737505	0.959571	0.959571	0.737505	0.999539	3077810	1418	3984	129674
				HG003	0.864451	0.138411	0.999109	0.953134	0.741905	0.125669	28.2908	0.975965	0.0641442	0.0341405	0.00149828	0.0455762	0.470614	0.529386	0.954424	0.954424	0.529386	0.998502	2870986	4308	4846	137097
				HG004	0.974536	0.00354808	0.999905	0.972099	0.954724	0.282753	10.3514	0.985814	0.161051	0.0880945	0.000184923	0.0278009	0.0627514	0.937249	0.972199	0.972199	0.937249	0.999815	2952033	546	8155	84416
				HG006	0.951838	0.0315437	0.999918	0.967011	0.9125	0.166341	28.6429	0.983209	0.064917	0.0337349	0.000196429	0.0328431	0.142157	0.857843	0.967157	0.967157	0.857843	0.999804	2952138	580	3500	100250
	Mutect2	INDEL	FVC	HG001	0.991005	0.875063	0.999858	0.996738	0.894734	0.858128	0.0690894	0.99835	0.856652	0.935375	0.00261607	0.000681874	0.20985	0.79015	0.999318	0.999318	0.79015	0.997384	479234	1257	4733	327
				HG003	0.996073	0.942023	0.999888	0.99587	0.940898	0.90872	0.0646173	0.997887	0.91038	0.939305	0.00283761	0.00138829	0.116816	0.883184	0.998612	0.998612	0.883184	0.997162	444533	1265	9564	618
				HG004	0.996058	0.939982	0.999894	0.996207	0.935164	0.909798	0.0482437	0.998062	0.910757	0.953977	0.00291845	0.000954929	0.128717	0.871283	0.999045	0.999045	0.871283	0.997082	454050	1329	8996	434
				HG006	0.99007	0.874105	0.999867	0.997588	0.899063	0.864719	0.0651886	0.998783	0.863059	0.938801	0.00193228	0.000500269	0.201374	0.798626	0.9995	0.9995	0.798626	0.998068	393591	762	3022	197
			Frequency	HG001	0.943603	0.209227	0.998596	0.972779	0.943603	0.515956	2.32048	0.986042	0.453007	0.301161	0.00110617	0.0264826	0.0863105	0.913689	0.973517	0.973517	0.913689	0.998894	466861	517	5473	12700
				HG003	0.948538	0.166526	0.997535	0.935144	0.948538	0.485092	2.79816	0.965674	0.413479	0.263286	0.000972651	0.0655238	0.0373996	0.9626	0.934476	0.934476	0.9626	0.999027	415983	405	10424	29168
				HG004	0.949409	0.176364	0.997732	0.942434	0.949409	0.494375	2.66349	0.969701	0.424741	0.272963	0.00104288	0.0578898	0.043293	0.956707	0.94211	0.94211	0.956707	0.998957	428174	447	9878	26310
				HG006	0.934012	0.290108	0.998734	0.984642	0.934012	0.566606	1.69542	0.992195	0.522372	0.371	0.00114522	0.0143758	0.1176	0.8824	0.985624	0.985624	0.8824	0.998855	388127	445	3339	5661
			GARFIELD	HG001	0.636036	0.0693255	0.99104	0.984825	0.511587	0.0433838	9.72152	0.992352	0.0411244	0.0932704	0.0120531	0.00320293	0.973623	0.0263773	0.996797	0.996797	0.0263773	0.987947	478025	5832	158	1536
				HG003	0.57703	0.0922706	0.979878	0.975773	0.511513	0.0871021	1.83525	0.987731	0.0451206	0.352703	0.0232141	0.00107604	0.975898	0.0241019	0.998924	0.998924	0.0241019	0.976786	444672	10568	261	479
				HG004	0.586791	0.105377	0.981617	0.977339	0.514584	0.101575	1.66454	0.988532	0.0560982	0.3753	0.0215787	0.00114635	0.969685	0.0303148	0.998854	0.998854	0.0303148	0.978421	453963	10012	313	521
				HG006	0.604881	0.0629714	0.992488	0.987514	0.515514	0.0501495	10.0769	0.993716	0.0497703	0.0902778	0.0092242	0.00332666	0.965645	0.0343552	0.996673	0.996673	0.0343552	0.990776	392478	3654	130	1310
			Hard Filter	HG001	0.510937	0.0135961	0.98793	0.978657	0.510937	0.0245356	24.2606	0.989209	0.0350126	0.0395873	0.0120673	0.00951078	0.968614	0.0313856	0.990489	0.990489	0.0313856	0.987933	475000	5802	188	4561
				HG003	0.497451	-0.00277232	0.976133	0.954915	0.497451	-0.00527342	53.3065	0.976928	0.0177735	0.018414	0.0238697	0.0222733	0.982824	0.0171761	0.977727	0.977727	0.0171761	0.97613	435236	10643	186	9915
				HG004	0.500916	0.000978195	0.977826	0.95755	0.500916	0.00187086	40.521	0.978304	0.0235562	0.0240842	0.0221728	0.0212197	0.976949	0.0230508	0.97878	0.97878	0.0230508	0.977827	444840	10087	238	9644
				HG006	0.515423	0.0171842	0.990773	0.982408	0.515423	0.0320256	22.5436	0.991123	0.0408667	0.0424743	0.00922439	0.00852997	0.960624	0.0393763	0.99147	0.99147	0.0393763	0.990776	390429	3635	149	3359
			VEF	HG001	0.957613	0.522728	0.999258	0.98988	0.640428	0.451122	0.363314	0.994896	0.407524	0.733507	0.00889814	0.00128034	0.717863	0.282137	0.99872	0.99872	0.282137	0.991102	478947	4300	1690	614
				HG003	0.966095	0.546984	0.998904	0.983162	0.663193	0.537165	0.110892	0.991442	0.480022	0.900178	0.0161157	0.000882846	0.672731	0.327269	0.999117	0.999117	0.327269	0.983884	444758	7285	3544	393
				HG004	0.968617	0.546473	0.999103	0.981149	0.591544	0.390238	0.176502	0.990446	0.302277	0.849978	0.0182175	0.0007371	0.816174	0.183826	0.999263	0.999263	0.183826	0.981782	454149	8427	1898	335
				HG006	0.95776	0.574495	0.999307	0.992401	0.664813	0.4847	0.390575	0.996174	0.453213	0.719127	0.00639667	0.00124178	0.669133	0.330867	0.998758	0.998758	0.330867	0.993603	393299	2532	1252	489
			VQSR	HG001	0.773845	0.0919682	0.996048	0.983032	0.545712	0.120757	4.85763	0.991433	0.123977	0.170717	0.0112147	0.0059054	0.902671	0.0973289	0.994095	0.994095	0.0973289	0.988785	476729	5407	583	2832
				HG003	0.76455	0.0974128	0.992742	0.973859	0.546932	0.170445	2.02058	0.986725	0.152084	0.331062	0.0215571	0.00485229	0.901284	0.0987164	0.995148	0.995148	0.0987164	0.978443	442991	9760	1069	2160
				HG004	0.767533	0.112139	0.993215	0.975474	0.554236	0.187139	1.91802	0.987553	0.170426	0.342698	0.01984	0.00494187	0.886586	0.113414	0.995058	0.995058	0.113414	0.98016	452238	9154	1171	2246
				HG006	0.771074	0.0776429	0.996884	0.985779	0.550626	0.120145	5.61728	0.992831	0.125309	0.151119	0.00855677	0.00577722	0.89297	0.10703	0.994223	0.994223	0.10703	0.991443	391513	3379	405	2275
		SNV	FVC	HG001	0.99794	0.949846	0.999972	0.998769	0.956068	0.936535	0.038992	0.999378	0.936817	0.962471	0.000883749	0.000359525	0.087505	0.912495	0.99964	0.99964	0.912495	0.999116	3183609	2816	29365	1145
				HG003	0.999599	0.989982	0.999987	0.99815	0.980512	0.96574	0.0292563	0.999048	0.966679	0.971575	0.00109533	0.000807759	0.0381687	0.961831	0.999192	0.999192	0.961831	0.998905	2984865	3273	82478	2413
				HG004	0.999722	0.992071	0.999992	0.998452	0.982833	0.970611	0.0240419	0.999205	0.971392	0.976523	0.000941257	0.000649355	0.0336853	0.966315	0.999351	0.999351	0.966315	0.999059	3013341	2839	81441	1958
				HG006	0.99919	0.965373	0.99999	0.999008	0.966515	0.950494	0.0320153	0.999499	0.950825	0.968978	0.00069169	0.000310175	0.0666603	0.93334	0.99969	0.99969	0.93334	0.999308	3029610	2097	29361	940
			Frequency	HG001	0.922928	0.680762	0.998445	0.994544	0.922928	0.758999	0.465026	0.997241	0.757087	0.682582	0.00152099	0.0039934	0.150151	0.849849	0.996007	0.996007	0.849849	0.998479	3172036	4832	27349	12718
				HG003	0.971014	0.82291	0.998344	0.991224	0.971014	0.857706	0.278141	0.995472	0.857926	0.782386	0.0014554	0.00758182	0.0503901	0.94961	0.992418	0.992418	0.94961	0.998545	2964629	4321	81430	22649
				HG004	0.97333	0.84939	0.998515	0.992867	0.97333	0.878126	0.225667	0.996325	0.878986	0.815883	0.00132915	0.00600902	0.0473303	0.95267	0.993991	0.993991	0.95267	0.998671	2997180	3989	80291	18119
				HG006	0.936336	0.754915	0.99868	0.995906	0.936336	0.814569	0.312977	0.99793	0.814611	0.761628	0.00129418	0.00284437	0.124483	0.875517	0.997156	0.997156	0.875517	0.998706	3021930	3916	27542	8620
			GARFIELD	HG001	0.728701	0.124042	0.994523	0.976817	0.641593	0.205512	5.39849	0.988237	0.2054	0.156287	0.00714426	0.0163391	0.700475	0.299525	0.983661	0.983661	0.299525	0.992856	3132718	22542	9639	52036
				HG003	0.615243	0.157051	0.977395	0.967554	0.580186	0.224617	1.95779	0.98343	0.226172	0.33809	0.0234923	0.0095495	0.830078	0.169922	0.990451	0.990451	0.169922	0.976508	2958751	71180	14571	28527
				HG004	0.629535	0.169001	0.978813	0.968085	0.587874	0.236494	1.93505	0.9837	0.240464	0.340709	0.022472	0.0100491	0.814203	0.185797	0.989951	0.989951	0.185797	0.977528	2984998	68621	15659	30301
				HG006	0.705618	0.115425	0.993875	0.977072	0.608478	0.167196	6.30576	0.988375	0.172216	0.136878	0.00802851	0.0151956	0.767849	0.232151	0.984804	0.984804	0.232151	0.991971	2984499	24155	7303	46051
			Hard Filter	HG001	0.576086	0.0775589	0.991506	0.981805	0.576086	0.142437	6.05196	0.990804	0.151267	0.141805	0.00847915	0.00991191	0.837917	0.162083	0.990088	0.990088	0.162083	0.991521	3153187	26965	5216	31567
				HG003	0.525456	0.0473414	0.973479	0.969517	0.525456	0.111814	2.67541	0.984499	0.0917077	0.272079	0.0265155	0.00423529	0.944852	0.055148	0.995765	0.995765	0.055148	0.973485	2974626	81022	4729	12652
				HG004	0.52842	0.0528345	0.974315	0.970443	0.52842	0.12299	2.42693	0.984975	0.100873	0.291806	0.0256787	0.00413624	0.939025	0.0609753	0.995864	0.995864	0.0609753	0.974321	3002827	79141	5139	12472
				HG006	0.564213	0.0679356	0.991034	0.981458	0.564213	0.123557	6.82314	0.990629	0.132818	0.127826	0.00895313	0.00978931	0.861784	0.138216	0.990211	0.990211	0.138216	0.991047	3000883	27110	4348	29667
			VEF	HG001	0.989673	0.938255	0.999843	0.998579	0.957033	0.927329	0.0619692	0.999282	0.927947	0.941647	0.000862297	0.000572729	0.0853609	0.914639	0.999427	0.999427	0.914639	0.999138	3182930	2747	29434	1824
				HG003	0.997069	0.973389	0.999899	0.996805	0.978722	0.942198	0.0771717	0.998356	0.943705	0.928357	0.00116171	0.00212568	0.040431	0.959569	0.997874	0.997874	0.959569	0.998838	2980928	3467	82284	6350
				HG004	0.997148	0.975939	0.999908	0.997363	0.979372	0.95062	0.0596877	0.998644	0.951937	0.943674	0.0011089	0.00160216	0.0396535	0.960346	0.998398	0.998398	0.960346	0.998891	3010468	3342	80938	4831
				HG006	0.992618	0.953883	0.999904	0.998858	0.968106	0.943423	0.051142	0.999423	0.943971	0.951346	0.000656872	0.000497269	0.0632907	0.936709	0.999503	0.999503	0.936709	0.999343	3029043	1991	29467	1507
			VQSR	HG001	0.905631	0.0320494	0.998847	0.951515	0.666803	0.158465	11.2231	0.975059	0.134402	0.081812	0.0065404	0.0426724	0.623722	0.376278	0.957328	0.957328	0.376278	0.99346	3048853	20072	12109	135901
				HG003	0.918795	0.129033	0.997412	0.945594	0.599202	0.167827	5.08774	0.971849	0.192458	0.164265	0.0223014	0.0339316	0.767665	0.232335	0.966068	0.966068	0.232335	0.977699	2885915	65828	19923	101363
				HG004	0.9205	0.13368	0.997529	0.946578	0.611155	0.184119	4.76195	0.972358	0.207008	0.173552	0.0210642	0.0341326	0.743557	0.256443	0.965867	0.965867	0.256443	0.978936	2912379	62667	21613	102920
				HG006	0.897476	0.0247461	0.998722	0.952682	0.62675	0.125892	13.2652	0.975693	0.113206	0.0701004	0.00757999	0.0404801	0.706021	0.293979	0.95952	0.95952	0.293979	0.99242	2907873	22210	9248	122677
	Varscan2	INDEL	FVC	HG001	0.9817	0.733839	0.999913	0.998335	0.81939	0.748258	0.139161	0.999165	0.73969	0.877839	0.00133977	0.000330514	0.360889	0.639111	0.999669	0.999669	0.639111	0.99866	471836	633	1121	156
				HG003	0.990519	0.89045	0.999911	0.998269	0.911603	0.87654	0.0699275	0.999129	0.875635	0.934643	0.00131327	0.000429247	0.176365	0.823635	0.999571	0.999571	0.823635	0.998687	449432	591	2760	193
				HG004	0.992046	0.906042	0.999917	0.998327	0.917492	0.892392	0.0470032	0.999157	0.8912	0.955107	0.0013611	0.000324823	0.16469	0.83531	0.999675	0.999675	0.83531	0.998639	458563	625	3170	149
				HG006	0.978907	0.781778	0.999887	0.998437	0.837739	0.78638	0.090739	0.999216	0.77802	0.91681	0.00131834	0.000249543	0.324273	0.675727	0.99975	0.99975	0.675727	0.998682	388613	513	1069	97
			Frequency	HG001	0.836455	0.0887298	0.998786	0.984802	0.836455	0.320034	5.5195	0.992323	0.25078	0.153386	0.00117839	0.0140913	0.312999	0.687001	0.985909	0.985909	0.687001	0.998822	465341	549	1205	6651
				HG003	0.86875	0.35921	0.998048	0.99052	0.86875	0.555672	1.37765	0.995211	0.537683	0.420583	0.00191035	0.00765082	0.254849	0.745151	0.992349	0.992349	0.745151	0.99809	446185	854	2497	3440
				HG004	0.888079	0.449659	0.998152	0.9913	0.888079	0.610149	1.07705	0.995602	0.596308	0.481451	0.0018035	0.00697823	0.216864	0.783136	0.993022	0.993022	0.783136	0.998196	455511	823	2972	3201
				HG006	0.852557	0.129648	0.998801	0.987827	0.852557	0.382319	3.797	0.993858	0.32293	0.208464	0.00116667	0.0110674	0.283818	0.716182	0.988933	0.988933	0.716182	0.998833	384408	449	1133	4302
			GARFIELD	HG001	0.806885	0.113058	0.998639	0.992422	0.578428	0.134131	7.48763	0.996194	0.136189	0.117818	0.00312086	0.00448948	0.838655	0.161345	0.995511	0.995511	0.161345	0.996879	469873	1471	283	2119
				HG003	0.90089	0.196095	0.998671	0.991925	0.588517	0.26345	1.51167	0.99594	0.247015	0.398142	0.00609344	0.00201724	0.820949	0.179051	0.997983	0.997983	0.179051	0.993907	448718	2751	600	907
				HG004	0.900754	0.203205	0.998515	0.991252	0.588315	0.270789	1.37021	0.9956	0.251018	0.421904	0.00676286	0.00202524	0.821344	0.178656	0.997975	0.997975	0.178656	0.993237	457783	3117	678	929
				HG006	0.831447	0.130003	0.998702	0.992516	0.588931	0.161729	5.64931	0.996241	0.164713	0.150392	0.00333181	0.00418564	0.817952	0.182048	0.995814	0.995814	0.182048	0.996668	387083	1294	288	1627
			Hard Filter	HG001	0.61222	0.0422028	0.997126	0.98732	0.61222	0.132413	11.3479	0.993614	0.120369	0.0809852	0.00286555	0.00988152	0.765678	0.234322	0.990118	0.990118	0.234322	0.997134	467328	1343	411	4664
				HG003	0.752744	0.312777	0.996328	0.990724	0.752744	0.447895	1.49679	0.995322	0.449135	0.400514	0.00365055	0.00570253	0.488809	0.511191	0.994297	0.994297	0.511191	0.996349	447061	1638	1713	2564
				HG004	0.757222	0.345953	0.995999	0.990655	0.757222	0.474205	1.26711	0.995285	0.477262	0.441091	0.00397787	0.00545004	0.480105	0.519895	0.99455	0.99455	0.519895	0.996022	456212	1822	1973	2500
				HG006	0.614075	0.0522185	0.996869	0.988053	0.614075	0.147038	9.216	0.993985	0.138555	0.0978857	0.00312321	0.00889095	0.762958	0.237042	0.991109	0.991109	0.237042	0.996877	385254	1207	375	3456
			VEF	HG001	0.773614	0.0512676	0.998788	0.996327	0.506547	0.0967643	0.391304	0.99816	0.0257559	0.71875	0.0036541	1.90681e-05	0.986887	0.0131129	0.999981	0.999981	0.0131129	0.996346	471983	1731	23	9
				HG003	0.859592	0.0792912	0.998554	0.99256	0.501016	0.0203923	3.71429	0.996266	0.00413712	0.212121	0.00738283	5.7826e-05	0.997911	0.00208893	0.999942	0.999942	0.00208893	0.992617	449599	3344	7	26
				HG004	0.877996	0.134585	0.99865	0.991788	0.500781	0.024734	1.5	0.995877	0.00314961	0.4	0.00819257	1.96202e-05	0.998419	0.00158103	0.99998	0.99998	0.00158103	0.991807	458703	3789	6	9
				HG006	0.827352	0.0696839	0.999063	0.995931	0.501566	0.0310833	2.2	0.997961	0.00625782	0.3125	0.00404073	2.82987e-05	0.996839	0.00316056	0.999972	0.999972	0.00316056	0.995959	388699	1577	5	11
			VQSR	HG001	0.851969	0.103753	0.999239	0.993708	0.570553	0.141955	5.8498	0.996842	0.14511	0.14599	0.00318	0.00313565	0.855758	0.144242	0.996864	0.996864	0.144242	0.99682	470512	1501	253	1480
				HG003	0.917	0.175612	0.999127	0.991039	0.581851	0.221509	2.26882	0.995494	0.215652	0.305921	0.00619082	0.00281568	0.833483	0.166517	0.997184	0.997184	0.166517	0.993809	448359	2793	558	1266
				HG004	0.919261	0.183231	0.999104	0.990193	0.581118	0.223321	2.18182	0.995065	0.21658	0.314286	0.0068793	0.00298226	0.834783	0.165217	0.997018	0.997018	0.165217	0.993121	457344	3168	627	1368
				HG006	0.856894	0.122472	0.999148	0.993577	0.578132	0.164384	4.67063	0.996776	0.167386	0.176347	0.00342023	0.00302796	0.840708	0.159292	0.996972	0.996972	0.159292	0.99658	387533	1330	252	1177
		SNV	FVC	HG001	0.998236	0.971825	0.99998	0.999115	0.965618	0.951329	0.0282767	0.999553	0.951551	0.972501	0.000644916	0.000248023	0.0685154	0.931485	0.999752	0.999752	0.931485	0.999355	3204552	2068	28115	795
				HG003	0.99957	0.99343	0.999988	0.99894	0.985908	0.977174	0.0170428	0.999457	0.977701	0.983243	0.000680356	0.000405932	0.0277785	0.972221	0.999594	0.999594	0.972221	0.99932	3006674	2047	71643	1221
				HG004	0.999679	0.995887	0.999989	0.999094	0.989492	0.982317	0.0139713	0.999535	0.982776	0.986221	0.000559233	0.000370697	0.0206457	0.979354	0.999629	0.999629	0.979354	0.999441	3036393	1699	80594	1126
				HG006	0.999214	0.981683	0.999991	0.999295	0.975255	0.961934	0.0267318	0.999644	0.962218	0.973964	0.000469154	0.000242167	0.0492485	0.950751	0.999758	0.999758	0.950751	0.999531	3050872	1432	27645	739
			Frequency	HG001	0.770414	0.491012	0.995695	0.993988	0.770414	0.632325	0.344813	0.996969	0.627387	0.743598	0.00429624	0.00176174	0.45741	0.54259	0.998238	0.998238	0.54259	0.995704	3199700	13806	16377	5647
				HG003	0.819293	0.625687	0.991224	0.990369	0.819293	0.770259	0.0662791	0.995085	0.760545	0.937841	0.00876052	0.0010386	0.360375	0.639625	0.998961	0.998961	0.639625	0.991239	3004771	26556	47134	3124
				HG004	0.834358	0.660137	0.991105	0.990566	0.834358	0.79798	0.0404603	0.995175	0.789196	0.961113	0.00888231	0.000733823	0.330551	0.669449	0.999266	0.999266	0.669449	0.991118	3035290	27202	55091	2229
				HG006	0.790042	0.544175	0.996015	0.99486	0.790042	0.688839	0.216602	0.997409	0.680983	0.821962	0.0039786	0.00119969	0.418716	0.581284	0.9988	0.9988	0.581284	0.996021	3047950	12175	16902	3661
			GARFIELD	HG001	0.96328	0.266691	0.999447	0.974798	0.867982	0.414499	3.24152	0.987146	0.359789	0.235764	0.00231651	0.0231716	0.240864	0.759136	0.976828	0.976828	0.759136	0.997683	3131074	7270	22913	74273
				HG003	0.945983	0.468009	0.99783	0.97575	0.776023	0.516474	1.02488	0.987556	0.527588	0.493858	0.0106643	0.0142179	0.433736	0.566264	0.985782	0.985782	0.566264	0.989336	2965129	31962	41728	42766
				HG004	0.953129	0.501584	0.997875	0.974984	0.782382	0.537677	0.910854	0.987135	0.549781	0.523326	0.0114374	0.0142893	0.420947	0.579053	0.985711	0.985711	0.579053	0.988563	2994115	34641	47652	43404
				HG006	0.972069	0.323672	0.999555	0.977558	0.890858	0.456968	2.71681	0.988564	0.402988	0.269048	0.0019182	0.0207739	0.19751	0.80249	0.979226	0.979226	0.80249	0.998082	2988217	5743	23334	63394
			Hard Filter	HG001	0.865879	0.318618	0.997481	0.986886	0.865879	0.534395	1.54642	0.993353	0.51373	0.392708	0.00244458	0.0108132	0.25743	0.74257	0.989187	0.989187	0.74257	0.997555	3170687	7770	22413	34660
				HG003	0.74381	0.460847	0.987603	0.985069	0.74381	0.623776	0.23409	0.992389	0.611041	0.810314	0.0123642	0.0028126	0.509567	0.490433	0.997187	0.997187	0.490433	0.987636	2999435	37550	36140	8460
				HG004	0.764925	0.503612	0.987423	0.984927	0.764925	0.660745	0.195437	0.992297	0.650878	0.836514	0.0125376	0.00282039	0.46733	0.53267	0.99718	0.99718	0.53267	0.987462	3028952	38458	43835	8567
				HG006	0.869367	0.341335	0.997517	0.987418	0.869367	0.548088	1.44467	0.993624	0.529142	0.409052	0.00241028	0.0103109	0.250954	0.749046	0.989689	0.989689	0.749046	0.99759	3020146	7297	21780	31465
			VEF	HG001	0.996108	0.959365	0.999944	0.998646	0.959129	0.926151	0.0696618	0.999317	0.926799	0.934875	0.000763913	0.000602743	0.0811384	0.918862	0.999397	0.999397	0.918862	0.999236	3203415	2449	27734	1932
				HG003	0.998451	0.985511	0.999938	0.997763	0.979845	0.952476	0.0567793	0.998854	0.953592	0.946271	0.000955185	0.00133682	0.0389741	0.961026	0.998663	0.998663	0.961026	0.999045	3003874	2872	70818	4021
				HG004	0.999202	0.992065	0.999965	0.998264	0.984035	0.966267	0.0359405	0.999108	0.967156	0.965306	0.000839588	0.000943533	0.0309868	0.969013	0.999056	0.999056	0.969013	0.99916	3034653	2550	79743	2866
				HG006	0.998008	0.970916	0.99997	0.998862	0.967883	0.938937	0.060753	0.999426	0.939506	0.942727	0.000606853	0.000542009	0.063693	0.936307	0.999458	0.999458	0.936307	0.999393	3049957	1852	27225	1654
			VQSR	HG001	0.956616	0.0548401	0.999567	0.941026	0.890665	0.304017	7.34049	0.96937	0.209822	0.119897	0.00160338	0.0580168	0.160653	0.839347	0.941983	0.941983	0.839347	0.998397	3019383	4849	25334	185964
				HG003	0.963888	0.204289	0.99908	0.950436	0.881171	0.474777	2.32689	0.974074	0.438225	0.300581	0.00489597	0.0460854	0.191573	0.808427	0.953915	0.953915	0.808427	0.995104	2869275	14117	59573	138620
				HG004	0.965468	0.230312	0.999032	0.949912	0.892366	0.500971	2.08088	0.973722	0.466923	0.324583	0.00476354	0.0468827	0.168386	0.831614	0.953117	0.953117	0.831614	0.995236	2895112	13857	68436	142407
				HG006	0.961581	0.0497919	0.999615	0.945501	0.904926	0.326287	6.52832	0.971751	0.230248	0.132832	0.00137188	0.0537179	0.136431	0.863569	0.946282	0.946282	0.863569	0.998628	2887685	3967	25110	163926
	DeepVariant	INDEL	FVC	HG001	0.99008	0.387463	0.999976	0.998254	0.631562	0.381958	0.799145	0.999126	0.357525	0.555819	0.00135907	0.000388981	0.736486	0.263514	0.999611	0.999611	0.263514	0.998641	480556	654	234	187
				HG003	0.981569	0.329679	0.999968	0.998575	0.602835	0.333814	0.841727	0.999287	0.298604	0.542969	0.00117029	0.000255689	0.794074	0.205926	0.999744	0.999744	0.205926	0.99883	457470	536	139	117
				HG004	0.97989	0.317204	0.99997	0.998737	0.582864	0.31812	0.634615	0.999368	0.260979	0.611765	0.00112227	0.000141764	0.834131	0.165869	0.999858	0.999858	0.165869	0.998878	465496	523	104	66
				HG006	0.974995	0.376234	0.999964	0.998882	0.618232	0.367534	0.747748	0.999441	0.334842	0.572165	0.000907678	0.000210586	0.763326	0.236674	0.999789	0.999789	0.236674	0.999092	394055	358	111	83
			Frequency	HG001	0.855935	0.0150238	0.999468	0.955869	0.855935	0.147198	31.3532	0.977404	0.0593884	0.0309088	0.000471819	0.0437614	0.244369	0.755631	0.956239	0.956239	0.755631	0.999528	459705	217	671	21038
				HG003	0.81818	0.0162829	0.999464	0.970724	0.81818	0.143617	29.3764	0.98513	0.0627358	0.0329203	0.000508296	0.0288251	0.334815	0.665185	0.971175	0.971175	0.665185	0.999492	444397	226	449	13190
				HG004	0.805354	0.0160296	0.999476	0.97389	0.805354	0.139409	29.9348	0.986761	0.0615266	0.032326	0.000502373	0.025655	0.363636	0.636364	0.974345	0.974345	0.636364	0.999498	453618	228	399	11944
				HG006	0.819549	0.0125036	0.999571	0.969233	0.819549	0.126713	38.172	0.984363	0.0491816	0.0255285	0.000405433	0.0304107	0.33049	0.66951	0.969589	0.969589	0.66951	0.999595	382152	155	314	11986
			GARFIELD	HG001	0.75042	0.008234	0.998938	0.0107946	0.490433	-0.0086654	552.036	0.0178766	0.00360969	0.0018082	0.00573263	0.990981	0.0281532	0.971847	0.00901937	0.00901937	0.971847	0.994267	4336	25	863	476407
				HG003	0.765217	0.022776	0.99932	0.00391261	0.496044	-0.00611255	683.326	0.00490496	0.00291827	0.00146129	0.00618375	0.997541	0.0103704	0.98963	0.00245855	0.00245855	0.98963	0.993816	1125	7	668	456462
				HG004	0.759433	0.0219171	0.999313	0.00361656	0.49397	-0.00920631	751.608	0.00457741	0.00265385	0.00132871	0.00835655	0.997706	0.0143541	0.985646	0.002294	0.002294	0.985646	0.991643	1068	9	618	464494
				HG006	0.74308	0.0126215	0.999367	0.00988072	0.494768	-0.00387404	849.346	0.0172994	0.00234917	0.00117599	0.00261021	0.991275	0.0191898	0.98081	0.00872537	0.00872537	0.98081	0.99739	3439	9	460	390699
			Hard Filter	HG001	0.499458	-1.44293e-06	0.998154	0.307061	0.499458	-0.000100852	542.224	0.468811	0.00367196	0.00184086	0.00185025	0.693651	0.307432	0.692568	0.306349	0.306349	0.692568	0.99815	147275	273	615	333468
				HG003	0.481437	-2.90132e-05	0.998472	0.0574606	0.481437	-0.0061789	705.665	0.10642	0.00282578	0.0014151	0.00244347	0.943792	0.0933333	0.906667	0.0562079	0.0562079	0.906667	0.997557	25720	63	612	431867
				HG004	0.460693	-5.46556e-05	0.99855	0.0325876	0.460693	-0.0164855	808.115	0.0609414	0.00246841	0.00123592	0.00469292	0.968567	0.110048	0.889952	0.031433	0.031433	0.889952	0.995307	14634	69	558	450928
				HG006	0.508275	1.24395e-05	0.998831	0.20916	0.508275	0.00140382	823.169	0.344919	0.00242305	0.00121334	0.00109426	0.791553	0.191898	0.808102	0.208447	0.208447	0.808102	0.998906	82157	90	379	311981
			VEF	HG001	0.945628	0.0871187	0.99988	0.997544	0.532291	0.0948801	6.08621	0.99877	0.0892995	0.141119	0.00172478	0.00073428	0.934685	0.0653153	0.999266	0.999266	0.0653153	0.998275	480390	830	58	353
				HG003	0.915918	0.084048	0.999826	0.997829	0.550686	0.123037	5.63768	0.998913	0.121801	0.150655	0.00132371	0.000850112	0.897778	0.102222	0.99915	0.99915	0.102222	0.998676	457198	606	69	389
				HG004	0.927012	0.061468	0.999859	0.997947	0.535482	0.0866874	8.33333	0.998972	0.0859599	0.107143	0.00124955	0.000805478	0.92823	0.0717703	0.999195	0.999195	0.0717703	0.99875	465187	582	45	375
				HG006	0.928405	0.0572045	0.99988	0.997925	0.553862	0.109729	7.86275	0.998961	0.110749	0.112832	0.0010605	0.00101741	0.891258	0.108742	0.998983	0.998983	0.108742	0.99894	393737	418	51	401
			VQSR	HG001	0.917023	0.0318496	0.999811	0.994402	0.552074	0.0694774	19.8333	0.997193	0.066482	0.048	0.00165127	0.00396054	0.891892	0.108108	0.996039	0.996039	0.108108	0.998349	478839	792	96	1904
				HG003	0.876614	0.0192906	0.999739	0.994929	0.529263	0.0365687	40.2619	0.997458	0.0348837	0.0242354	0.00138655	0.00369547	0.937778	0.0622222	0.996305	0.996305	0.0622222	0.998613	455896	633	42	1691
				HG004	0.879982	0.022016	0.999785	0.994983	0.541962	0.049295	32.1273	0.997485	0.0449163	0.0301866	0.00123178	0.00379541	0.912281	0.0877193	0.996205	0.996205	0.0877193	0.998768	463795	572	55	1767
				HG006	0.876707	0.0114976	0.999787	0.995041	0.527928	0.0308261	54.1429	0.997514	0.0278192	0.0181347	0.00112196	0.00384637	0.940299	0.0597015	0.996154	0.996154	0.0597015	0.998878	392622	441	28	1516
		SNV	FVC	HG001	0.970176	0.35969	0.999984	0.999657	0.611177	0.364755	0.670455	0.999829	0.324324	0.598639	0.000287531	5.51515e-05	0.777591	0.222409	0.999945	0.999945	0.222409	0.999712	3209162	923	264	177
				HG003	0.99687	0.589083	0.999998	0.999642	0.725694	0.580166	0.340548	0.999821	0.5625	0.745963	0.00027949	7.83527e-05	0.548534	0.451466	0.999922	0.999922	0.451466	0.999721	3011787	842	693	236
				HG004	0.997133	0.537663	0.999999	0.999718	0.72492	0.561551	0.426104	0.999859	0.548133	0.701211	0.000209522	7.30302e-05	0.550086	0.449914	0.999927	0.999927	0.449914	0.99979	3039616	637	521	222
				HG006	0.991532	0.358879	0.999998	0.99983	0.674774	0.413986	1.03911	0.999915	0.40821	0.490411	0.000109028	6.09017e-05	0.650391	0.349609	0.999939	0.999939	0.349609	0.999891	3053916	333	179	186
			Frequency	HG001	0.767361	0.0357264	0.999828	0.997062	0.767361	0.18905	13.9232	0.998529	0.119163	0.0670098	0.000171509	0.00276786	0.462511	0.537489	0.997232	0.997232	0.537489	0.999828	3200456	549	638	8883
				HG003	0.761457	0.0878774	0.999757	0.998242	0.761457	0.2797	5.67329	0.99912	0.233097	0.149851	0.000242671	0.00151626	0.47557	0.52443	0.998484	0.998484	0.52443	0.999757	3007456	730	805	4567
				HG004	0.739146	0.0927432	0.999801	0.99882	0.739146	0.273625	5.38018	0.999409	0.23622	0.156735	0.000198521	0.000982289	0.520725	0.479275	0.999018	0.999018	0.479275	0.999801	3036852	603	555	2986
				HG006	0.793997	0.0266513	0.999931	0.998082	0.793997	0.172638	18.702	0.99904	0.0934695	0.0507563	6.88826e-05	0.00184932	0.410156	0.589844	0.998151	0.998151	0.589844	0.999931	3048454	210	302	5648
			GARFIELD	HG001	0.873621	0.0272626	0.999931	0.904911	0.750322	0.0328	431.126	0.950071	0.00461037	0.00231414	0.000165232	0.0949747	0.404381	0.595619	0.905025	0.905025	0.595619	0.999835	2904533	480	707	304806
				HG003	0.93157	0.0840813	0.999944	0.916488	0.85046	0.0570757	208.752	0.956406	0.00947748	0.00476754	0.000119883	0.0834446	0.215635	0.784365	0.916555	0.916555	0.784365	0.99988	2760686	331	1204	251337
				HG004	0.92176	0.0595798	0.999945	0.913308	0.85046	0.0485442	288.799	0.954676	0.00687122	0.00345066	8.85944e-05	0.0866444	0.212435	0.787565	0.913356	0.913356	0.787565	0.999911	2776453	246	912	263385
				HG006	0.93317	0.0230634	0.999982	0.906659	0.848847	0.0310329	703.741	0.951038	0.00283284	0.00141896	3.86394e-05	0.093322	0.208984	0.791016	0.906678	0.906678	0.791016	0.999961	2769087	107	405	285015
			Hard Filter	HG001	0.719088	0.00015126	0.999792	0.46448	0.719088	0.016891	1487.26	0.634148	0.00134293	0.000671927	2.0804e-05	0.535708	0.0261163	0.973884	0.464292	0.464292	0.973884	0.999979	1490070	31	1156	1719269
				HG003	0.543988	2.45975e-05	0.999535	0.0890917	0.543988	0.00698612	1789.49	0.162825	0.00111639	0.000558507	3.74602e-06	0.911372	0.000651466	0.999349	0.0886278	0.0886278	0.999349	0.999996	266949	1	1534	2745074
				HG004	0.523435	9.38327e-06	0.999637	0.0489583	0.523435	0.00425348	2501.83	0.0926889	0.000798777	0.000399548	1.35384e-05	0.951403	0.00172712	0.998273	0.0485967	0.0485967	0.998273	0.999986	147726	2	1156	2892112
				HG006	0.674549	4.60619e-05	0.999891	0.364827	0.674549	0.00938902	3849.6	0.534501	0.000519262	0.0002597	7.1819e-06	0.635276	0.015625	0.984375	0.364724	0.364724	0.984375	0.999993	1113903	8	504	1940199
			VEF	HG001	0.947986	0.327486	0.999972	0.999603	0.655784	0.373251	1.23514	0.999802	0.367428	0.4474	0.000254541	0.000142397	0.68829	0.31171	0.999858	0.999858	0.31171	0.999745	3208882	817	370	457
				HG003	0.99281	0.517515	0.999996	0.999574	0.734776	0.53326	0.650485	0.999787	0.529174	0.605882	0.000270219	0.000155709	0.530293	0.469707	0.999844	0.999844	0.469707	0.99973	3011554	814	721	469
				HG004	0.992451	0.461775	0.999996	0.999636	0.747755	0.509095	0.91115	0.999818	0.509091	0.523245	0.000192112	0.000172049	0.504318	0.495682	0.999828	0.999828	0.495682	0.999808	3039315	584	574	523
				HG006	0.995915	0.277316	0.999999	0.99975	0.737223	0.394927	2.04115	0.999875	0.388489	0.328823	8.80848e-05	0.000162405	0.525391	0.474609	0.999838	0.999838	0.474609	0.999912	3053606	269	243	496
			VQSR	HG001	0.950706	0.000623619	0.99998	0.956469	0.802217	0.0568789	181.196	0.977745	0.010885	0.00548858	0.000136138	0.043417	0.352148	0.647852	0.956583	0.956583	0.647852	0.999864	3069999	418	769	139340
				HG003	0.976333	0.000743203	0.999987	0.96773	0.856234	0.0906312	84.7384	0.983594	0.022967	0.0116634	0.000134451	0.0321565	0.255375	0.744625	0.967844	0.967844	0.744625	0.999866	2915167	392	1143	96856
				HG004	0.979695	0.000359233	0.999992	0.964564	0.898542	0.0838286	111.583	0.981957	0.0175771	0.00888234	6.61559e-05	0.0353854	0.16753	0.83247	0.964615	0.964615	0.83247	0.999934	2932272	194	964	107566
				HG006	0.969814	-8.38217e-05	0.999995	0.961146	0.890741	0.0522822	282.36	0.980186	0.00702794	0.00352909	3.13394e-05	0.0388301	0.179688	0.820312	0.96117	0.96117	0.820312	0.999969	2935511	92	420	118591
50x	GATK	INDEL	FVC	HG001	0.981719	0.702666	0.999963	0.999234	0.787929	0.719975	0.110092	0.999616	0.702659	0.900826	0.000667257	9.98334e-05	0.424042	0.575958	0.9999	0.9999	0.575958	0.999333	480753	321	436	48
				HG003	0.986985	0.765257	0.99996	0.999087	0.842678	0.774296	0.142235	0.999543	0.768973	0.875476	0.000698056	0.00021659	0.314428	0.685572	0.999783	0.999783	0.685572	0.999302	452370	316	689	98
				HG004	0.985248	0.724526	0.999956	0.999093	0.821337	0.750752	0.139303	0.999546	0.742154	0.877729	0.000726229	0.000182198	0.357143	0.642857	0.999818	0.999818	0.642857	0.999274	460952	335	603	84
				HG006	0.961505	0.647368	0.999914	0.999157	0.780112	0.680282	0.209581	0.999578	0.668	0.826733	0.000666001	0.000178026	0.439597	0.560403	0.999822	0.999822	0.560403	0.999334	393131	262	334	70
			Frequency	HG001	0.851043	0.0288127	0.999531	0.980409	0.851043	0.197298	16.8919	0.990096	0.103743	0.0558911	0.000447234	0.0191826	0.278732	0.721268	0.980817	0.980817	0.721268	0.999553	471578	211	546	9223
				HG003	0.822087	0.0570392	0.99921	0.986725	0.822087	0.258099	8.59848	0.993308	0.179837	0.104183	0.000771574	0.0125423	0.343284	0.656716	0.987458	0.987458	0.656716	0.999228	446793	345	660	5675
				HG004	0.841334	0.0558763	0.999355	0.986978	0.841334	0.263276	8.78834	0.993437	0.178142	0.102162	0.000627755	0.0124285	0.304904	0.695096	0.987571	0.987571	0.695096	0.999372	455306	286	652	5730
				HG006	0.835492	0.0333311	0.999502	0.984291	0.835492	0.206162	14.6675	0.992075	0.11679	0.0638265	0.000482719	0.0152568	0.313758	0.686242	0.984743	0.984743	0.686242	0.999517	387202	187	409	5999
			GARFIELD	HG001	0.754557	0.110581	0.999167	0.960354	0.785604	0.115491	40.6861	0.979756	0.0461631	0.0239888	0.000638115	0.0390952	0.389696	0.610304	0.960905	0.960905	0.610304	0.999362	462004	295	462	18797
				HG003	0.813079	0.220029	0.999098	0.853837	0.801661	0.0800599	87.6879	0.921015	0.0222166	0.0112755	0.000651683	0.145931	0.250746	0.749254	0.854069	0.854069	0.749254	0.999348	386439	252	753	66029
				HG004	0.801311	0.211672	0.999115	0.858854	0.796824	0.0765361	94.2772	0.923946	0.0206957	0.0104957	0.000628267	0.140894	0.265458	0.734542	0.859106	0.859106	0.734542	0.999372	396079	249	689	64957
				HG006	0.714177	0.0526132	0.998932	0.826306	0.725387	0.0462151	183.269	0.904795	0.0107602	0.00542685	0.000688703	0.173387	0.375839	0.624161	0.826613	0.826613	0.624161	0.999311	325025	224	372	68176
			Hard Filter	HG001	0.684683	0.0408429	0.999008	0.991912	0.684683	0.167407	12.0105	0.995937	0.12766	0.0768608	0.000987758	0.00711937	0.623514	0.376486	0.992881	0.992881	0.376486	0.999012	477378	472	285	3423
				HG003	0.749607	0.0178076	0.998889	0.967894	0.749607	0.132902	26.4296	0.983666	0.068224	0.0364569	0.00107553	0.0311337	0.469652	0.530348	0.968866	0.968866	0.530348	0.998924	438381	472	533	14087
				HG004	0.76383	0.0186097	0.99904	0.970314	0.76383	0.13943	25.4751	0.984916	0.0707413	0.0377713	0.000928252	0.0288437	0.443497	0.556503	0.971156	0.971156	0.556503	0.999072	447738	416	522	13298
				HG006	0.689158	0.0179434	0.999059	0.983128	0.689158	0.11527	26.7362	0.991487	0.0660669	0.036054	0.000932145	0.0159791	0.605705	0.394295	0.984021	0.984021	0.394295	0.999068	386918	361	235	6283
			VEF	HG001	0.899569	0.0674576	0.999756	0.99788	0.534017	0.0975395	6.07692	0.998939	0.0924444	0.141304	0.00146512	0.000657237	0.931308	0.0686922	0.999343	0.999343	0.0686922	0.998535	480485	705	52	316
				HG003	0.842519	0.0514211	0.999492	0.99725	0.510654	0.0399098	12	0.998623	0.0340821	0.0769231	0.00216908	0.000583467	0.978109	0.0218905	0.999417	0.999417	0.0218905	0.997831	452204	983	22	264
				HG004	0.881898	0.0665105	0.999628	0.997485	0.517312	0.062226	7.78788	0.998741	0.0537459	0.113793	0.00196022	0.00055744	0.964819	0.0351812	0.999443	0.999443	0.0351812	0.99804	460779	905	33	257
				HG006	0.884622	0.0617066	0.999721	0.998149	0.512396	0.0473796	9.86667	0.999074	0.0395257	0.0920245	0.00147599	0.000376398	0.974832	0.0251678	0.999624	0.999624	0.0251678	0.998524	393053	581	15	148
			VQSR	HG001	0.829539	0.0453324	0.99953	0.993226	0.641158	0.143557	12.4908	0.9966	0.117902	0.0741244	0.00112616	0.00566347	0.712021	0.287979	0.994337	0.994337	0.287979	0.998874	478078	539	218	2723
				HG003	0.849475	0.153633	0.999422	0.994006	0.701634	0.254445	5.17805	0.996991	0.231769	0.161863	0.00131947	0.00469204	0.59204	0.40796	0.995308	0.995308	0.40796	0.998681	450345	595	410	2123
				HG004	0.847747	0.135035	0.999451	0.994056	0.69327	0.235215	5.92643	0.997017	0.21092	0.144375	0.00124284	0.00471764	0.608742	0.391258	0.995282	0.995282	0.391258	0.998757	458861	571	367	2175
				HG006	0.807311	0.0243038	0.999474	0.992849	0.605234	0.103467	18.2093	0.996411	0.0839297	0.0520581	0.0011934	0.00597404	0.783557	0.216443	0.994026	0.994026	0.216443	0.998807	390852	467	129	2349
		SNV	FVC	HG001	0.996751	0.91486	0.999991	0.999557	0.932713	0.89137	0.0888813	0.999778	0.8912	0.918374	0.000281997	0.000161427	0.134413	0.865587	0.999839	0.999839	0.865587	0.999718	3208353	905	5828	518
				HG003	0.999317	0.955014	0.999998	0.99936	0.965703	0.895753	0.160542	0.999679	0.895383	0.861667	0.000200956	0.000441001	0.0681537	0.931846	0.999559	0.999559	0.931846	0.999799	3010003	605	8272	1328
				HG004	0.999253	0.941992	0.999997	0.999093	0.969537	0.848853	0.303002	0.999545	0.844941	0.767458	0.0001587	0.000750584	0.0601748	0.939825	0.999249	0.999249	0.939825	0.999841	3036686	482	7528	2281
				HG006	0.998337	0.898373	0.999997	0.997936	0.977983	0.610456	1.56491	0.998966	0.554205	0.389878	5.64598e-05	0.00201024	0.042023	0.957977	0.99799	0.99799	0.957977	0.999944	3046241	172	3921	6136
			Frequency	HG001	0.768732	0.513567	0.99903	0.998845	0.768732	0.67854	0.166022	0.999422	0.660946	0.857617	0.000969364	0.000187293	0.46235	0.53765	0.999813	0.999813	0.53765	0.999031	3208270	3113	3620	601
				HG003	0.766582	0.511778	0.998626	0.998392	0.766582	0.679999	0.151214	0.999194	0.660944	0.868648	0.00137391	0.000237769	0.466599	0.533401	0.999762	0.999762	0.533401	0.998626	3010615	4142	4735	716
				HG004	0.77905	0.536849	0.998837	0.998638	0.77905	0.700123	0.137075	0.999317	0.683009	0.879449	0.00116309	0.000201713	0.441698	0.558302	0.999798	0.999798	0.558302	0.998837	3038354	3538	4472	613
				HG006	0.784435	0.536909	0.999422	0.999272	0.784435	0.688872	0.197939	0.999636	0.67674	0.834767	0.000577664	0.00015103	0.43098	0.56902	0.999849	0.999849	0.56902	0.999422	3051916	1764	2329	461
			GARFIELD	HG001	0.970711	0.15704	0.99992	0.980612	0.82429	0.211307	13.3773	0.990197	0.125978	0.0695543	0.000710884	0.0187306	0.33269	0.66731	0.981269	0.981269	0.66731	0.999289	3148767	2240	4493	60104
				HG003	0.990343	0.549999	0.999963	0.985419	0.931025	0.363177	5.51999	0.992637	0.261058	0.153374	0.000369761	0.0142595	0.12369	0.87631	0.985741	0.985741	0.87631	0.99963	2968391	1098	7779	42940
				HG004	0.990518	0.513846	0.999967	0.985111	0.931462	0.343064	6.31441	0.992482	0.236575	0.136716	0.000327484	0.014605	0.122472	0.877528	0.985395	0.985395	0.877528	0.999673	2994583	981	7029	44384
				HG006	0.97175	0.188478	0.999944	0.975976	0.872198	0.175244	23.0534	0.987829	0.078879	0.0415741	0.000318366	0.0237454	0.231859	0.768141	0.976255	0.976255	0.768141	0.999682	2979897	949	3144	72480
			Hard Filter	HG001	0.878627	0.0983222	0.999491	0.991445	0.878627	0.353796	5.03163	0.995697	0.272545	0.165793	0.00049615	0.0080801	0.234665	0.765335	0.99192	0.99192	0.765335	0.999504	3182943	1580	5153	25928
				HG003	0.879002	0.328491	0.999287	0.995908	0.879002	0.548472	1.51531	0.997945	0.522374	0.397565	0.000705246	0.00340115	0.238594	0.761406	0.996599	0.996599	0.761406	0.999295	3001089	2118	6759	10242
				HG004	0.886722	0.305547	0.999403	0.996086	0.886722	0.541939	1.62938	0.998035	0.510628	0.380318	0.000589979	0.003336	0.223221	0.776779	0.996664	0.996664	0.776779	0.99941	3028829	1788	6222	10138
				HG006	0.915658	0.0609628	0.999774	0.990656	0.915658	0.301743	8.1125	0.995301	0.194131	0.109739	0.000215859	0.00914271	0.159541	0.840459	0.990857	0.990857	0.840459	0.999784	3024470	653	3440	27907
			VEF	HG001	0.982186	0.898613	0.999934	0.999525	0.922989	0.8823	0.0863612	0.999762	0.881752	0.920504	0.0003228	0.000153325	0.153869	0.846131	0.999847	0.999847	0.846131	0.999677	3208379	1036	5697	492
				HG003	0.998125	0.900714	0.999992	0.998814	0.952681	0.821263	0.341827	0.999405	0.817914	0.745252	0.000276466	0.000913217	0.0937254	0.906275	0.999087	0.999087	0.906275	0.999724	3008581	832	8045	2750
				HG004	0.998496	0.868167	0.999996	0.997625	0.961891	0.697927	0.89578	0.998808	0.672104	0.527487	0.000195521	0.00218627	0.0740325	0.925968	0.997814	0.997814	0.925968	0.999804	3032323	593	7417	6644
				HG006	0.997059	0.840596	0.999994	0.996812	0.973517	0.523616	2.45333	0.998401	0.443874	0.289576	6.70382e-05	0.00312576	0.0498412	0.950159	0.996874	0.996874	0.950159	0.999933	3042836	204	3889	9541
			VQSR	HG001	0.982154	0.00591543	0.999961	0.962272	0.916847	0.196168	20.5336	0.980738	0.088178	0.0464391	0.000280647	0.0375366	0.128769	0.871231	0.962463	0.962463	0.871231	0.999719	3088421	867	5866	120450
				HG003	0.977095	0.0409452	0.999919	0.968726	0.959438	0.274789	11.1467	0.984069	0.151524	0.0823271	0.000151829	0.0312191	0.0499042	0.950096	0.968781	0.968781	0.950096	0.999848	2917320	443	8434	94011
				HG004	0.976083	-7.9613e-06	0.999855	0.970596	0.950395	0.263409	11.9507	0.985042	0.142593	0.0772157	0.000189799	0.0292971	0.0699126	0.930087	0.970703	0.970703	0.930087	0.99981	2949934	560	7450	89033
				HG006	0.935145	-0.000322958	0.999874	0.962521	0.897058	0.151191	33.4593	0.980881	0.056082	0.0290197	0.000234757	0.0373027	0.168581	0.831419	0.962697	0.962697	0.831419	0.999765	2938515	690	3403	113862
	Mutect2	INDEL	FVC	HG001	0.992015	0.892379	0.999839	0.996051	0.901253	0.870134	0.0562831	0.997995	0.869106	0.946716	0.00325588	0.00075005	0.196744	0.803256	0.99925	0.99925	0.803256	0.996744	480940	1571	6414	361
				HG003	0.994045	0.919959	0.999866	0.996538	0.919215	0.891407	0.0520833	0.998241	0.891377	0.950495	0.00276308	0.00075247	0.160818	0.839182	0.999248	0.999248	0.839182	0.997237	451505	1251	6528	340
				HG004	0.99349	0.913677	0.999862	0.99639	0.912276	0.884292	0.0511823	0.998167	0.883817	0.95131	0.0029498	0.000714666	0.174734	0.825266	0.999285	0.999285	0.825266	0.99705	460026	1361	6428	329
				HG006	0.991857	0.900675	0.999841	0.996954	0.914313	0.876962	0.0748331	0.998458	0.877019	0.930377	0.00225992	0.000823665	0.17055	0.82945	0.999176	0.999176	0.82945	0.99774	394253	893	4343	325
			Frequency	HG001	0.946338	0.714378	0.998224	0.991708	0.946338	0.782839	0.453077	0.995775	0.779762	0.688195	0.00167693	0.00676084	0.100564	0.899436	0.993239	0.993239	0.899436	0.998323	478047	803	7182	3254
				HG003	0.948219	0.24641	0.998228	0.967991	0.948219	0.549213	1.96065	0.983472	0.495231	0.337764	0.00128235	0.031316	0.0722458	0.927754	0.968684	0.968684	0.927754	0.998718	437695	562	7217	14150
				HG004	0.949223	0.27925	0.998291	0.971998	0.949223	0.571835	1.73786	0.985575	0.523811	0.365248	0.00129125	0.0272181	0.0743356	0.925664	0.972782	0.972782	0.925664	0.998709	447825	579	7210	12530
				HG006	0.94491	0.796391	0.99854	0.995786	0.94491	0.846271	0.240265	0.997863	0.847276	0.806279	0.00142633	0.00284608	0.107334	0.892666	0.997154	0.997154	0.892666	0.998574	393455	562	4674	1123
			GARFIELD	HG001	0.661781	0.12162	0.988998	0.980592	0.514995	0.0588409	6.6171	0.990196	0.0536177	0.131284	0.0158362	0.00369831	0.966312	0.0336882	0.996302	0.996302	0.0336882	0.984164	479521	7716	269	1780
				HG003	0.605133	0.140466	0.986621	0.982671	0.52462	0.138259	1.47328	0.991252	0.0898183	0.404321	0.0161037	0.00128141	0.949479	0.0505206	0.998719	0.998719	0.0505206	0.983896	451266	7386	393	579
				HG004	0.610717	0.14526	0.987041	0.982909	0.528042	0.14763	1.47321	0.991373	0.100708	0.404332	0.0157183	0.00143368	0.942483	0.057517	0.998566	0.998566	0.057517	0.984282	459695	7341	448	660
				HG006	0.648222	0.11837	0.990812	0.983888	0.525138	0.0860447	5.26148	0.991873	0.0807648	0.159707	0.0124434	0.00377365	0.945951	0.0540489	0.996226	0.996226	0.0540489	0.987557	393089	4953	283	1489
			Hard Filter	HG001	0.526231	0.0452922	0.984523	0.980042	0.526231	0.0898596	4.90351	0.989911	0.0854173	0.169391	0.0154729	0.00464574	0.942893	0.0571071	0.995354	0.995354	0.0571071	0.984527	479065	7529	456	2236
				HG003	0.516602	0.0140994	0.983628	0.964051	0.516602	0.0299873	22.0192	0.98168	0.0479401	0.0434419	0.0163605	0.0202724	0.946523	0.0534773	0.979728	0.979728	0.0534773	0.98364	442685	7363	416	9160
				HG004	0.521019	0.0183972	0.98405	0.965374	0.521019	0.0383795	18.6172	0.982364	0.0556915	0.0509758	0.0159362	0.0193307	0.938631	0.0613686	0.980669	0.980669	0.0613686	0.984064	451456	7311	478	8899
				HG006	0.540049	0.0684417	0.98794	0.98412	0.540049	0.129297	3.52955	0.991988	0.121732	0.220773	0.0120557	0.00393585	0.915966	0.0840336	0.996064	0.996064	0.0840336	0.987944	393025	4796	440	1553
			VEF	HG001	0.959552	0.611873	0.999032	0.98909	0.749187	0.606806	0.338581	0.99447	0.59991	0.74706	0.00823055	0.00281529	0.49881	0.50119	0.997185	0.997185	0.50119	0.991769	479946	3983	4002	1355
				HG003	0.967256	0.614071	0.999191	0.987218	0.656113	0.502468	0.219032	0.993533	0.453539	0.820323	0.011696	0.00118182	0.686592	0.313408	0.998818	0.998818	0.313408	0.988304	451311	5341	2438	534
				HG004	0.958604	0.562567	0.998888	0.986299	0.62695	0.436918	0.30835	0.993073	0.382676	0.764321	0.0124607	0.00133158	0.744768	0.255232	0.998668	0.998668	0.255232	0.987539	459742	5801	1988	613
				HG006	0.966307	0.660901	0.99928	0.989878	0.703809	0.527901	0.446204	0.994886	0.514806	0.691465	0.00778656	0.00242791	0.589954	0.410046	0.997572	0.997572	0.410046	0.992213	393620	3089	2147	958
			VQSR	HG001	0.792454	0.144781	0.995248	0.980326	0.557103	0.170474	2.71832	0.990046	0.165569	0.268938	0.0144729	0.00539371	0.880401	0.119599	0.994606	0.994606	0.119599	0.985527	478705	7030	955	2596
				HG003	0.801416	0.148132	0.995524	0.981087	0.571507	0.221514	1.79617	0.990429	0.208936	0.357632	0.0145285	0.00456351	0.852423	0.147577	0.995436	0.995436	0.147577	0.985472	449783	6631	1148	2062
				HG004	0.80444	0.151559	0.995659	0.981333	0.574129	0.225586	1.79765	0.990554	0.214189	0.357443	0.014195	0.00465076	0.847092	0.152908	0.995349	0.995349	0.152908	0.985805	458214	6598	1191	2141
				HG006	0.804992	0.143346	0.99636	0.983475	0.568649	0.185056	2.83534	0.991653	0.184422	0.260733	0.0113088	0.00536776	0.857334	0.142666	0.994632	0.994632	0.142666	0.988691	392460	4489	747	2118
		SNV	FVC	HG001	0.999104	0.979538	0.999983	0.999044	0.975033	0.969613	0.00971166	0.999514	0.969884	0.990382	0.000819108	0.000151939	0.0497826	0.950217	0.999848	0.999848	0.950217	0.999181	3185003	2611	49837	484
				HG003	0.999673	0.992026	0.99999	0.998741	0.984111	0.975899	0.015737	0.999353	0.976512	0.984507	0.000870073	0.000423188	0.0313547	0.968645	0.999577	0.999577	0.968645	0.99913	2987952	2602	80384	1265
				HG004	0.999625	0.990177	0.999988	0.998745	0.985505	0.976341	0.0178074	0.999355	0.976969	0.982504	0.000802575	0.000487266	0.0285035	0.971496	0.999513	0.999513	0.971496	0.999197	3015363	2422	82550	1470
				HG006	0.999423	0.980646	0.999988	0.99916	0.980304	0.9728	0.0144281	0.999574	0.973144	0.985777	0.000629868	0.000223018	0.039169	0.960831	0.999777	0.999777	0.960831	0.99937	3030473	1910	46853	676
			Frequency	HG001	0.931091	0.853361	0.997736	0.997431	0.931091	0.916299	0.0245148	0.998695	0.915795	0.976072	0.00225906	0.000348141	0.137469	0.862531	0.999652	0.999652	0.862531	0.997741	3184378	7210	45238	1109
				HG003	0.969877	0.906947	0.998332	0.996439	0.969877	0.932794	0.0781642	0.99817	0.934595	0.927503	0.0016165	0.00204368	0.0582026	0.941797	0.997956	0.997956	0.941797	0.998384	2983108	4830	78156	6109
				HG004	0.972886	0.920169	0.998476	0.996992	0.972886	0.943681	0.0603595	0.998454	0.945225	0.943076	0.00148221	0.00161063	0.0526173	0.947383	0.998389	0.998389	0.947383	0.998518	3011974	4471	80501	4859
				HG006	0.940406	0.872678	0.998086	0.997816	0.940406	0.927615	0.021645	0.998891	0.9274	0.978814	0.00190941	0.000306814	0.118881	0.881119	0.999693	0.999693	0.881119	0.998091	3030219	5797	42966	930
			GARFIELD	HG001	0.748347	0.191539	0.991899	0.970478	0.670562	0.275785	3.28113	0.984928	0.283517	0.233583	0.0106225	0.0194809	0.639395	0.360605	0.980519	0.980519	0.360605	0.989377	3123431	33535	18913	62056
				HG003	0.672395	0.206888	0.981471	0.967959	0.61056	0.272595	1.79995	0.983614	0.281833	0.357149	0.0210962	0.0116305	0.76725	0.23275	0.98837	0.98837	0.23275	0.978904	2954451	63671	19315	34766
				HG004	0.677357	0.207244	0.981473	0.967049	0.611766	0.27091	1.85996	0.983137	0.281721	0.349655	0.0213265	0.0123577	0.764111	0.235889	0.987642	0.987642	0.235889	0.978674	2979552	64928	20044	37281
				HG006	0.729642	0.170861	0.991351	0.971232	0.646363	0.244908	3.62821	0.985333	0.25494	0.216066	0.011165	0.0181449	0.689129	0.310871	0.981855	0.981855	0.310871	0.988835	2976149	33604	15159	55000
			Hard Filter	HG001	0.601479	0.164358	0.987047	0.980904	0.601479	0.261682	1.85446	0.990327	0.262084	0.350329	0.0129321	0.00639212	0.79065	0.20935	0.993608	0.993608	0.20935	0.987068	3165125	41468	10980	20362
				HG003	0.547932	0.0899321	0.975514	0.972162	0.547932	0.197987	1.30745	0.985846	0.161809	0.433379	0.0244766	0.00361064	0.900525	0.0994746	0.996389	0.996389	0.0994746	0.975523	2978424	74731	8255	10793
				HG004	0.550762	0.0953908	0.975318	0.972003	0.550762	0.208439	1.20938	0.985761	0.170595	0.452615	0.024672	0.00358024	0.894895	0.105105	0.99642	0.99642	0.105105	0.975328	3006032	76041	8931	10801
				HG006	0.594499	0.150116	0.987121	0.980628	0.594499	0.240246	2.14217	0.990188	0.242397	0.318252	0.0128587	0.00674563	0.804257	0.195743	0.993254	0.993254	0.195743	0.987141	3010702	39218	9545	20447
			VEF	HG001	0.99264	0.964864	0.999812	0.998912	0.973128	0.965375	0.0144437	0.999447	0.965722	0.985762	0.000880606	0.000225083	0.0535197	0.94648	0.999775	0.999775	0.94648	0.999119	3184770	2807	49641	717
				HG003	0.996134	0.974574	0.99987	0.997695	0.969872	0.955575	0.0274073	0.998816	0.95661	0.973324	0.00165139	0.000715572	0.0595402	0.94046	0.999284	0.999284	0.94046	0.998349	2987078	4941	78045	2139
				HG004	0.994171	0.968039	0.999779	0.997334	0.966697	0.949286	0.0338086	0.99863	0.950504	0.967297	0.00184917	0.000889675	0.0657158	0.934284	0.99911	0.99911	0.934284	0.998151	3014149	5584	79388	2684
				HG006	0.99392	0.969863	0.999874	0.998944	0.97625	0.965759	0.0204468	0.999464	0.966197	0.979963	0.00075878	0.000313413	0.0471874	0.952813	0.999687	0.999687	0.952813	0.999241	3030199	2301	46462	950
			VQSR	HG001	0.914622	0.0509913	0.998365	0.949078	0.700538	0.234323	5.83171	0.97368	0.220128	0.146376	0.00947657	0.0426007	0.556322	0.443678	0.957399	0.957399	0.443678	0.990523	3049783	29178	23270	135704
				HG003	0.925605	0.165458	0.997673	0.94884	0.652196	0.244787	3.64014	0.9735	0.263387	0.215511	0.0186572	0.034219	0.661389	0.338611	0.965781	0.965781	0.338611	0.981343	2886929	54886	28100	102288
				HG004	0.928192	0.165739	0.99774	0.949261	0.661505	0.260176	3.38661	0.973706	0.278274	0.227967	0.0184023	0.0340599	0.642929	0.357071	0.96594	0.96594	0.357071	0.981598	2914080	54631	30341	102753
				HG006	0.909091	0.051123	0.998292	0.950245	0.668277	0.20083	6.68191	0.97433	0.19354	0.130176	0.0103364	0.0405348	0.622911	0.377089	0.959465	0.959465	0.377089	0.989664	2908282	30375	18388	122867
	Varscan2	INDEL	FVC	HG001	0.993771	0.926865	0.999909	0.998026	0.927809	0.904743	0.0435459	0.999003	0.904269	0.958271	0.00158369	0.000410525	0.143971	0.856029	0.999589	0.999589	0.856029	0.998416	477242	757	4501	196
				HG003	0.996702	0.970064	0.9999	0.997901	0.960064	0.949817	0.0180865	0.998928	0.950366	0.982235	0.00177222	0.000371654	0.0794996	0.9205	0.999628	0.999628	0.9205	0.998228	454555	807	9344	169
				HG004	0.997097	0.972843	0.999901	0.997419	0.954668	0.945356	0.0151303	0.998678	0.94589	0.985095	0.00229254	0.000350061	0.0903144	0.909686	0.99965	0.99965	0.909686	0.997707	462614	1063	10707	162
				HG006	0.993363	0.935809	0.999884	0.998004	0.935002	0.916625	0.0337105	0.99899	0.916323	0.967389	0.00164616	0.000373094	0.129622	0.870378	0.999627	0.999627	0.870378	0.998354	391176	645	4331	146
			Frequency	HG001	0.936912	0.570809	0.998613	0.991104	0.936912	0.697476	0.792017	0.995489	0.683427	0.55803	0.00131327	0.00768896	0.118486	0.881514	0.992311	0.992311	0.881514	0.998687	473767	623	4635	3671
				HG003	0.954861	0.788508	0.997991	0.992148	0.954861	0.835267	0.300742	0.995978	0.835911	0.768792	0.00188612	0.00614878	0.0841296	0.91587	0.993851	0.993851	0.91587	0.998114	451928	854	9297	2796
				HG004	0.961058	0.817469	0.998026	0.992359	0.961058	0.856365	0.254486	0.996074	0.857659	0.79714	0.00183577	0.00600723	0.0718777	0.928122	0.993993	0.993993	0.928122	0.998164	459996	846	10924	2780
				HG006	0.940674	0.651413	0.998494	0.991963	0.940674	0.74257	0.594705	0.99592	0.735091	0.627075	0.00143095	0.0067157	0.111937	0.888063	0.993284	0.993284	0.888063	0.998569	388694	557	4419	2628
			GARFIELD	HG001	0.880544	0.140469	0.99762	0.986004	0.56116	0.166249	3.24588	0.992943	0.164895	0.235523	0.00956729	0.00453462	0.873146	0.126854	0.995465	0.995465	0.126854	0.990433	475273	4591	667	2165
				HG003	0.931841	0.292236	0.997513	0.977818	0.557563	0.227403	1.13428	0.988755	0.18867	0.468542	0.0193634	0.00299083	0.881884	0.118116	0.997009	0.997009	0.118116	0.980637	453364	8952	1199	1360
				HG004	0.93056	0.315146	0.997124	0.974987	0.554872	0.224615	1.0753	0.987299	0.182845	0.481858	0.0221327	0.00308573	0.887171	0.112829	0.996914	0.996914	0.112829	0.977867	461348	10442	1328	1428
				HG006	0.90053	0.17852	0.997722	0.984802	0.562352	0.181587	2.63084	0.99233	0.175722	0.275418	0.0110009	0.00431614	0.870981	0.129019	0.995684	0.995684	0.129019	0.988999	389633	4334	642	1689
			Hard Filter	HG001	0.604844	0.160556	0.991371	0.986283	0.604844	0.252179	2.20619	0.993078	0.254476	0.311896	0.00861664	0.00522162	0.785089	0.214911	0.994778	0.994778	0.214911	0.991383	474945	4128	1130	2493
				HG003	0.755481	0.45631	0.989202	0.984589	0.755481	0.593226	0.429635	0.992146	0.593832	0.699479	0.0107436	0.00494806	0.48409	0.51591	0.995052	0.995052	0.51591	0.989256	452474	4914	5237	2250
				HG004	0.746062	0.445066	0.987248	0.982583	0.746062	0.587373	0.401059	0.991105	0.586108	0.713746	0.0126901	0.00507157	0.502804	0.497196	0.994928	0.994928	0.497196	0.98731	460429	5918	5852	2347
				HG006	0.605671	0.176268	0.990071	0.985912	0.605671	0.28333	1.5657	0.992887	0.277656	0.389757	0.00991754	0.00429314	0.784365	0.215635	0.995707	0.995707	0.215635	0.990082	389642	3903	1073	1680
			VEF	HG001	0.836142	0.0727047	0.997858	0.989198	0.505783	0.0944483	0.278689	0.994569	0.0228636	0.782051	0.0107684	3.56067e-05	0.988399	0.0116014	0.999964	0.999964	0.0116014	0.989232	477421	5197	61	17
				HG003	0.897129	0.222801	0.997298	0.978194	0.501027	0.0386688	0.333333	0.988976	0.00412614	0.75	0.0217921	1.5394e-05	0.997931	0.00206876	0.999985	0.999985	0.00206876	0.978208	454717	10130	21	7
				HG004	0.903723	0.373383	0.997051	0.975214	0.500381	0.0258331	0.111111	0.987451	0.00152801	0.9	0.0247842	2.16087e-06	0.999235	0.000764656	0.999998	0.999998	0.000764656	0.975216	462775	11761	9	1
				HG006	0.832249	0.0926184	0.997435	0.987449	0.500895	0.0313827	0.777778	0.993685	0.00360577	0.5625	0.012534	1.78881e-05	0.998191	0.00180868	0.999982	0.999982	0.00180868	0.987466	391315	4967	9	7
			VQSR	HG001	0.8629	0.133036	0.997987	0.987634	0.54562	0.160008	2.44219	0.993772	0.141769	0.290513	0.00990647	0.00252179	0.906238	0.0937619	0.997478	0.997478	0.0937619	0.990094	476234	4765	493	1204
				HG003	0.924855	0.361257	0.997854	0.977663	0.542892	0.190372	1.26004	0.988683	0.147175	0.442469	0.0199957	0.00248282	0.911733	0.0882672	0.997517	0.997517	0.0882672	0.980004	453595	9255	896	1129
				HG004	0.920599	0.385276	0.997456	0.974786	0.543177	0.193756	1.18607	0.987204	0.149065	0.457442	0.0227038	0.00268596	0.91096	0.0890399	0.997314	0.997314	0.0890399	0.977296	461533	10722	1048	1243
				HG006	0.876586	0.160869	0.997941	0.986192	0.544901	0.167701	2.08061	0.99304	0.143662	0.324611	0.0114388	0.00244045	0.907757	0.0922428	0.99756	0.99756	0.0922428	0.988561	390367	4517	459	955
		SNV	FVC	HG001	0.999377	0.99281	0.999982	0.999116	0.988017	0.980791	0.0140502	0.999547	0.981231	0.986144	0.000572978	0.000332656	0.0236343	0.976366	0.999667	0.999667	0.976366	0.999427	3209454	1840	76013	1068
				HG003	0.999876	0.999185	0.999987	0.999091	0.996776	0.993563	0.00596851	0.999508	0.994055	0.994067	0.000493128	0.000491137	0.00595701	0.994043	0.999509	0.999509	0.994043	0.999507	3011933	1486	247968	1480
				HG004	0.999904	0.999368	0.999989	0.998931	0.997452	0.993148	0.00826995	0.999416	0.99373	0.991798	0.000402905	0.000765735	0.00433096	0.995669	0.999234	0.999234	0.995669	0.999597	3039195	1225	281622	2329
				HG006	0.999722	0.99607	0.999991	0.999251	0.99174	0.98391	0.0155009	0.999617	0.984293	0.984736	0.000394414	0.000372492	0.0161485	0.983852	0.999628	0.999628	0.983852	0.999606	3053962	1205	73415	1138
			Frequency	HG001	0.871318	0.740113	0.993798	0.993742	0.871318	0.854963	0.00961439	0.996805	0.848949	0.990477	0.00619909	0.000173181	0.25719	0.74281	0.999827	0.999827	0.74281	0.993801	3209966	20023	57830	556
				HG003	0.92954	0.858103	0.98847	0.989035	0.92954	0.92004	0.00316761	0.994098	0.922978	0.996842	0.0115154	0.000225326	0.140695	0.859305	0.999775	0.999775	0.859305	0.988485	3012734	35097	214357	679
				HG004	0.937939	0.875189	0.98859	0.98929	0.937939	0.929499	0.00220348	0.99418	0.932974	0.997801	0.0113968	0.000179515	0.123943	0.876057	0.99982	0.99982	0.876057	0.988603	3040978	35057	247790	546
				HG006	0.889234	0.775673	0.994618	0.994543	0.889234	0.875677	0.00968969	0.997212	0.871855	0.990403	0.00537828	0.000184282	0.221348	0.778652	0.999816	0.999816	0.778652	0.994622	3054537	16517	58103	563
			GARFIELD	HG001	0.973665	0.51768	0.998954	0.973811	0.888898	0.600708	1.13274	0.986472	0.591172	0.46888	0.00494013	0.0219681	0.200236	0.799764	0.978032	0.978032	0.799764	0.99506	3139993	15589	62264	70529
				HG003	0.963778	0.753467	0.994858	0.955482	0.786939	0.652548	0.289585	0.976137	0.668819	0.775443	0.0334389	0.014095	0.412028	0.587972	0.985905	0.985905	0.587972	0.966561	2970939	102782	146672	42474
				HG004	0.966029	0.785077	0.994462	0.95279	0.791981	0.666075	0.255878	0.974495	0.68316	0.796256	0.036521	0.0142343	0.401804	0.598196	0.985766	0.985766	0.598196	0.963479	2998230	113649	169198	43294
				HG006	0.976996	0.570775	0.999034	0.976379	0.903247	0.634074	0.988779	0.987805	0.625241	0.502821	0.00430651	0.0199594	0.173546	0.826454	0.980041	0.980041	0.826454	0.995693	2994122	12950	61670	60978
			Hard Filter	HG001	0.874592	0.633541	0.993957	0.986685	0.874592	0.722827	0.421864	0.993175	0.72913	0.703302	0.00590529	0.00774329	0.243073	0.756927	0.992257	0.992257	0.756927	0.994095	3185662	18924	58929	24860
				HG003	0.762497	0.518746	0.96217	0.961695	0.762497	0.691645	0.0538131	0.979636	0.677941	0.948935	0.0377391	0.00234916	0.472656	0.527344	0.997651	0.997651	0.527344	0.962261	3006334	117906	131548	7079
				HG004	0.780682	0.555395	0.960813	0.960674	0.780682	0.71742	0.0460982	0.978911	0.709262	0.955933	0.0390755	0.00241688	0.436218	0.563782	0.997583	0.997583	0.563782	0.960925	3034173	123383	159464	7351
				HG006	0.876831	0.638432	0.994022	0.986767	0.876831	0.72664	0.415577	0.993215	0.732879	0.706426	0.00583906	0.00772839	0.238609	0.761391	0.992272	0.992272	0.761391	0.994161	3031489	17805	56815	23611
			VEF	HG001	0.998961	0.990583	0.999967	0.998922	0.984283	0.976532	0.0149006	0.999448	0.977048	0.985318	0.000753467	0.000350099	0.0310842	0.968916	0.99965	0.99965	0.968916	0.999247	3209398	2420	75433	1124
				HG003	0.999711	0.99808	0.99997	0.998139	0.991832	0.986789	0.00886141	0.998993	0.987789	0.991216	0.00129182	0.000722105	0.0156141	0.984386	0.999278	0.999278	0.984386	0.998708	3011237	3895	245559	2176
				HG004	0.999663	0.998078	0.999959	0.997846	0.993768	0.986186	0.0143264	0.998823	0.987362	0.985876	0.00103694	0.00131743	0.0111474	0.988853	0.998683	0.998683	0.988853	0.998963	3037517	3153	279694	4007
				HG006	0.999299	0.992027	0.999979	0.998892	0.987862	0.976177	0.0233219	0.999432	0.976744	0.97721	0.000579346	0.000556119	0.0237202	0.97628	0.999444	0.999444	0.97628	0.999421	3053401	1770	72850	1699
			VQSR	HG001	0.96149	0.128858	0.999033	0.940979	0.920831	0.477316	2.65942	0.96891	0.419206	0.273267	0.00257581	0.0580198	0.100317	0.899683	0.94198	0.94198	0.899683	0.997424	3024248	7810	70043	186274
				HG003	0.966072	0.628281	0.997196	0.945877	0.903587	0.690471	0.657863	0.970186	0.706893	0.603186	0.0125451	0.0464895	0.146336	0.853664	0.953511	0.953511	0.853664	0.987455	2873321	36504	212950	140092
				HG004	0.967654	0.671663	0.997026	0.946196	0.913663	0.716762	0.579587	0.970066	0.734443	0.633077	0.0121039	0.0471323	0.125541	0.874459	0.952868	0.952868	0.874459	0.987896	2898170	35509	247338	143354
				HG006	0.964364	0.135992	0.999097	0.945321	0.928176	0.498338	2.421	0.971251	0.442508	0.292312	0.00231347	0.0538205	0.0898285	0.910172	0.94618	0.94618	0.910172	0.997687	2890673	6703	67917	164427
	DeepVariant	INDEL	FVC	HG001	0.987637	0.318845	0.999988	0.999153	0.58925	0.293483	1.06944	0.999576	0.26087	0.483221	0.000687324	0.000159975	0.82134	0.17866	0.99984	0.99984	0.17866	0.999313	481247	331	72	77
				HG003	0.975404	0.248046	0.999974	0.999118	0.564896	0.258237	0.943396	0.999559	0.207436	0.514563	0.000773351	0.000108995	0.870098	0.129902	0.999891	0.999891	0.129902	0.999227	458686	355	53	50
				HG004	0.96061	0.230879	0.999955	0.99912	0.557101	0.250833	0.8125	0.99956	0.189349	0.551724	0.00079698	8.3614e-05	0.885714	0.114286	0.999916	0.999916	0.114286	0.999203	466390	372	48	39
				HG006	0.959874	0.230657	0.999965	0.999275	0.574088	0.278585	0.906977	0.999637	0.231183	0.52439	0.000625982	9.88914e-05	0.851724	0.148276	0.999901	0.999901	0.148276	0.999374	394333	247	43	39
			Frequency	HG001	0.755276	0.0104443	0.99959	0.97916	0.755276	0.103207	46.028	0.989466	0.0408904	0.0212639	0.00040071	0.0204644	0.468983	0.531017	0.979536	0.979536	0.531017	0.999599	471474	189	214	9850
				HG003	0.758894	0.0139334	0.999571	0.983075	0.758894	0.119396	34.7752	0.991461	0.0531254	0.0279523	0.000420964	0.0165258	0.465686	0.534314	0.983474	0.983474	0.534314	0.999579	451155	190	218	7581
				HG004	0.743465	0.0141883	0.999538	0.984115	0.743465	0.116743	34.1564	0.99199	0.0538403	0.0284443	0.000454911	0.0154514	0.497619	0.502381	0.984549	0.984549	0.502381	0.999545	459222	209	211	7207
				HG006	0.738559	0.0109743	0.999616	0.983654	0.738559	0.101991	44.0839	0.991757	0.0424521	0.0221809	0.000378656	0.0159849	0.506897	0.493103	0.984015	0.984015	0.493103	0.999621	388068	147	143	6304
			GARFIELD	HG001	0.748381	0.0132884	0.999628	0.00544084	0.499825	-0.000149552	1194.77	0.00918217	0.00167115	0.000836279	0.00090009	0.995388	0.00496278	0.995037	0.00461228	0.00461228	0.995037	0.9991	2220	2	401	479104
				HG003	0.754275	0.0220267	0.999607	0.00228033	0.498248	-0.00279241	1128.31	0.00279072	0.00176941	0.000885494	0.00311042	0.998603	0.00490196	0.995098	0.00139732	0.00139732	0.995098	0.99689	641	2	406	458095
				HG004	0.722598	0.0171228	0.999432	0.0021206	0.492285	-0.0130873	1127.97	0.00247102	0.00176993	0.000885762	0.0119863	0.998763	0.0166667	0.983333	0.00123706	0.00123706	0.983333	0.988014	577	7	413	465852
				HG006	0.741787	0.0149509	0.999582	0.0052526	0.4902	-0.00788845	1387.22	0.00903655	0.00143964	0.000720349	0.00389538	0.995461	0.0241379	0.975862	0.00453886	0.00453886	0.975862	0.996105	1790	7	283	392582
			Hard Filter	HG001	0.393462	-9.05792e-05	0.998987	0.0158451	0.393462	-0.0500433	1524.12	0.0299629	0.00131026	0.000655685	0.012409	0.984788	0.228288	0.771712	0.0152122	0.0152122	0.771712	0.987591	7322	92	311	474002
				HG003	0.48213	-1.591e-05	0.999081	0.00187958	0.48213	-0.0327833	1166.07	0.00204694	0.00171217	0.000856846	0.0309278	0.998975	0.0367647	0.963235	0.00102455	0.00102455	0.963235	0.969072	470	15	393	458266
				HG004	0.477706	-2.00881e-05	0.999063	0.00150798	0.477706	-0.0509183	1162.41	0.00129834	0.00171754	0.000859543	0.0590062	0.99935	0.0452381	0.954762	0.000649617	0.000649617	0.954762	0.940994	303	19	401	466126
				HG006	0.480776	-1.4227e-05	0.999237	0.00707694	0.480776	-0.0130567	1414.64	0.0126782	0.00141174	0.000706393	0.00514037	0.99362	0.0448276	0.955172	0.00637976	0.00637976	0.955172	0.99486	2516	13	277	391856
			VEF	HG001	0.955543	0.0810156	0.999952	0.998727	0.545649	0.108743	6.67568	0.999363	0.107715	0.130282	0.000760215	0.000513168	0.908189	0.0918114	0.999487	0.999487	0.0918114	0.99924	481077	366	37	247
				HG003	0.910458	0.0557015	0.999895	0.99856	0.541354	0.0932357	8.44118	0.99928	0.0932785	0.105919	0.000815129	0.000625632	0.916667	0.0833333	0.999374	0.999374	0.0833333	0.999185	458449	374	34	287
				HG004	0.910933	0.0774785	0.999894	0.998796	0.536719	0.10535	5.58065	0.999398	0.099359	0.151961	0.00083361	0.000370903	0.92619	0.0738095	0.999629	0.999629	0.0738095	0.999166	466256	389	31	173
				HG006	0.891454	0.0637557	0.999896	0.998743	0.554871	0.11373	7.4375	0.999371	0.114286	0.118519	0.000654171	0.000603491	0.889655	0.110345	0.999397	0.999397	0.110345	0.999346	394134	258	32	238
			VQSR	HG001	0.913258	0.0249264	0.999911	0.995595	0.542842	0.0407034	48.75	0.997792	0.0328168	0.0201005	0.000764685	0.00364619	0.91067	0.08933	0.996354	0.996354	0.08933	0.999235	479569	367	36	1755
				HG003	0.853904	0.0123343	0.999817	0.995611	0.528858	0.028679	65.28	0.997801	0.0242131	0.0150875	0.000837182	0.0035576	0.938725	0.0612745	0.996442	0.996442	0.0612745	0.999163	457104	383	25	1632
				HG004	0.859043	0.0211123	0.999809	0.995459	0.531481	0.0308364	61.7143	0.997724	0.0257353	0.0159453	0.000842842	0.00370474	0.933333	0.0666667	0.996295	0.996295	0.0666667	0.999157	464701	392	28	1728
				HG006	0.841758	0.0124755	0.999821	0.995649	0.520588	0.0184227	110.769	0.99782	0.0149168	0.00894701	0.00070446	0.00365137	0.955172	0.0448276	0.996349	0.996349	0.0448276	0.999296	392932	277	13	1440
		SNV	FVC	HG001	0.968737	0.221068	0.999992	0.999784	0.578844	0.256899	1.38835	0.999892	0.229143	0.418699	0.000171325	4.45502e-05	0.842266	0.157734	0.999955	0.999955	0.157734	0.999829	3209721	550	103	143
				HG003	0.996122	0.388803	0.999999	0.999768	0.706974	0.443044	1.1083	0.999884	0.442139	0.474315	0.000130111	0.000101901	0.585949	0.414051	0.999898	0.999898	0.414051	0.99987	3012418	392	277	307
				HG004	0.993152	0.294527	0.999998	0.999741	0.680262	0.358184	1.80909	0.99987	0.358306	0.355987	0.000128276	0.000130906	0.639344	0.360656	0.999869	0.999869	0.360656	0.999872	3039940	390	220	398
				HG006	0.989178	0.224496	0.999999	0.999875	0.676952	0.298825	2.9625	0.999937	0.294659	0.252366	4.78007e-05	7.75919e-05	0.646018	0.353982	0.999922	0.999922	0.353982	0.999952	3054204	146	80	237
			Frequency	HG001	0.623928	0.110102	0.999847	0.999618	0.623928	0.211484	4.53704	0.999809	0.209032	0.180602	0.000152978	0.000228982	0.751914	0.248086	0.999771	0.999771	0.248086	0.999847	3209129	491	162	735
				HG003	0.67327	0.155803	0.999855	0.999608	0.67327	0.286921	3.2069	0.999804	0.282067	0.237705	0.000145066	0.000246953	0.653214	0.346786	0.999753	0.999753	0.346786	0.999855	3011981	437	232	744
				HG004	0.672853	0.176821	0.999869	0.999673	0.672853	0.300572	2.82464	0.999836	0.297812	0.261462	0.000131244	0.000196031	0.654098	0.345902	0.999804	0.999804	0.345902	0.999869	3039742	399	211	596
				HG006	0.690151	0.0612166	0.999954	0.999724	0.690151	0.203685	8.16279	0.999862	0.169625	0.109137	4.58433e-05	0.000229829	0.619469	0.380531	0.99977	0.99977	0.380531	0.999954	3053739	140	86	702
			GARFIELD	HG001	0.830361	0.014606	0.999943	0.885029	0.727386	0.0203282	991.489	0.939001	0.00201158	0.00100757	9.8898e-05	0.114906	0.430322	0.569678	0.885094	0.885094	0.569678	0.999901	2841030	281	372	368834
				HG003	0.944112	0.0304112	0.99998	0.888095	0.886499	0.0365067	569.486	0.940719	0.00349885	0.00175289	2.87779e-05	0.111904	0.115097	0.884903	0.888096	0.888096	0.884903	0.999971	2675589	77	592	337136
				HG004	0.911802	0.0352292	0.999963	0.874281	0.864192	0.0310986	733.62	0.932912	0.00271816	0.00136125	3.34812e-05	0.125715	0.145902	0.854098	0.874285	0.874285	0.854098	0.999967	2658122	89	521	382216
				HG006	0.926205	0.0213254	0.99999	0.883405	0.86427	0.0195213	1864.52	0.93809	0.00107141	0.000536044	1.29709e-05	0.116592	0.154867	0.845133	0.883408	0.883408	0.845133	0.999987	2698318	35	191	356123
			Hard Filter	HG001	0.506702	1.39273e-06	0.999799	0.0212583	0.506702	0.00133126	4849.17	0.0412525	0.000412271	0.000206178	7.39568e-05	0.978939	0.00765697	0.992343	0.0210607	0.0210607	0.992343	0.999926	67602	5	648	3142262
				HG003	0.500306	6.79254e-08	0.999778	0.00083328	0.500306	0.000368539	4500.57	0.00122207	0.000444191	0.000222145	0	0.999389	0	1	0.000611407	0.000611407	1	1	1842	0	669	3010883
				HG004	0.500149	3.0002e-08	0.999799	0.000499515	0.500149	0.000244932	4982.67	0.000597781	0.00040123	0.000200655	0	0.999701	0	1	0.00029898	0.00029898	1	1	909	0	610	3039429
				HG006	0.499415	-4.38146e-08	0.999926	0.0121765	0.499415	-9.20263e-05	13531.3	0.0239191	0.000147784	7.38975e-05	8.11359e-05	0.987896	0.0132743	0.986726	0.0121043	0.0121043	0.986726	0.999919	36972	3	223	3017469
			VEF	HG001	0.943487	0.197545	0.999981	0.999762	0.580365	0.229591	2.04762	0.999881	0.215827	0.328125	0.000170706	6.6981e-05	0.839204	0.160796	0.999933	0.999933	0.160796	0.999829	3209649	548	105	215
				HG003	0.993222	0.271428	0.999998	0.999716	0.670335	0.347217	1.82456	0.999858	0.347296	0.354037	0.000146378	0.000138081	0.659193	0.340807	0.999862	0.999862	0.340807	0.999854	3012309	441	228	416
				HG004	0.98977	0.209807	0.999997	0.999671	0.671213	0.297721	2.86124	0.999836	0.294989	0.258984	0.000131902	0.000196689	0.657377	0.342623	0.999803	0.999803	0.342623	0.999868	3039740	401	209	598
				HG006	0.989546	0.0979105	0.999999	0.999867	0.659251	0.266011	3.5	0.999934	0.261818	0.222222	5.042e-05	8.25028e-05	0.681416	0.318584	0.999917	0.999917	0.318584	0.99995	3054189	154	72	252
			VQSR	HG001	0.942352	0.0013182	0.999987	0.957446	0.741401	0.0341049	397.405	0.978258	0.00499614	0.00251001	0.00010085	0.042466	0.474732	0.525268	0.957534	0.957534	0.525268	0.999899	3073554	310	343	136310
				HG003	0.978508	0.00177494	0.999995	0.969383	0.868122	0.0635503	179.542	0.984451	0.0109983	0.00553888	5.34105e-05	0.030572	0.233184	0.766816	0.969428	0.969428	0.766816	0.999947	2920620	156	513	92105
				HG004	0.98014	0.00148533	0.999996	0.966173	0.874088	0.0585141	215.375	0.982793	0.00918889	0.0046216	4.52729e-05	0.0337903	0.218033	0.781967	0.96621	0.96621	0.781967	0.999955	2937604	133	477	102734
				HG006	0.96723	-3.69953e-05	0.999997	0.9634	0.862238	0.0331678	649.692	0.981358	0.00306746	0.00153683	1.83502e-05	0.0365851	0.238938	0.761062	0.963415	0.963415	0.761062	0.999982	2942694	54	172	111747

## Sheet: T test
Coverage	Mutation	Caller	Filter	MCC(Filter Ave)	MCC(Filter SD)	MCC(FVC Ave)	MCC(FVC SD)	statistic	pvalue
30x	INDEL	Mutect2	GARFIELD	0.0705526	0.0244474	0.885341	0.0240341	297.854	4.17265e-08
			VQSR	0.149622	0.0297625	0.885341	0.0240341	158.596	2.7638e-07
			Frequency	0.515508	0.0315553	0.885341	0.0240341	12.2817	0.0005813
			VEF	0.465806	0.0533272	0.885341	0.0240341	12.2716	0.000582715
			Hard Filter	0.0132897	0.0154312	0.885341	0.0240341	38.7598	1.88911e-05
		GATK	GARFIELD	0.0880735	0.00127875	0.699861	0.0579393	18.3123	0.000177653
			VQSR	0.148477	0.057734	0.699861	0.0579393	83.7167	1.87837e-06
			Frequency	0.211521	0.0620508	0.699861	0.0579393	147.627	3.42666e-07
			VEF	0.0664159	0.0142688	0.699861	0.0579393	18.8254	0.000163612
			Hard Filter	0.137161	0.0212407	0.699861	0.0579393	25.7137	6.45044e-05
		DeepVariant	GARFIELD	-0.00696457	0.00213281	0.350357	0.0255274	24.7077	7.26758e-05
			VQSR	0.0465418	0.014833	0.350357	0.0255274	21.374	0.000112039
			Frequency	0.139234	0.00773697	0.350357	0.0255274	13.513	0.000438216
			VEF	0.103583	0.0139412	0.350357	0.0255274	14.9326	0.000325887
			Hard Filter	-0.00534036	0.00703302	0.350357	0.0255274	31.8645	3.3961e-05
		Varscan2	GARFIELD	0.207525	0.060444	0.825892	0.0603648	218.881	1.05143e-07
			VQSR	0.187792	0.0355248	0.825892	0.0603648	44.0657	1.28628e-05
			Frequency	0.467044	0.119503	0.825892	0.0603648	10.4435	0.000937017
			VEF	0.0432435	0.0311333	0.825892	0.0603648	15.5042	0.00029149
			Hard Filter	0.300388	0.161014	0.825892	0.0603648	8.8806	0.00150534
	SNV	Mutect2	GARFIELD	0.208455	0.0262601	0.955845	0.0133925	61.4918	4.73779e-06
			VQSR	0.159076	0.0212441	0.955845	0.0133925	78.6597	2.26429e-06
			Frequency	0.82735	0.0456479	0.955845	0.0133925	6.88835	0.00313393
			VEF	0.940893	0.00846612	0.955845	0.0133925	3.71596	0.0169508
			Hard Filter	0.125199	0.0109988	0.955845	0.0133925	61.6331	4.7053e-06
		GATK	GARFIELD	0.276047	0.0819197	0.888529	0.0274672	17.7434	0.000195157
			VQSR	0.179448	0.0613643	0.888529	0.0274672	23.3236	8.63349e-05
			Frequency	0.496537	0.0898269	0.888529	0.0274672	9.86462	0.00110755
			VEF	0.837354	0.0232683	0.888529	0.0274672	15.09	0.000315902
			Hard Filter	0.372418	0.122069	0.888529	0.0274672	8.84043	0.00152535
		DeepVariant	GARFIELD	0.0423632	0.0108914	0.480114	0.0926323	9.20447	0.0013561
			VQSR	0.0709052	0.0165807	0.480114	0.0926323	9.21349	0.00135223
			Frequency	0.228753	0.0483071	0.480114	0.0926323	8.89978	0.00149592
			VEF	0.452633	0.0694986	0.480114	0.0926323	1.95699	0.0726393
			Hard Filter	0.00937991	0.00470179	0.480114	0.0926323	8.4253	0.00175423
		Varscan2	GARFIELD	0.481404	0.0486567	0.968189	0.0122853	23.181	8.79316e-05
			VQSR	0.401513	0.0872123	0.968189	0.0122853	13.037	0.000487283
			Frequency	0.722351	0.0656553	0.968189	0.0122853	7.97832	0.00205435
			VEF	0.945958	0.014971	0.968189	0.0122853	10.5227	0.000916472
			Hard Filter	0.591751	0.0523973	0.968189	0.0122853	16.0753	0.000261785
50x	INDEL	Mutect2	GARFIELD	0.107694	0.0366894	0.880699	0.00795564	45.2499	1.18802e-05
			VQSR	0.200657	0.02351	0.880699	0.00795564	71.5555	3.00751e-06
			Frequency	0.68754	0.129228	0.880699	0.00795564	2.45897	0.0454754
			VEF	0.518523	0.0608255	0.880699	0.00795564	9.37271	0.00128626
			Hard Filter	0.0718809	0.0403029	0.880699	0.00795564	30.0432	4.05017e-05
		GATK	GARFIELD	0.0795755	0.0245575	0.731326	0.0352071	32.3973	3.23167e-05
			VQSR	0.184171	0.0626629	0.731326	0.0352071	32.1243	3.31458e-05
			Frequency	0.231209	0.0297015	0.731326	0.0352071	43.2681	1.35864e-05
			VEF	0.0617637	0.022162	0.731326	0.0352071	25.7291	6.43886e-05
			Hard Filter	0.138752	0.0187562	0.731326	0.0352071	28.758	4.61611e-05
		DeepVariant	GARFIELD	-0.00597942	0.00495758	0.270285	0.0168122	34.0405	2.7868e-05
			VQSR	0.0296604	0.00791485	0.270285	0.0168122	25.3936	6.69648e-05
			Frequency	0.110334	0.00780351	0.270285	0.0168122	11.5259	0.000701088
			VEF	0.105265	0.00755762	0.270285	0.0168122	20.5926	0.000125208
			Hard Filter	-0.0367004	0.0154479	0.270285	0.0168122	24.7044	7.27045e-05
		Varscan2	GARFIELD	0.199963	0.0266222	0.929135	0.0189891	163.712	2.51272e-07
			VQSR	0.177959	0.0144144	0.929135	0.0189891	242.537	7.72822e-08
			Frequency	0.78292	0.065313	0.929135	0.0189891	5.40561	0.00620627
			VEF	0.0475832	0.0274378	0.929135	0.0189891	35.4781	2.46217e-05
			Hard Filter	0.429027	0.161661	0.929135	0.0189891	6.05809	0.00451225
	SNV	Mutect2	GARFIELD	0.266049	0.0123308	0.973663	0.00270729	98.0819	1.16819e-06
			VQSR	0.235029	0.0217812	0.973663	0.00270729	62.3526	4.54439e-06
			Frequency	0.930097	0.00985312	0.973663	0.00270729	10.2498	0.000989955
			VEF	0.958999	0.00693586	0.973663	0.00270729	2.70611	0.0367028
			Hard Filter	0.227089	0.0253204	0.973663	0.00270729	46.2506	1.11265e-05
		GATK	GARFIELD	0.273198	0.0812451	0.811608	0.117571	10.4567	0.000933549
			VQSR	0.221389	0.0504507	0.811608	0.117571	11.9776	0.000625944
			Frequency	0.686883	0.00860591	0.811608	0.117571	1.79571	0.0852056
			VEF	0.731277	0.137059	0.811608	0.117571	2.76373	0.0349669
			Hard Filter	0.436487	0.110289	0.811608	0.117571	6.82712	0.00321485
		DeepVariant	GARFIELD	0.0268637	0.0072032	0.339238	0.0699063	8.5754	0.00166654
			VQSR	0.0473343	0.0138172	0.339238	0.0699063	8.80212	0.00154475
			Frequency	0.250666	0.0434382	0.339238	0.0699063	3.5602	0.0189074
			VEF	0.285135	0.0431957	0.339238	0.0699063	3.44918	0.0204805
			Hard Filter	0.000463177	0.000528775	0.339238	0.0699063	8.36658	0.00179019
		Varscan2	GARFIELD	0.638351	0.0245228	0.987853	0.00561378	31.1526	3.6337e-05
			VQSR	0.595722	0.108549	0.987853	0.00561378	6.59273	0.00355136
			Frequency	0.895045	0.030796	0.987853	0.00561378	6.36598	0.00392239
			VEF	0.981421	0.00507258	0.987853	0.00561378	8.5344	0.00168991
			Hard Filter	0.714633	0.0136704	0.987853	0.00561378	26.0801	6.18325e-05
