# Supplementary material for: FVC as an adaptive and accurate method for filtering variants from popular NGS analysis pipelines
Source: Commun Biol. 2022 Sep 16;5:975. doi: 10.1038/s42003-022-03397-7 (PMC9481582; doi:10.1038/s42003-022-03397-7)
Supplement: Supplementary file 6 — Supplementary Data 4 [file 42003_2022_3397_MOESM6_ESM.xlsx]

## Sheet: T-test-frequency
# comparison of FVC with the other methods when assessing on the high-frequency (VAF≥20%) or low-frequency variants(VAF<20%)
# Hypothesis H0: FVC performs not better than the test method
Coverage	Metric	Frequency	Caller	Filter	FVC Ave	FVC SD	Filter Ave	Filter SD	statistic	pvalue
30x	MCC	High Frequency	DeepVariant	GARFIELD	0.363007	0.0723077	0.0251444	0.00508298	10.0167	0.00105902
30x	MCC	High Frequency	DeepVariant	Frequency	0.363007	0.0723077	0.0732974	0.0115817	9.23952	0.00134114
30x	MCC	High Frequency	DeepVariant	VQSR	0.363007	0.0723077	0.0438108	0.0173556	11.4087	0.000722519
30x	MCC	High Frequency	DeepVariant	Hard Filter	0.363007	0.0723077	0.00408016	0.00376147	9.49174	0.0012397
30x	MCC	High Frequency	DeepVariant	VEF	0.363007	0.0723077	0.284106	0.0876757	6.00295	0.00462994
30x	MCC	High Frequency	GATK	GARFIELD	0.841246	0.032012	0.159044	0.0207734	86.9283	1.67784e-06
30x	MCC	High Frequency	GATK	Frequency	0.841246	0.032012	0.055358	0.013514	39.0035	1.85398e-05
30x	MCC	High Frequency	GATK	VQSR	0.841246	0.032012	0.12539	0.0396033	48.14	9.86841e-06
30x	MCC	High Frequency	GATK	Hard Filter	0.841246	0.032012	0.188795	0.0348019	59.4837	5.23365e-06
30x	MCC	High Frequency	GATK	VEF	0.841246	0.032012	0.737189	0.02882	13.3681	0.000452433
30x	MCC	High Frequency	Varscan2	GARFIELD	0.935927	0.0171359	0.350567	0.0209442	180.656	1.86999e-07
30x	MCC	High Frequency	Varscan2	Frequency	0.935927	0.0171359	0.214663	0.0356419	28.4878	4.74835e-05
30x	MCC	High Frequency	Varscan2	VQSR	0.935927	0.0171359	0.277137	0.0454066	45.2459	1.18834e-05
30x	MCC	High Frequency	Varscan2	Hard Filter	0.935927	0.0171359	0.424203	0.00974359	65.1452	3.98498e-06
30x	MCC	High Frequency	Varscan2	VEF	0.935927	0.0171359	0.887161	0.0145083	11.796	0.0006548
30x	MCC	High Frequency	Mutect2	GARFIELD	0.814032	0.109262	0.095202	0.0269333	10.5972	0.000897678
30x	MCC	High Frequency	Mutect2	Frequency	0.814032	0.109262	0.367307	0.220327	8.0168	0.00202596
30x	MCC	High Frequency	Mutect2	VQSR	0.814032	0.109262	0.0901369	0.0225168	10.9934	0.000805859
30x	MCC	High Frequency	Mutect2	Hard Filter	0.814032	0.109262	0.120454	0.0779315	7.41191	0.00254038
30x	MCC	High Frequency	Mutect2	VEF	0.814032	0.109262	0.723852	0.098052	16.0555	0.000262748
30x	MCC	Low Frequency	DeepVariant	GARFIELD	0.492127	0.0795478	-0.0455958	0.0187941	12.5939	0.00053975
30x	MCC	Low Frequency	DeepVariant	Frequency	0.492127	0.0795478	0	0	12.3731	0.000568702
30x	MCC	Low Frequency	DeepVariant	VQSR	0.492127	0.0795478	0.304878	0.060222	15.2153	0.00030824
30x	MCC	Low Frequency	DeepVariant	Hard Filter	0.492127	0.0795478	0.0591972	0.0117472	10.0928	0.00103577
30x	MCC	Low Frequency	DeepVariant	VEF	0.492127	0.0795478	0.330188	0.0736442	14.1382	0.00038326
30x	MCC	Low Frequency	GATK	GARFIELD	0.843896	0.0295606	0.355151	0.0904481	15.7117	0.000280202
30x	MCC	Low Frequency	GATK	Frequency	0.843896	0.0295606	0	0	57.096	5.91758e-06
30x	MCC	Low Frequency	GATK	VQSR	0.843896	0.0295606	0.575324	0.139697	3.79893	0.016014
30x	MCC	Low Frequency	GATK	Hard Filter	0.843896	0.0295606	0.577963	0.0417371	22.7455	9.30546e-05
30x	MCC	Low Frequency	GATK	VEF	0.843896	0.0295606	0.704594	0.026913	17.3759	0.000207705
30x	MCC	Low Frequency	Varscan2	GARFIELD	0.882965	0.0142379	0.394749	0.162021	6.16975	0.00428567
30x	MCC	Low Frequency	Varscan2	Frequency	0.882965	0.0142379	0	0	124.03	5.77776e-07
30x	MCC	Low Frequency	Varscan2	VQSR	0.882965	0.0142379	0.500715	0.0949114	8.35258	0.00179892
30x	MCC	Low Frequency	Varscan2	Hard Filter	0.882965	0.0142379	0.371455	0.123961	8.38823	0.00177682
30x	MCC	Low Frequency	Varscan2	VEF	0.882965	0.0142379	0.67204	0.0676732	6.4419	0.00379271
30x	MCC	Low Frequency	Mutect2	GARFIELD	0.774296	0.0359276	0.0831661	0.0265765	30.5672	3.84593e-05
30x	MCC	Low Frequency	Mutect2	Frequency	0.774296	0.0359276	0	0	43.1031	1.37428e-05
30x	MCC	Low Frequency	Mutect2	VQSR	0.774296	0.0359276	0.0806947	0.0334823	31.2469	3.60099e-05
30x	MCC	Low Frequency	Mutect2	Hard Filter	0.774296	0.0359276	0.0186045	0.0111355	41.4405	1.54617e-05
30x	MCC	Low Frequency	Mutect2	VEF	0.774296	0.0359276	0.489262	0.0271559	11.0549	0.000792728
30x	log OFO	High Frequency	DeepVariant	GARFIELD	-0.149028	0.157656	2.983	0.155212	-59.143	5.32457e-06
30x	log OFO	High Frequency	DeepVariant	Frequency	-0.149028	0.157656	1.61623	0.214013	-39.1463	1.83379e-05
30x	log OFO	High Frequency	DeepVariant	VQSR	-0.149028	0.157656	2.41561	0.26245	-36.7069	2.2235e-05
30x	log OFO	High Frequency	DeepVariant	Hard Filter	-0.149028	0.157656	3.52	0.15318	-35.027	2.55833e-05
30x	log OFO	High Frequency	DeepVariant	VEF	-0.149028	0.157656	0.121471	0.202808	-5.31913	0.00649
30x	log OFO	High Frequency	GATK	GARFIELD	-1.0912	0.065886	1.49259	0.0816975	-43.8999	1.30089e-05
30x	log OFO	High Frequency	GATK	Frequency	-1.0912	0.065886	1.33648	0.166634	-23.2122	8.75782e-05
30x	log OFO	High Frequency	GATK	VQSR	-1.0912	0.065886	1.66441	0.200353	-20.9952	0.000118181
30x	log OFO	High Frequency	GATK	Hard Filter	-1.0912	0.065886	1.21423	0.202824	-18.8786	0.000162241
30x	log OFO	High Frequency	GATK	VEF	-1.0912	0.065886	-0.738209	0.0956297	-22.7426	9.30911e-05
30x	log OFO	High Frequency	Varscan2	GARFIELD	-1.43005	0.0793404	0.595666	0.177266	-33.9208	2.81634e-05
30x	log OFO	High Frequency	Varscan2	Frequency	-1.43005	0.0793404	0.124924	0.228254	-20.5999	0.000125076
30x	log OFO	High Frequency	Varscan2	VQSR	-1.43005	0.0793404	0.948196	0.181685	-37.8343	2.03092e-05
30x	log OFO	High Frequency	Varscan2	Hard Filter	-1.43005	0.0793404	0.23618	0.284631	-14.8912	0.000328583
30x	log OFO	High Frequency	Varscan2	VEF	-1.43005	0.0793404	-1.03992	0.0778443	-8.5301	0.00169238
30x	log OFO	High Frequency	Mutect2	GARFIELD	-0.99167	0.220391	1.20261	0.158119	-49.7413	8.94659e-06
30x	log OFO	High Frequency	Mutect2	Frequency	-0.99167	0.220391	0.566806	0.39634	-17.5184	0.000202716
30x	log OFO	High Frequency	Mutect2	VQSR	-0.99167	0.220391	1.44731	0.146736	-54.7587	6.70748e-06
30x	log OFO	High Frequency	Mutect2	Hard Filter	-0.99167	0.220391	1.09263	0.060916	-15.3509	0.000300226
30x	log OFO	High Frequency	Mutect2	VEF	-0.99167	0.220391	-0.588242	0.171097	-16.1809	0.00025674
30x	log OFO	Low Frequency	DeepVariant	GARFIELD	-0.276558	0.188296	1.15616	0.096822	-26.271	6.04995e-05
30x	log OFO	Low Frequency	DeepVariant	Frequency	-0.276558	0.188296	1.12819	0.105599	-26.3734	5.97999e-05
30x	log OFO	Low Frequency	DeepVariant	VQSR	-0.276558	0.188296	0.41525	0.163628	-25.4085	6.68478e-05
30x	log OFO	Low Frequency	DeepVariant	Hard Filter	-0.276558	0.188296	1.09163	0.101123	-22.3904	9.7532e-05
30x	log OFO	Low Frequency	DeepVariant	VEF	-0.276558	0.188296	0.290159	0.177413	-15.0616	0.000317674
30x	log OFO	Low Frequency	GATK	GARFIELD	-1.09131	0.128435	-0.0301667	0.227241	-13.4591	0.000443429
30x	log OFO	Low Frequency	GATK	Frequency	-1.09131	0.128435	0.354594	0.222789	-20.8918	0.000119935
30x	log OFO	Low Frequency	GATK	VQSR	-1.09131	0.128435	-0.450181	0.212944	-11.9506	0.000630139
30x	log OFO	Low Frequency	GATK	Hard Filter	-1.09131	0.128435	-0.282702	0.134001	-26.9549	5.60249e-05
30x	log OFO	Low Frequency	GATK	VEF	-1.09131	0.128435	-0.615743	0.205726	-7.95992	0.00206811
30x	log OFO	Low Frequency	Varscan2	GARFIELD	-1.89993	0.200596	-1.71355	0.227084	-6.56988	0.00358659
30x	log OFO	Low Frequency	Varscan2	Frequency	-1.89993	0.200596	-0.8414	0.293207	-18.477	0.000172977
30x	log OFO	Low Frequency	Varscan2	VQSR	-1.89993	0.200596	-1.70961	0.254507	-5.09149	0.00732247
30x	log OFO	Low Frequency	Varscan2	Hard Filter	-1.89993	0.200596	-1.62609	0.295536	-5.18876	0.00695068
30x	log OFO	Low Frequency	Varscan2	VEF	-1.89993	0.200596	-1.54614	0.209791	-11.0729	0.000788942
30x	log OFO	Low Frequency	Mutect2	GARFIELD	-1.7471	0.124138	-1.49104	0.133292	-6.03909	0.00455235
30x	log OFO	Low Frequency	Mutect2	Frequency	-1.7471	0.124138	-1.08389	0.0985268	-29.9272	4.09731e-05
30x	log OFO	Low Frequency	Mutect2	VQSR	-1.7471	0.124138	-1.39588	0.141954	-7.62665	0.00233987
30x	log OFO	Low Frequency	Mutect2	Hard Filter	-1.7471	0.124138	-1.23102	0.115724	-16.4747	0.000243364
30x	log OFO	Low Frequency	Mutect2	VEF	-1.7471	0.124138	-1.55331	0.0761965	-5.8678	0.00493596
50x	MCC	High Frequency	DeepVariant	GARFIELD	0.226411	0.0649961	0.0182558	0.00402403	6.79782	0.00325456
50x	MCC	High Frequency	DeepVariant	Frequency	0.226411	0.0649961	0.0410441	0.00776551	5.98642	0.00466601
50x	MCC	High Frequency	DeepVariant	VQSR	0.226411	0.0649961	0.0300596	0.0126743	7.36334	0.00258885
50x	MCC	High Frequency	DeepVariant	Hard Filter	0.226411	0.0649961	-0.00750304	0.00575621	6.88076	0.00314382
50x	MCC	High Frequency	DeepVariant	VEF	0.226411	0.0649961	0.187682	0.02901	2.00988	0.0689996
50x	MCC	High Frequency	GATK	GARFIELD	0.708045	0.181557	0.151056	0.0352716	7.53773	0.00242027
50x	MCC	High Frequency	GATK	Frequency	0.708045	0.181557	0.0300085	0.0101226	7.38179	0.00257029
50x	MCC	High Frequency	GATK	VQSR	0.708045	0.181557	0.147983	0.0434267	7.46417	0.00248956
50x	MCC	High Frequency	GATK	Hard Filter	0.708045	0.181557	0.219671	0.0332731	6.54761	0.00362139
50x	MCC	High Frequency	GATK	VEF	0.708045	0.181557	0.579503	0.187936	3.25121	0.0237231
50x	MCC	High Frequency	Varscan2	GARFIELD	0.944438	0.0141767	0.394069	0.0155079	390.155	1.8566e-08
50x	MCC	High Frequency	Varscan2	Frequency	0.944438	0.0141767	0.135573	0.0444623	27.7768	5.12119e-05
50x	MCC	High Frequency	Varscan2	VQSR	0.944438	0.0141767	0.309876	0.0541909	31.3452	3.5673e-05
50x	MCC	High Frequency	Varscan2	Hard Filter	0.944438	0.0141767	0.453301	0.0503867	15.3901	0.00029796
50x	MCC	High Frequency	Varscan2	VEF	0.944438	0.0141767	0.903553	0.00926624	5.23532	0.0067814
50x	MCC	High Frequency	Mutect2	GARFIELD	0.809452	0.0532201	0.13919	0.0591166	12.0374	0.000616817
50x	MCC	High Frequency	Mutect2	Frequency	0.809452	0.0532201	0.354124	0.169728	7.76323	0.00222311
50x	MCC	High Frequency	Mutect2	VQSR	0.809452	0.0532201	0.123251	0.0369689	15.2985	0.000303289
50x	MCC	High Frequency	Mutect2	Hard Filter	0.809452	0.0532201	0.202014	0.136887	6.4112	0.00384445
50x	MCC	High Frequency	Mutect2	VEF	0.809452	0.0532201	0.700995	0.0259881	4.1227	0.0129356
50x	MCC	Low Frequency	DeepVariant	GARFIELD	0.426157	0.0427616	-0.0262783	0.0347594	22.1516	0.000100704
50x	MCC	Low Frequency	DeepVariant	Frequency	0.426157	0.0427616	0	0	19.9318	0.000138001
50x	MCC	Low Frequency	DeepVariant	VQSR	0.426157	0.0427616	0.242812	0.0571939	8.60294	0.00165108
50x	MCC	Low Frequency	DeepVariant	Hard Filter	0.426157	0.0427616	-0.000831769	0.0196715	26.4269	5.94382e-05
50x	MCC	Low Frequency	DeepVariant	VEF	0.426157	0.0427616	0.222633	0.0384585	18.1553	0.000182265
50x	MCC	Low Frequency	GATK	GARFIELD	0.892513	0.0106843	0.429481	0.0686743	12.0844	0.000609768
50x	MCC	Low Frequency	GATK	Frequency	0.892513	0.0106843	0	0	167.07	2.36424e-07
50x	MCC	Low Frequency	GATK	VQSR	0.892513	0.0106843	0.769645	0.0360404	5.33155	0.00644825
50x	MCC	Low Frequency	GATK	Hard Filter	0.892513	0.0106843	0.670415	0.0314495	21.2011	0.000114789
50x	MCC	Low Frequency	GATK	VEF	0.892513	0.0106843	0.781348	0.0160165	27.4132	5.32706e-05
50x	MCC	Low Frequency	Varscan2	GARFIELD	0.848071	0.0240439	0.221418	0.127487	11.8035	0.000653583
50x	MCC	Low Frequency	Varscan2	Frequency	0.848071	0.0240439	0	0	70.5436	3.13873e-06
50x	MCC	Low Frequency	Varscan2	VQSR	0.848071	0.0240439	0.324298	0.121261	10.4096	0.00094602
50x	MCC	Low Frequency	Varscan2	Hard Filter	0.848071	0.0240439	0.204125	0.11369	13.8983	0.000403201
50x	MCC	Low Frequency	Varscan2	VEF	0.848071	0.0240439	0.498826	0.0873343	10.5393	0.000912234
50x	MCC	Low Frequency	Mutect2	GARFIELD	0.683552	0.0628756	0.033523	0.0227593	29.214	4.4039e-05
50x	MCC	Low Frequency	Mutect2	Frequency	0.683552	0.0628756	0	0	21.743	0.00010646
50x	MCC	Low Frequency	Mutect2	VQSR	0.683552	0.0628756	0.0409761	0.0316925	35.0508	2.55315e-05
50x	MCC	Low Frequency	Mutect2	Hard Filter	0.683552	0.0628756	0.0157735	0.0102718	24.657	7.31234e-05
50x	MCC	Low Frequency	Mutect2	VEF	0.683552	0.0628756	0.387345	0.0552494	34.5951	2.65516e-05
50x	log OFO	High Frequency	DeepVariant	GARFIELD	0.367111	0.196548	3.24164	0.141848	-47.8386	1.0056e-05
50x	log OFO	High Frequency	DeepVariant	Frequency	0.367111	0.196548	1.51668	0.161841	-8.08921	0.00197393
50x	log OFO	High Frequency	DeepVariant	VQSR	0.367111	0.196548	2.67453	0.266971	-22.4627	9.65973e-05
50x	log OFO	High Frequency	DeepVariant	Hard Filter	0.367111	0.196548	3.81612	0.162196	-77.6579	2.35301e-06
50x	log OFO	High Frequency	DeepVariant	VEF	0.367111	0.196548	0.410012	0.138716	-0.471424	0.334751
50x	log OFO	High Frequency	GATK	GARFIELD	-0.238354	0.568529	1.56867	0.229616	-9.9274	0.00108716
50x	log OFO	High Frequency	GATK	Frequency	-0.238354	0.568529	1.06316	0.0943457	-4.33795	0.0113024
50x	log OFO	High Frequency	GATK	VQSR	-0.238354	0.568529	1.58223	0.238656	-8.1179	0.0019538
50x	log OFO	High Frequency	GATK	Hard Filter	-0.238354	0.568529	1.0931	0.192549	-6.23947	0.00415173
50x	log OFO	High Frequency	GATK	VEF	-0.238354	0.568529	0.0423483	0.648208	-2.57054	0.041227
50x	log OFO	High Frequency	Varscan2	GARFIELD	-1.30797	0.10471	0.488454	0.170168	-20.6636	0.000123929
50x	log OFO	High Frequency	Varscan2	Frequency	-1.30797	0.10471	-0.605625	0.146547	-6.35396	0.00394344
50x	log OFO	High Frequency	Varscan2	VQSR	-1.30797	0.10471	0.855986	0.192375	-22.5061	9.60419e-05
50x	log OFO	High Frequency	Varscan2	Hard Filter	-1.30797	0.10471	0.0874857	0.212189	-13.4136	0.000447905
50x	log OFO	High Frequency	Varscan2	VEF	-1.30797	0.10471	-1.15584	0.179965	-2.39595	0.0481123
50x	log OFO	High Frequency	Mutect2	GARFIELD	-0.945782	0.119227	1.16219	0.0645033	-33.5455	2.91173e-05
50x	log OFO	High Frequency	Mutect2	Frequency	-0.945782	0.119227	0.245337	0.0685688	-16.1051	0.000260351
50x	log OFO	High Frequency	Mutect2	VQSR	-0.945782	0.119227	1.39249	0.0318606	-46.6386	1.08514e-05
50x	log OFO	High Frequency	Mutect2	Hard Filter	-0.945782	0.119227	0.876382	0.247414	-11.5808	0.000691332
50x	log OFO	High Frequency	Mutect2	VEF	-0.945782	0.119227	-0.540221	0.112452	-15.283	0.000304201
50x	log OFO	Low Frequency	DeepVariant	GARFIELD	-0.103218	0.151596	1.35881	0.114079	-72.8129	2.85444e-06
50x	log OFO	Low Frequency	DeepVariant	Frequency	-0.103218	0.151596	1.34677	0.114039	-69.7695	3.24432e-06
50x	log OFO	Low Frequency	DeepVariant	VQSR	-0.103218	0.151596	0.615648	0.170219	-19.2043	0.000154178
50x	log OFO	Low Frequency	DeepVariant	Hard Filter	-0.103218	0.151596	1.34905	0.116962	-81.9657	2.0013e-06
50x	log OFO	Low Frequency	DeepVariant	VEF	-0.103218	0.151596	0.563251	0.151438	-35.7339	2.40978e-05
50x	log OFO	Low Frequency	GATK	GARFIELD	-1.36059	0.148596	-0.203277	0.136093	-12.6803	0.000528944
50x	log OFO	Low Frequency	GATK	Frequency	-1.36059	0.148596	0.199726	0.151813	-14.6	0.000348416
50x	log OFO	Low Frequency	GATK	VQSR	-1.36059	0.148596	-0.879683	0.101898	-7.61688	0.00234853
50x	log OFO	Low Frequency	GATK	Hard Filter	-1.36059	0.148596	-0.557059	0.0576772	-13.9509	0.000398715
50x	log OFO	Low Frequency	GATK	VEF	-1.36059	0.148596	-0.924842	0.0550042	-6.88837	0.0031339
50x	log OFO	Low Frequency	Varscan2	GARFIELD	-2.52883	0.333999	-2.37505	0.295481	-7.57492	0.00238621
50x	log OFO	Low Frequency	Varscan2	Frequency	-2.52883	0.333999	-1.55701	0.356251	-22.1084	0.000101293
50x	log OFO	Low Frequency	Varscan2	VQSR	-2.52883	0.333999	-2.42743	0.329574	-35.1912	2.52277e-05
50x	log OFO	Low Frequency	Varscan2	Hard Filter	-2.52883	0.333999	-2.30414	0.263648	-5.02184	0.00760478
50x	log OFO	Low Frequency	Varscan2	VEF	-2.52883	0.333999	-2.49156	0.300853	-1.66244	0.0975059
50x	log OFO	Low Frequency	Mutect2	GARFIELD	-2.28034	0.0726434	-1.82783	0.0544508	-10.5601	0.000906968
50x	log OFO	Low Frequency	Mutect2	Frequency	-2.28034	0.0726434	-1.61353	0.121484	-16.9146	0.000225017
50x	log OFO	Low Frequency	Mutect2	VQSR	-2.28034	0.0726434	-1.81766	0.0570272	-9.72915	0.0011533
50x	log OFO	Low Frequency	Mutect2	Hard Filter	-2.28034	0.0726434	-1.7694	0.0335269	-25.5308	6.5895e-05
50x	log OFO	Low Frequency	Mutect2	VEF	-2.28034	0.0726434	-2.20656	0.0704628	-3.70526	0.0170766

## Sheet: T-test-hard-easy
# comparison of FVC with the other methods when assessing on the easy-to-detect or hard-to-detect variants
# Hypothesis H0: FVC performs not better than the test method
Coverage	Metric	Consistency	Caller	Filter	FVC Ave	FVC SD	Filter Ave	Filter SD	statistic	pvalue
30x	MCC	Hard-to-Detect	Mutect2	Frequency	0.930789	0.0151676	0.639974	0.0453926	13.2431	0.00046519
30x	MCC	Hard-to-Detect	Mutect2	VQSR	0.930789	0.0151676	-0.447098	0.0476124	50.1912	8.7084e-06
30x	MCC	Hard-to-Detect	Mutect2	Hard Filter	0.930789	0.0151676	-0.167993	0.0503614	33.8454	2.83516e-05
30x	MCC	Hard-to-Detect	Mutect2	VEF	0.930789	0.0151676	0.862802	0.0174386	6.54612	0.00362373
30x	MCC	Hard-to-Detect	Mutect2	GARFIELD	0.930789	0.0151676	-0.0540836	0.0247169	69.4754	3.28567e-06
30x	MCC	Hard-to-Detect	GATK	Frequency	0.804816	0.053185	0.154399	0.102035	18.9027	0.000161626
30x	MCC	Hard-to-Detect	GATK	VQSR	0.804816	0.053185	-0.0958532	0.0884238	14.7835	0.000335741
30x	MCC	Hard-to-Detect	GATK	Hard Filter	0.804816	0.053185	0.136773	0.0868348	26.7898	5.70633e-05
30x	MCC	Hard-to-Detect	GATK	VEF	0.804816	0.053185	0.649344	0.0706606	11.4751	0.000710269
30x	MCC	Hard-to-Detect	GATK	GARFIELD	0.804816	0.053185	0.153398	0.0600474	137.455	4.245e-07
30x	MCC	Hard-to-Detect	DeepVariant	Frequency	0.328774	0.0543637	0.10509	0.00988028	9.34535	0.00129729
30x	MCC	Hard-to-Detect	DeepVariant	VQSR	0.328774	0.0543637	0.028176	0.0154911	14.826	0.00033289
30x	MCC	Hard-to-Detect	DeepVariant	Hard Filter	0.328774	0.0543637	-0.0219743	0.00664134	14.0617	0.000389472
30x	MCC	Hard-to-Detect	DeepVariant	VEF	0.328774	0.0543637	0.174914	0.0757126	12.9841	0.000493182
30x	MCC	Hard-to-Detect	DeepVariant	GARFIELD	0.328774	0.0543637	0.0315633	0.00342062	11.5684	0.000693527
30x	MCC	Hard-to-Detect	Varscan2	Frequency	0.933946	0.0236377	0.39888	0.133849	9.70509	0.00116168
30x	MCC	Hard-to-Detect	Varscan2	VQSR	0.933946	0.0236377	-0.286052	0.112646	17.9601	0.000188228
30x	MCC	Hard-to-Detect	Varscan2	Hard Filter	0.933946	0.0236377	0.224931	0.0282644	27.9009	5.05338e-05
30x	MCC	Hard-to-Detect	Varscan2	VEF	0.933946	0.0236377	0.867176	0.0220074	49.7565	8.93842e-06
30x	MCC	Hard-to-Detect	Varscan2	GARFIELD	0.933946	0.0236377	0.182139	0.0206072	38.0249	2.00058e-05
30x	MCC	Easy-to-Detect	Mutect2	VEF	0.954502	0.0138643	0.890752	0.0341199	6.2673	0.00409979
30x	MCC	Easy-to-Detect	Mutect2	GARFIELD	0.954502	0.0138643	0.511784	0.0878407	11.6716	0.000675597
30x	MCC	Easy-to-Detect	GATK	VEF	0.967643	0.0127109	0.95571	0.0176798	0.925777	0.211423
30x	MCC	Easy-to-Detect	GATK	GARFIELD	0.967643	0.0127109	0.179974	0.0138825	91.0629	1.45958e-06
30x	MCC	Easy-to-Detect	DeepVariant	VEF	0.720691	0.0907139	0.794321	0.0624527	-3.70776	0.982953
30x	MCC	Easy-to-Detect	DeepVariant	GARFIELD	0.720691	0.0907139	0.0707151	0.0447576	25.838	6.35809e-05
30x	MCC	Easy-to-Detect	Varscan2	VEF	0.992298	0.00335082	0.981099	0.00521815	4.26562	0.0118198
30x	MCC	Easy-to-Detect	Varscan2	GARFIELD	0.992298	0.00335082	0.775469	0.0210255	24.4763	7.47485e-05
30x	log OFO	Hard-to-Detect	Mutect2	Frequency	-1.48803	0.0835211	-0.225681	0.101161	-44.7244	1.23034e-05
30x	log OFO	Hard-to-Detect	Mutect2	VQSR	-1.48803	0.0835211	0.967681	0.235919	-25.5289	6.59102e-05
30x	log OFO	Hard-to-Detect	Mutect2	Hard Filter	-1.48803	0.0835211	1.19438	0.125582	-26.1954	6.10225e-05
30x	log OFO	Hard-to-Detect	Mutect2	VEF	-1.48803	0.0835211	-1.20094	0.0613111	-6.03461	0.00456189
30x	log OFO	Hard-to-Detect	Mutect2	GARFIELD	-1.48803	0.0835211	0.575999	0.282733	-17.5551	0.000201456
30x	log OFO	Hard-to-Detect	GATK	Frequency	-0.878352	0.0949571	0.940667	0.364663	-13.0996	0.000480434
30x	log OFO	Hard-to-Detect	GATK	VQSR	-0.878352	0.0949571	1.63284	0.216413	-23.0764	8.91271e-05
30x	log OFO	Hard-to-Detect	GATK	Hard Filter	-0.878352	0.0949571	1.12273	0.322415	-16.6677	0.000235081
30x	log OFO	Hard-to-Detect	GATK	VEF	-0.878352	0.0949571	-0.398982	0.19804	-9.20662	0.00135518
30x	log OFO	Hard-to-Detect	GATK	GARFIELD	-0.878352	0.0949571	1.13672	0.239367	-23.3219	8.63539e-05
30x	log OFO	Hard-to-Detect	DeepVariant	Frequency	0.0485731	0.14355	1.56806	0.1138	-99.6323	1.11451e-06
30x	log OFO	Hard-to-Detect	DeepVariant	VQSR	0.0485731	0.14355	2.51546	0.280482	-34.637	2.64557e-05
30x	log OFO	Hard-to-Detect	DeepVariant	Hard Filter	0.0485731	0.14355	3.38811	0.144489	-44.2757	1.26808e-05
30x	log OFO	Hard-to-Detect	DeepVariant	VEF	0.0485731	0.14355	0.663018	0.254435	-10.6251	0.000890755
30x	log OFO	Hard-to-Detect	DeepVariant	GARFIELD	0.0485731	0.14355	2.77524	0.113987	-50.5764	8.51109e-06
30x	log OFO	Hard-to-Detect	Varscan2	Frequency	-1.50883	0.163302	-0.189438	0.469495	-8.52106	0.0016976
30x	log OFO	Hard-to-Detect	Varscan2	VQSR	-1.50883	0.163302	0.863902	0.281016	-39.1905	1.8276e-05
30x	log OFO	Hard-to-Detect	Varscan2	Hard Filter	-1.50883	0.163302	0.265825	0.314297	-23.3071	8.65175e-05
30x	log OFO	Hard-to-Detect	Varscan2	VEF	-1.50883	0.163302	-1.12753	0.144724	-19.061	0.000157658
30x	log OFO	Hard-to-Detect	Varscan2	GARFIELD	-1.50883	0.163302	0.472612	0.263974	-37.3358	2.11322e-05
30x	log OFO	Easy-to-Detect	Mutect2	VEF	-1.23938	0.127667	-0.747321	0.191389	-13.6886	0.000421774
30x	log OFO	Easy-to-Detect	Mutect2	GARFIELD	-1.23938	0.127667	0.225378	0.277273	-17.0817	0.000218532
30x	log OFO	Easy-to-Detect	GATK	VEF	-2.06043	0.15836	-2.16197	0.348789	0.607218	0.706709
30x	log OFO	Easy-to-Detect	GATK	GARFIELD	-2.06043	0.15836	1.33443	0.120232	-75.3942	2.5713e-06
30x	log OFO	Easy-to-Detect	DeepVariant	VEF	-1.72035	0.449689	-1.45629	0.518359	-1.76938	0.0874882
30x	log OFO	Easy-to-Detect	DeepVariant	GARFIELD	-1.72035	0.449689	2.24138	0.585942	-18.451	0.000173702
30x	log OFO	Easy-to-Detect	Varscan2	VEF	-1.98676	0.161476	-1.61921	0.179811	-3.52217	0.0194284
30x	log OFO	Easy-to-Detect	Varscan2	GARFIELD	-1.98676	0.161476	-0.526657	0.303253	-13.8613	0.000406396
50x	MCC	Hard-to-Detect	Mutect2	Frequency	0.948038	0.00421891	0.818773	0.0511827	5.03885	0.00753454
50x	MCC	Hard-to-Detect	Mutect2	VQSR	0.948038	0.00421891	-0.615419	0.099711	31.366	3.56023e-05
50x	MCC	Hard-to-Detect	Mutect2	Hard Filter	0.948038	0.00421891	-0.157126	0.0811061	26.6372	5.80462e-05
50x	MCC	Hard-to-Detect	Mutect2	VEF	0.948038	0.00421891	0.892779	0.0205089	5.18756	0.00695511
50x	MCC	Hard-to-Detect	Mutect2	GARFIELD	0.948038	0.00421891	-0.106739	0.0270468	74.1346	2.70454e-06
50x	MCC	Hard-to-Detect	GATK	Frequency	0.722222	0.123832	0.140324	0.0234843	8.36267	0.00179263
50x	MCC	Hard-to-Detect	GATK	VQSR	0.722222	0.123832	-0.0673303	0.054857	15.0549	0.000318091
50x	MCC	Hard-to-Detect	GATK	Hard Filter	0.722222	0.123832	0.149589	0.0184781	10.5679	0.000904993
50x	MCC	Hard-to-Detect	GATK	VEF	0.722222	0.123832	0.57059	0.150804	5.74515	0.00523703
50x	MCC	Hard-to-Detect	GATK	GARFIELD	0.722222	0.123832	0.13145	0.0492755	11.6271	0.000683244
50x	MCC	Hard-to-Detect	DeepVariant	Frequency	0.229406	0.0361973	0.0824957	0.0101972	9.07257	0.00141441
50x	MCC	Hard-to-Detect	DeepVariant	VQSR	0.229406	0.0361973	0.0239757	0.0106461	15.3292	0.000301484
50x	MCC	Hard-to-Detect	DeepVariant	Hard Filter	0.229406	0.0361973	-0.0263711	0.0128337	14.9357	0.000325684
50x	MCC	Hard-to-Detect	DeepVariant	VEF	0.229406	0.0361973	0.14715	0.0279335	11.4022	0.000723741
50x	MCC	Hard-to-Detect	DeepVariant	GARFIELD	0.229406	0.0361973	0.0218943	0.00390126	12.74	0.000521652
50x	MCC	Hard-to-Detect	Varscan2	Frequency	0.959463	0.0153605	0.665117	0.0950487	7.37723	0.00257487
50x	MCC	Hard-to-Detect	Varscan2	VQSR	0.959463	0.0153605	-0.406257	0.0221392	213.474	1.13337e-07
50x	MCC	Hard-to-Detect	Varscan2	Hard Filter	0.959463	0.0153605	0.159047	0.0871247	15.6284	0.000284662
50x	MCC	Hard-to-Detect	Varscan2	VEF	0.959463	0.0153605	0.873902	0.0160627	20.4615	0.000127617
50x	MCC	Hard-to-Detect	Varscan2	GARFIELD	0.959463	0.0153605	0.167356	0.0538016	23.0409	8.95371e-05
50x	MCC	Easy-to-Detect	Mutect2	VEF	0.971268	0.00953864	0.913549	0.021756	9.43571	0.00126133
50x	MCC	Easy-to-Detect	Mutect2	GARFIELD	0.971268	0.00953864	0.569777	0.0554015	17.3831	0.000207448
50x	MCC	Easy-to-Detect	GATK	VEF	0.903092	0.142042	0.836268	0.128579	2.19462	0.0578763
50x	MCC	Easy-to-Detect	GATK	GARFIELD	0.903092	0.142042	0.191016	0.0525551	15.7712	0.000277075
50x	MCC	Easy-to-Detect	DeepVariant	VEF	0.705875	0.0770592	0.663308	0.060428	2.47149	0.0449728
50x	MCC	Easy-to-Detect	DeepVariant	GARFIELD	0.705875	0.0770592	0.321169	0.24208	3.48987	0.0198853
50x	MCC	Easy-to-Detect	Varscan2	VEF	0.997883	0.000963788	0.995986	0.00142509	6.45305	0.00377415
50x	MCC	Easy-to-Detect	Varscan2	GARFIELD	0.997883	0.000963788	0.866258	0.0117993	21.4309	0.000111153
50x	log OFO	Hard-to-Detect	Mutect2	Frequency	-1.83091	0.119605	-0.895207	0.336981	-6.90012	0.00311868
50x	log OFO	Hard-to-Detect	Mutect2	VQSR	-1.83091	0.119605	0.796508	0.154264	-20.3516	0.000129683
50x	log OFO	Hard-to-Detect	Mutect2	Hard Filter	-1.83091	0.119605	0.945746	0.320091	-26.0848	6.17995e-05
50x	log OFO	Hard-to-Detect	Mutect2	VEF	-1.83091	0.119605	-1.60657	0.113705	-10.2136	0.00100026
50x	log OFO	Hard-to-Detect	Mutect2	GARFIELD	-1.83091	0.119605	0.478707	0.159922	-17.4192	0.000206171
50x	log OFO	Hard-to-Detect	GATK	Frequency	-0.360575	0.464565	0.82048	0.0518956	-5.24615	0.00674278
50x	log OFO	Hard-to-Detect	GATK	VQSR	-0.360575	0.464565	1.53222	0.232861	-10.2116	0.00100083
50x	log OFO	Hard-to-Detect	GATK	Hard Filter	-0.360575	0.464565	1.04388	0.165521	-7.60854	0.00235596
50x	log OFO	Hard-to-Detect	GATK	VEF	-0.360575	0.464565	-0.0327426	0.511909	-6.77799	0.0032818
50x	log OFO	Hard-to-Detect	GATK	GARFIELD	-0.360575	0.464565	1.1983	0.204175	-8.27787	0.0018464
50x	log OFO	Hard-to-Detect	DeepVariant	Frequency	0.380963	0.130044	1.60589	0.092634	-17.1336	0.000216568
50x	log OFO	Hard-to-Detect	DeepVariant	VQSR	0.380963	0.130044	2.70187	0.270148	-22.1591	0.000100603
50x	log OFO	Hard-to-Detect	DeepVariant	Hard Filter	0.380963	0.130044	3.70093	0.140973	-93.7363	1.33826e-06
50x	log OFO	Hard-to-Detect	DeepVariant	VEF	0.380963	0.130044	0.755788	0.0996975	-12.6802	0.000528956
50x	log OFO	Hard-to-Detect	DeepVariant	GARFIELD	0.380963	0.130044	3.10638	0.121297	-67.9055	3.51874e-06
50x	log OFO	Hard-to-Detect	Varscan2	Frequency	-1.70276	0.243857	-1.08968	0.469582	-4.99122	0.00773339
50x	log OFO	Hard-to-Detect	Varscan2	VQSR	-1.70276	0.243857	0.512741	0.392923	-27.1961	5.45523e-05
50x	log OFO	Hard-to-Detect	Varscan2	Hard Filter	-1.70276	0.243857	0.0205784	0.286742	-56.676	6.05e-06
50x	log OFO	Hard-to-Detect	Varscan2	VEF	-1.70276	0.243857	-1.50782	0.223539	-3.67593	0.0174279
50x	log OFO	Hard-to-Detect	Varscan2	GARFIELD	-1.70276	0.243857	0.148014	0.32852	-34.9509	2.57506e-05
50x	log OFO	Easy-to-Detect	Mutect2	VEF	-1.37056	0.176002	-0.867168	0.173325	-23.364	8.58898e-05
50x	log OFO	Easy-to-Detect	Mutect2	GARFIELD	-1.37056	0.176002	0.0155795	0.205707	-58.4266	5.5227e-06
50x	log OFO	Easy-to-Detect	GATK	VEF	-1.12652	0.794346	-0.660547	0.66658	-2.08137	0.0644166
50x	log OFO	Easy-to-Detect	GATK	GARFIELD	-1.12652	0.794346	1.32841	0.279067	-9.42215	0.00126664
50x	log OFO	Easy-to-Detect	DeepVariant	VEF	nan	nan	nan	nan	nan	nan
50x	log OFO	Easy-to-Detect	DeepVariant	GARFIELD	nan	nan	0.90503	1.00825	nan	nan
50x	log OFO	Easy-to-Detect	Varscan2	VEF	-2.55539	0.264295	-2.90039	0.300317	5.19448	0.99307
50x	log OFO	Easy-to-Detect	Varscan2	GARFIELD	-2.55539	0.264295	-1.08459	0.356634	-9.6431	0.00118366

## Sheet: T-test-coding-noncoding
# comparison of FVC with the other methods when assessing on the coding or non-coding variants
# Hypothesis H0: FVC performs not better than the test method
Coverage	Metric	Coding	Caller	Filter	FVC Ave	FVC SD	Filter Ave	Filter SD	statistic	pvalue
30x	MCC	Coding	GATK	Hard Filter	0.870023	0.0343985	0.343938	0.0168969	38.2588	1.96418e-05
30x	MCC	Coding	GATK	VEF	0.870023	0.0343985	0.771203	0.064176	6.02649	0.00457922
30x	MCC	Coding	GATK	GARFIELD	0.870023	0.0343985	0.313233	0.0641963	30.9816	3.69406e-05
30x	MCC	Coding	GATK	VQSR	0.870023	0.0343985	0.273815	0.0688336	21.3541	0.000112352
30x	MCC	Coding	GATK	Frequency	0.870023	0.0343985	0.305146	0.0736897	12.3715	0.000568914
30x	MCC	Coding	Varscan2	Hard Filter	0.966699	0.00773732	0.643076	0.0650146	9.86458	0.00110756
30x	MCC	Coding	Varscan2	VEF	0.966699	0.00773732	0.938813	0.011431	8.63593	0.00163282
30x	MCC	Coding	Varscan2	GARFIELD	0.966699	0.00773732	0.622403	0.0634408	11.1957	0.000763746
30x	MCC	Coding	Varscan2	VQSR	0.966699	0.00773732	0.539744	0.0143827	52.5772	7.57674e-06
30x	MCC	Coding	Varscan2	Frequency	0.966699	0.00773732	0.620087	0.129325	5.38754	0.00626419
30x	MCC	Coding	DeepVariant	Hard Filter	0.460723	0.0874788	0.0120989	0.00933168	10.5539	0.000908529
30x	MCC	Coding	DeepVariant	VEF	0.460723	0.0874788	0.314564	0.109464	6.80955	0.00323858
30x	MCC	Coding	DeepVariant	GARFIELD	0.460723	0.0874788	0.0284393	0.00296985	9.62666	0.00118958
30x	MCC	Coding	DeepVariant	VQSR	0.460723	0.0874788	0.0793287	0.0177829	10.1447	0.00102031
30x	MCC	Coding	DeepVariant	Frequency	0.460723	0.0874788	0.118887	0.0513252	8.35281	0.00179877
30x	MCC	Coding	Mutect2	Hard Filter	0.95213	0.0167379	0.131959	0.0734398	18.2255	0.000180184
30x	MCC	Coding	Mutect2	VEF	0.95213	0.0167379	0.906258	0.0187861	5.93565	0.00477912
30x	MCC	Coding	Mutect2	GARFIELD	0.95213	0.0167379	0.253317	0.0368001	26.2303	6.078e-05
30x	MCC	Coding	Mutect2	VQSR	0.95213	0.0167379	0.216158	0.0371105	27.4003	5.33453e-05
30x	MCC	Coding	Mutect2	Frequency	0.95213	0.0167379	0.765854	0.073815	6.42126	0.00382741
30x	MCC	Non-Coding	GATK	Hard Filter	0.867458	0.0357182	0.30835	0.0890948	18.6573	0.000168044
30x	MCC	Non-Coding	GATK	VEF	0.867458	0.0357182	0.768129	0.0354796	27.3559	5.36044e-05
30x	MCC	Non-Coding	GATK	GARFIELD	0.867458	0.0357182	0.198874	0.0398964	110.339	8.20577e-07
30x	MCC	Non-Coding	GATK	VQSR	0.867458	0.0357182	0.172724	0.0681808	24.9538	7.05546e-05
30x	MCC	Non-Coding	GATK	Frequency	0.867458	0.0357182	0.36852	0.101347	14.26	0.000373635
30x	MCC	Non-Coding	Varscan2	Hard Filter	0.961293	0.0176946	0.570619	0.0704924	14.6694	0.000343545
30x	MCC	Non-Coding	Varscan2	VEF	0.961293	0.0176946	0.921977	0.0197293	23.0165	8.98208e-05
30x	MCC	Non-Coding	Varscan2	GARFIELD	0.961293	0.0176946	0.46934	0.0601752	23.1599	8.81704e-05
30x	MCC	Non-Coding	Varscan2	VQSR	0.961293	0.0176946	0.392636	0.101501	13.502	0.00043927
30x	MCC	Non-Coding	Varscan2	Frequency	0.961293	0.0176946	0.684542	0.0990714	6.8017	0.00324927
30x	MCC	Non-Coding	DeepVariant	Hard Filter	0.440887	0.0723776	0.00707686	0.00564622	11.235	0.000755923
30x	MCC	Non-Coding	DeepVariant	VEF	0.440887	0.0723776	0.332003	0.0762995	24.4316	7.51573e-05
30x	MCC	Non-Coding	DeepVariant	GARFIELD	0.440887	0.0723776	0.0343541	0.00497476	11.999	0.000622667
30x	MCC	Non-Coding	DeepVariant	VQSR	0.440887	0.0723776	0.0576993	0.0185565	14.0088	0.000393845
30x	MCC	Non-Coding	DeepVariant	Frequency	0.440887	0.0723776	0.169746	0.0205292	9.93563	0.00108452
30x	MCC	Non-Coding	Mutect2	Hard Filter	0.947353	0.0180838	0.103348	0.0191063	46.176	1.11804e-05
30x	MCC	Non-Coding	Mutect2	VEF	0.947353	0.0180838	0.895458	0.0183474	11.0792	0.000787624
30x	MCC	Non-Coding	Mutect2	GARFIELD	0.947353	0.0180838	0.196138	0.030676	66.8204	3.69286e-06
30x	MCC	Non-Coding	Mutect2	VQSR	0.947353	0.0180838	0.154572	0.0256282	81.3602	2.0463e-06
30x	MCC	Non-Coding	Mutect2	Frequency	0.947353	0.0180838	0.757347	0.0439864	13.2205	0.00046754
50x	MCC	Coding	GATK	Hard Filter	0.887033	0.038273	0.441088	0.119354	8.06398	0.00199185
50x	MCC	Coding	GATK	VEF	0.887033	0.038273	0.774855	0.0753968	4.56837	0.00983768
50x	MCC	Coding	GATK	GARFIELD	0.887033	0.038273	0.321589	0.0800002	17.8118	0.000192936
50x	MCC	Coding	GATK	VQSR	0.887033	0.038273	0.367386	0.0450044	34.5954	2.6551e-05
50x	MCC	Coding	GATK	Frequency	0.887033	0.038273	0.42405	0.049614	11.5995	0.000688056
50x	MCC	Coding	Varscan2	Hard Filter	0.987841	0.00334902	0.75302	0.0899788	5.12952	0.0071741
50x	MCC	Coding	Varscan2	VEF	0.987841	0.00334902	0.967065	0.00417104	13.6927	0.000421399
50x	MCC	Coding	Varscan2	GARFIELD	0.987841	0.00334902	0.731131	0.0704386	7.22492	0.00273383
50x	MCC	Coding	Varscan2	VQSR	0.987841	0.00334902	0.724646	0.0355206	15.7926	0.000275962
50x	MCC	Coding	Varscan2	Frequency	0.987841	0.00334902	0.832877	0.0879131	3.60577	0.0183064
50x	MCC	Coding	DeepVariant	Hard Filter	0.295861	0.136497	-0.000951966	0.00389972	4.40808	0.0108283
50x	MCC	Coding	DeepVariant	VEF	0.295861	0.136497	0.181175	0.222661	2.1938	0.057921
50x	MCC	Coding	DeepVariant	GARFIELD	0.295861	0.136497	0.0250616	0.00446173	4.09211	0.013192
50x	MCC	Coding	DeepVariant	VQSR	0.295861	0.136497	0.0430914	0.0116341	3.64957	0.0177515
50x	MCC	Coding	DeepVariant	Frequency	0.295861	0.136497	0.127451	0.0413587	2.58341	0.0407693
50x	MCC	Coding	Mutect2	Hard Filter	0.968136	0.00678492	0.262278	0.133613	10.3548	0.000960787
50x	MCC	Coding	Mutect2	VEF	0.968136	0.00678492	0.924692	0.0101246	8.17691	0.00191325
50x	MCC	Coding	Mutect2	GARFIELD	0.968136	0.00678492	0.325999	0.0661506	18.7192	0.000166394
50x	MCC	Coding	Mutect2	VQSR	0.968136	0.00678492	0.331743	0.0398844	28.0435	4.97692e-05
50x	MCC	Coding	Mutect2	Frequency	0.968136	0.00678492	0.879185	0.0257547	7.64951	0.00231978
50x	MCC	Non-Coding	GATK	Hard Filter	0.799173	0.133674	0.354964	0.0678295	9.94728	0.00108081
50x	MCC	Non-Coding	GATK	VEF	0.799173	0.133674	0.681613	0.149449	4.53875	0.0100116
50x	MCC	Non-Coding	GATK	GARFIELD	0.799173	0.133674	0.198772	0.0526557	13.1588	0.000474058
50x	MCC	Non-Coding	GATK	VQSR	0.799173	0.133674	0.213986	0.0598713	12.2876	0.00058047
50x	MCC	Non-Coding	GATK	Frequency	0.799173	0.133674	0.456882	0.052489	5.7519	0.00521985
50x	MCC	Non-Coding	Varscan2	Hard Filter	0.984632	0.008133	0.699237	0.0107495	45.3893	1.17712e-05
50x	MCC	Non-Coding	Varscan2	VEF	0.984632	0.008133	0.954708	0.0123575	12.8047	0.000513902
50x	MCC	Non-Coding	Varscan2	GARFIELD	0.984632	0.008133	0.621034	0.0343024	27.3355	5.37241e-05
50x	MCC	Non-Coding	Varscan2	VQSR	0.984632	0.008133	0.580516	0.128005	6.73602	0.00334044
50x	MCC	Non-Coding	Varscan2	Frequency	0.984632	0.008133	0.886048	0.041837	5.83061	0.00502482
50x	MCC	Non-Coding	DeepVariant	Hard Filter	0.309341	0.0555466	-0.00923119	0.00587077	10.9849	0.000807687
50x	MCC	Non-Coding	DeepVariant	VEF	0.309341	0.0555466	0.214201	0.0396907	8.52306	0.00169644
50x	MCC	Non-Coding	DeepVariant	GARFIELD	0.309341	0.0555466	0.0241778	0.00451121	11.1226	0.000778625
50x	MCC	Non-Coding	DeepVariant	VQSR	0.309341	0.0555466	0.0370608	0.014031	12.6426	0.000533628
50x	MCC	Non-Coding	DeepVariant	Frequency	0.309341	0.0555466	0.129463	0.0187724	8.74134	0.00157621
50x	MCC	Non-Coding	Mutect2	Hard Filter	0.964522	0.00568872	0.199257	0.0410596	33.0321	3.04932e-05
50x	MCC	Non-Coding	Mutect2	VEF	0.964522	0.00568872	0.923372	0.00548839	9.04302	0.00142792
50x	MCC	Non-Coding	Mutect2	GARFIELD	0.964522	0.00568872	0.253795	0.0149209	103.695	9.88615e-07
50x	MCC	Non-Coding	Mutect2	VQSR	0.964522	0.00568872	0.229005	0.0263609	62.3895	4.53632e-06
50x	MCC	Non-Coding	Mutect2	Frequency	0.964522	0.00568872	0.89162	0.0214118	5.91172	0.0048337
30x	log OFO	Coding	GATK	Hard Filter	-1.35768	0.0883014	0.603792	0.0446269	-34.5283	2.67057e-05
30x	log OFO	Coding	GATK	VEF	-1.35768	0.0883014	-0.844826	0.0827974	-6.47021	0.00374581
30x	log OFO	Coding	GATK	GARFIELD	-1.35768	0.0883014	0.808916	0.189934	-19.0175	0.000158735
30x	log OFO	Coding	GATK	VQSR	-1.35768	0.0883014	0.91416	0.156307	-20.963	0.000118723
30x	log OFO	Coding	GATK	Frequency	-1.35768	0.0883014	0.525019	0.226125	-13.0996	0.000480431
30x	log OFO	Coding	Varscan2	Hard Filter	-1.74891	0.0706731	-0.504511	0.308681	-7.90902	0.00210682
30x	log OFO	Coding	Varscan2	VEF	-1.74891	0.0706731	-1.44457	0.169269	-3.39051	0.0213794
30x	log OFO	Coding	Varscan2	GARFIELD	-1.74891	0.0706731	-0.237379	0.139419	-21.1448	0.000115703
30x	log OFO	Coding	Varscan2	VQSR	-1.74891	0.0706731	0.204462	0.10087	-31.5795	3.48865e-05
30x	log OFO	Coding	Varscan2	Frequency	-1.74891	0.0706731	-0.658372	0.427945	-5.30155	0.00654975
30x	log OFO	Coding	DeepVariant	Hard Filter	-0.488561	0.250079	3.24499	0.257018	-62.5648	4.49833e-06
30x	log OFO	Coding	DeepVariant	VEF	-0.488561	0.250079	0.289072	0.264241	-6.39898	0.00386531
30x	log OFO	Coding	DeepVariant	GARFIELD	-0.488561	0.250079	2.76313	0.0858516	-34.6085	2.65209e-05
30x	log OFO	Coding	DeepVariant	VQSR	-0.488561	0.250079	1.84655	0.134451	-40.1076	1.70526e-05
30x	log OFO	Coding	DeepVariant	Frequency	-0.488561	0.250079	1.44479	0.282712	-22.1484	0.000100748
30x	log OFO	Coding	Mutect2	Hard Filter	-1.66446	0.204361	0.591713	0.0864002	-16.4096	0.000246249
30x	log OFO	Coding	Mutect2	VEF	-1.66446	0.204361	-1.28859	0.108114	-5.17129	0.00701557
30x	log OFO	Coding	Mutect2	GARFIELD	-1.66446	0.204361	0.0745947	0.188136	-40.3326	1.67691e-05
30x	log OFO	Coding	Mutect2	VQSR	-1.66446	0.204361	0.51969	0.0751769	-28.4141	4.78526e-05
30x	log OFO	Coding	Mutect2	Frequency	-1.66446	0.204361	-0.359662	0.154666	-27.5331	5.25795e-05
30x	log OFO	Non-Coding	GATK	Hard Filter	-1.08296	0.0499035	0.83037	0.271792	-16.6149	0.000237308
30x	log OFO	Non-Coding	GATK	VEF	-1.08296	0.0499035	-0.647206	0.123125	-9.96978	0.00107368
30x	log OFO	Non-Coding	GATK	GARFIELD	-1.08296	0.0499035	1.22619	0.126876	-47.4646	1.02952e-05
30x	log OFO	Non-Coding	GATK	VQSR	-1.08296	0.0499035	1.35586	0.232885	-24.7538	7.22715e-05
30x	log OFO	Non-Coding	GATK	Frequency	-1.08296	0.0499035	0.535109	0.318386	-11.5772	0.000691971
30x	log OFO	Non-Coding	Varscan2	Hard Filter	-1.63807	0.158293	-0.174285	0.463658	-9.4344	0.00126184
30x	log OFO	Non-Coding	Varscan2	VEF	-1.63807	0.158293	-1.2603	0.125973	-10.5938	0.000898528
30x	log OFO	Non-Coding	Varscan2	GARFIELD	-1.63807	0.158293	0.240034	0.290181	-27.2787	5.40597e-05
30x	log OFO	Non-Coding	Varscan2	VQSR	-1.63807	0.158293	0.596898	0.292544	-31.7768	3.42423e-05
30x	log OFO	Non-Coding	Varscan2	Frequency	-1.63807	0.158293	-0.603707	0.416149	-7.95699	0.00207031
30x	log OFO	Non-Coding	DeepVariant	Hard Filter	-0.215304	0.166842	3.23298	0.148174	-37.2611	2.12593e-05
30x	log OFO	Non-Coding	DeepVariant	VEF	-0.215304	0.166842	0.239709	0.196582	-15.3409	0.000300806
30x	log OFO	Non-Coding	DeepVariant	GARFIELD	-0.215304	0.166842	2.71059	0.133049	-75.9376	2.51651e-06
30x	log OFO	Non-Coding	DeepVariant	VQSR	-0.215304	0.166842	2.15248	0.227208	-67.268	3.61967e-06
30x	log OFO	Non-Coding	DeepVariant	Frequency	-0.215304	0.166842	1.2891	0.142705	-120.844	6.24685e-07
30x	log OFO	Non-Coding	Mutect2	Hard Filter	-1.46706	0.0865548	0.745094	0.1261	-56.8748	5.98683e-06
30x	log OFO	Non-Coding	Mutect2	VEF	-1.46706	0.0865548	-1.14855	0.0523586	-9.92767	0.00108707
30x	log OFO	Non-Coding	Mutect2	GARFIELD	-1.46706	0.0865548	0.534505	0.282663	-17.7916	0.000193589
30x	log OFO	Non-Coding	Mutect2	VQSR	-1.46706	0.0865548	0.881607	0.234415	-26.3029	6.02802e-05
30x	log OFO	Non-Coding	Mutect2	Frequency	-1.46706	0.0865548	-0.248868	0.0990909	-35.6883	2.419e-05
50x	log OFO	Coding	GATK	Hard Filter	-1.1343	0.566158	0.346025	0.22534	-6.13018	0.00436421
50x	log OFO	Coding	GATK	VEF	-1.1343	0.566158	-0.620068	0.503165	-2.94991	0.0300145
50x	log OFO	Coding	GATK	GARFIELD	-1.1343	0.566158	0.832131	0.235401	-8.61667	0.00164345
50x	log OFO	Coding	GATK	VQSR	-1.1343	0.566158	0.702343	0.108521	-7.46979	0.00248417
50x	log OFO	Coding	GATK	Frequency	-1.1343	0.566158	0.106511	0.0537032	-4.18036	0.0124698
50x	log OFO	Coding	Varscan2	Hard Filter	-2.23945	0.248161	-1.25903	0.333622	-4.56735	0.0098436
50x	log OFO	Coding	Varscan2	VEF	-2.23945	0.248161	-2.12115	0.229664	-12.0348	0.000617218
50x	log OFO	Coding	Varscan2	GARFIELD	-2.23945	0.248161	-0.731526	0.22349	-9.51073	0.00123248
50x	log OFO	Coding	Varscan2	VQSR	-2.23945	0.248161	-0.282532	0.210878	-11.8922	0.00063931
50x	log OFO	Coding	Varscan2	Frequency	-2.23945	0.248161	-1.72086	0.316244	-2.91208	0.0309461
50x	log OFO	Coding	DeepVariant	Hard Filter	0.099485	0.406581	3.63894	0.120719	-21.3586	0.000112281
50x	log OFO	Coding	DeepVariant	VEF	0.099485	0.406581	inf	#VALUE!	nan	#VALUE!
50x	log OFO	Coding	DeepVariant	GARFIELD	0.099485	0.406581	2.98122	0.124212	-19.2233	0.000153724
50x	log OFO	Coding	DeepVariant	VQSR	0.099485	0.406581	2.21288	0.120434	-10.8604	0.000835224
50x	log OFO	Coding	DeepVariant	Frequency	0.099485	0.406581	1.30875	0.232975	-7.95686	0.00207041
50x	log OFO	Coding	Mutect2	Hard Filter	-2.17962	0.265771	0.0876454	0.239646	-13.7211	0.000418822
50x	log OFO	Coding	Mutect2	VEF	-2.17962	0.265771	-1.5688	0.126233	-6.30388	0.00403283
50x	log OFO	Coding	Mutect2	GARFIELD	-2.17962	0.265771	-0.0376052	0.0699974	-13.8715	0.000405515
50x	log OFO	Coding	Mutect2	VQSR	-2.17962	0.265771	0.26606	0.0587553	-15.1587	0.00031167
50x	log OFO	Coding	Mutect2	Frequency	-2.17962	0.265771	-1.14233	0.349866	-7.53276	0.00242487
50x	log OFO	Non-Coding	GATK	Hard Filter	-0.545232	0.522846	0.697774	0.213342	-6.01121	0.00461207
50x	log OFO	Non-Coding	GATK	VEF	-0.545232	0.522846	-0.222245	0.534891	-4.56047	0.00988364
50x	log OFO	Non-Coding	GATK	GARFIELD	-0.545232	0.522846	1.27385	0.231914	-10.5798	0.000902019
50x	log OFO	Non-Coding	GATK	VQSR	-0.545232	0.522846	1.24042	0.230978	-8.39393	0.00177333
50x	log OFO	Non-Coding	GATK	Frequency	-0.545232	0.522846	0.230265	0.169906	-3.07723	0.0271267
50x	log OFO	Non-Coding	Varscan2	Hard Filter	-1.95826	0.205117	-0.768439	0.494249	-7.7914	0.00219999
50x	log OFO	Non-Coding	Varscan2	VEF	-1.95826	0.205117	-1.83266	0.175507	-2.42505	0.0468719
50x	log OFO	Non-Coding	Varscan2	GARFIELD	-1.95826	0.205117	-0.254828	0.343926	-20.6923	0.000123417
50x	log OFO	Non-Coding	Varscan2	VQSR	-1.95826	0.205117	0.103831	0.357553	-23.4286	8.51847e-05
50x	log OFO	Non-Coding	Varscan2	Frequency	-1.95826	0.205117	-1.53764	0.363532	-4.41092	0.0108096
50x	log OFO	Non-Coding	DeepVariant	Hard Filter	0.1773	0.147486	3.61658	0.152046	-91.3766	1.4446e-06
50x	log OFO	Non-Coding	DeepVariant	VEF	0.1773	0.147486	0.532213	0.115451	-12.8241	0.000511607
50x	log OFO	Non-Coding	DeepVariant	GARFIELD	0.1773	0.147486	3.02611	0.133621	-69.5558	3.2743e-06
50x	log OFO	Non-Coding	DeepVariant	VQSR	0.1773	0.147486	2.48016	0.252477	-26.3963	5.96448e-05
50x	log OFO	Non-Coding	DeepVariant	Frequency	0.1773	0.147486	1.36925	0.12004	-17.9989	0.000187025
50x	log OFO	Non-Coding	Mutect2	Hard Filter	-1.73498	0.0580673	0.335	0.0260551	-87.0827	1.66894e-06
50x	log OFO	Non-Coding	Mutect2	VEF	-1.73498	0.0580673	-1.42031	0.0379796	-9.64408	0.00118331
50x	log OFO	Non-Coding	Mutect2	GARFIELD	-1.73498	0.0580673	0.406434	0.166469	-21.7851	0.000105846
50x	log OFO	Non-Coding	Mutect2	VQSR	-1.73498	0.0580673	0.666541	0.148375	-26.979	5.58751e-05
50x	log OFO	Non-Coding	Mutect2	Frequency	-1.73498	0.0580673	-0.940341	0.344136	-4.67266	0.0092556

## Sheet: Frequency_individual
depth	Caller	Frequency	Filter	patient	AUC	AUPRC	AUPRG	ACC	BACC	MCC	F1-major	F1-minor	NPV	FDR	FNR	FPR	TNR	TPR	OFO	log OFO	Sensitivity(Recall)	Specificity	Precision	TP	FP	TN	FN
30x	GATK	High Frequency	FVC	HG001	0.838523	0.999755	0.660168	0.999718	0.838523	0.793967	0.999859	0.78411	0.931324	0.0002446	3.7827e-05	0.322917	0.677083	0.999962	0.0737401	-1.1323	0.999962	0.677083	0.999755	3674489	899	1885	139
				HG003	0.895353	0.999715	0.767327	0.999635	0.895353	0.857516	0.999817	0.85487	0.930256	0.000284818	8.07294e-05	0.209213	0.790787	0.999919	0.074973	-1.12509	0.999919	0.790787	0.999715	3443323	981	3708	278
				HG004	0.910879	0.999797	0.787511	0.999703	0.910879	0.863587	0.999851	0.862667	0.907748	0.000202727	9.50562e-05	0.178148	0.821852	0.999905	0.101627	-0.99299	0.999905	0.821852	0.999797	3481818	706	3257	331
				HG006	0.888991	0.999853	0.754757	0.999814	0.888991	0.849915	0.999907	0.846687	0.928646	0.000146927	3.95726e-05	0.221978	0.778022	0.99996	0.0768362	-1.11443	0.99996	0.778022	0.999853	3436583	505	1770	136
			Frequency	HG001	0.572166	0.999352	0.0136174	0.995343	0.572166	0.0619416	0.997666	0.0460141	0.0272302	0.000647417	0.0040151	0.851652	0.148348	0.995985	35.724	1.55296	0.995985	0.148348	0.999353	3659874	2371	413	14754
				HG003	0.520033	0.998695	0.0271161	0.997816	0.520033	0.0482936	0.998907	0.0485155	0.0595164	0.00130535	0.000881054	0.959053	0.0409469	0.999119	15.8021	1.19871	0.999119	0.0409469	0.998695	3440567	4497	192	3034
				HG004	0.514488	0.998896	0.0220083	0.998349	0.514488	0.0405233	0.999174	0.0390782	0.0577778	0.00110388	0.000547937	0.970477	0.0295231	0.999452	16.3077	1.21239	0.999452	0.0295231	0.998896	3480241	3846	117	1908
				HG006	0.563585	0.999423	0.0204229	0.997364	0.563585	0.0706736	0.99868	0.06092	0.0398536	0.000577279	0.00206098	0.870769	0.129231	0.997939	24.0918	1.38187	0.997939	0.129231	0.999423	3429636	1981	294	7083
			GARFIELD	HG001	0.849662	0.999772	0.0124828	0.978582	0.849662	0.131858	0.989169	0.0484693	0.0250781	0.000216266	0.0212223	0.279454	0.720546	0.978778	38.8754	1.58967	0.978778	0.720546	0.999784	3596644	778	2006	77984
				HG003	0.923661	0.999792	0.0193336	0.970035	0.923661	0.180183	0.984771	0.0737407	0.0384882	0.000172381	0.0298382	0.122841	0.877159	0.970162	24.982	1.39763	0.970162	0.877159	0.999828	3340850	576	4113	102751
				HG004	0.930025	0.999841	0.0166308	0.97048	0.930025	0.16879	0.985003	0.0641142	0.0332557	0.000129581	0.0294278	0.110522	0.889478	0.970572	29.0701	1.46345	0.970572	0.889478	0.99987	3379677	438	3525	102472
				HG006	0.912736	0.999884	0.0147819	0.981426	0.912736	0.155344	0.99062	0.0567066	0.029339	0.00010523	0.0184833	0.156044	0.843956	0.981517	33.0844	1.51962	0.981517	0.843956	0.999895	3373197	355	1920	63522
			Hard Filter	HG001	0.80712	0.999708	0.0196557	0.987888	0.80712	0.153257	0.993904	0.0725842	0.0385253	0.000286606	0.0118379	0.373922	0.626078	0.988162	24.957	1.39719	0.988162	0.626078	0.999713	3631128	1041	1743	43500
				HG003	0.777107	0.999393	0.0462042	0.99125	0.777107	0.217211	0.995602	0.148781	0.085731	0.000600433	0.00816645	0.43762	0.56238	0.991834	10.6644	1.02794	0.991834	0.56238	0.9994	3415479	2052	2637	28122
				HG004	0.797442	0.999539	0.0440215	0.991867	0.797442	0.220085	0.995914	0.144168	0.081879	0.000455604	0.00768979	0.397426	0.602574	0.99231	11.2131	1.04973	0.99231	0.602574	0.999544	3455372	1575	2388	26777
				HG006	0.841928	0.999791	0.0204132	0.988717	0.841928	0.164628	0.994324	0.0753521	0.0398357	0.000204159	0.0110882	0.305055	0.694945	0.988912	24.1031	1.38207	0.988912	0.694945	0.999796	3398612	694	1581	38107
			VEF	HG001	0.783011	0.999671	0.539729	0.999601	0.783011	0.697097	0.9998	0.682399	0.858856	0.000328656	7.04833e-05	0.433908	0.566092	0.99993	0.16434	-0.784256	0.99993	0.566092	0.999671	3674369	1208	1576	259
				HG003	0.815458	0.999498	0.59944	0.999362	0.815458	0.737753	0.999681	0.729087	0.863186	0.000502197	0.000136195	0.368949	0.631051	0.999864	0.158499	-0.799972	0.999864	0.631051	0.999498	3443132	1730	2959	469
				HG004	0.852535	0.999664	0.642118	0.999462	0.852535	0.74978	0.999731	0.748627	0.79766	0.000335381	0.00020361	0.294726	0.705274	0.999796	0.253667	-0.595736	0.999796	0.705274	0.999665	3481440	1168	2795	709
				HG006	0.841281	0.99979	0.643304	0.999714	0.841281	0.764126	0.999857	0.759413	0.855647	0.000210056	7.62355e-05	0.317363	0.682637	0.999924	0.168706	-0.77287	0.999924	0.682637	0.99979	3436457	722	1553	262
			VQSR	HG001	0.81309	0.999717	0.00662283	0.963955	0.81309	0.0920936	0.981637	0.0270554	0.0138099	0.000265522	0.0358164	0.338003	0.661997	0.964184	71.4118	1.85377	0.964184	0.661997	0.999734	3543016	941	1843	131612
				HG003	0.807535	0.999476	0.0103926	0.959293	0.807535	0.114132	0.979204	0.0419474	0.0216671	0.00048874	0.0402936	0.344636	0.655364	0.959706	45.1529	1.65469	0.959706	0.655364	0.999511	3304846	1616	3073	138755
				HG004	0.928397	0.999837	0.0198121	0.975284	0.928397	0.182862	0.987475	0.0749989	0.0391658	0.00013836	0.0246089	0.118597	0.881403	0.975391	24.5325	1.38974	0.975391	0.881403	0.999862	3396457	470	3493	85692
				HG006	0.873155	0.999832	0.00836934	0.970357	0.873155	0.112473	0.984948	0.0334683	0.017103	0.000152887	0.0295145	0.224176	0.775824	0.970486	57.4691	1.75943	0.970486	0.775824	0.999847	3335286	510	1765	101433
		Low Frequency	FVC	HG001	0.878832	0.932872	0.746417	0.932835	0.878832	0.804746	0.957306	0.842651	0.918403	0.0636504	0.020779	0.221557	0.778443	0.979221	0.0888462	-1.05136	0.979221	0.778443	0.93635	10886	740	2600	231
				HG003	0.928119	0.922601	0.864799	0.932935	0.928119	0.859293	0.944945	0.914225	0.923408	0.0610488	0.0489847	0.0947776	0.905222	0.951015	0.0829448	-1.08121	0.951015	0.905222	0.938951	8290	539	5148	427
				HG004	0.932843	0.91846	0.874616	0.93799	0.932843	0.872648	0.947529	0.924213	0.948908	0.0692418	0.0350855	0.0992288	0.900771	0.964914	0.0538432	-1.26887	0.964914	0.900771	0.930758	7783	579	5256	283
				HG006	0.908991	0.954182	0.799277	0.947206	0.908991	0.838896	0.966793	0.871287	0.901961	0.0416162	0.0246499	0.157369	0.842631	0.97535	0.108696	-0.963788	0.97535	0.842631	0.958384	8705	378	2024	220
			Frequency	HG001	0.5	0.76897	0	0.23103	0.5	0	0	0.375344	0.23103		1	0	1	0	3.32844	0.522241	0	1	0	0	0	3340	11117
				HG003	0.5	0.605179	5.55112e-17	0.394821	0.5	0	0	0.566124	0.394821		1	0	1	0	1.53279	0.185484	0	1	0	0	0	5687	8717
				HG004	0.5	0.580246	-1.11022e-16	0.419754	0.5	0	0	0.591305	0.419754		1	0	1	0	1.38235	0.140617	0	1	0	0	0	5835	8066
				HG006	0.5	0.78794	0	0.21206	0.5	0	0	0.349916	0.21206		1	0	1	0	3.71565	0.570035	0	1	0	0	0	2402	8925
			GARFIELD	HG001	0.630007	0.819102	0.165861	0.702359	0.630007	0.240181	0.797991	0.434783	0.387316	0.165456	0.235495	0.504491	0.495509	0.764505	1.58187	0.199172	0.764505	0.495509	0.834544	8499	1685	1655	2618
				HG003	0.720386	0.74501	0.424731	0.717162	0.720386	0.431742	0.751069	0.672561	0.619393	0.196496	0.294941	0.264287	0.735713	0.705059	0.614484	-0.21149	0.705059	0.735713	0.803504	6146	1503	4184	2571
				HG004	0.714164	0.721098	0.428903	0.710812	0.714164	0.422929	0.735596	0.680902	0.634186	0.216587	0.30672	0.264953	0.735047	0.69328	0.576824	-0.238956	0.69328	0.735047	0.783413	5592	1546	4289	2474
				HG006	0.678983	0.854063	0.235096	0.746093	0.678983	0.325752	0.831576	0.484403	0.425378	0.128941	0.204482	0.437552	0.562448	0.795518	1.35085	0.130608	0.795518	0.562448	0.871059	7100	1051	1351	1825
			Hard Filter	HG001	0.791331	0.891806	0.489839	0.825967	0.791331	0.547628	0.883205	0.658709	0.602183	0.087482	0.144284	0.273054	0.726946	0.855716	0.660626	-0.180044	0.855716	0.726946	0.912518	9513	912	2428	1604
				HG003	0.803574	0.818151	0.603275	0.792696	0.803574	0.593738	0.814465	0.765141	0.692187	0.111563	0.248136	0.144716	0.855284	0.751864	0.444696	-0.351937	0.751864	0.855284	0.888437	6554	823	4864	2163
				HG004	0.818973	0.818346	0.657539	0.811237	0.818973	0.629689	0.82574	0.794099	0.732378	0.110841	0.229234	0.132819	0.867181	0.770766	0.365415	-0.437214	0.770766	0.867181	0.889159	6217	775	5060	1849
				HG006	0.787549	0.89972	0.47647	0.834466	0.787549	0.540796	0.892161	0.64401	0.591972	0.0834318	0.13098	0.293922	0.706078	0.86902	0.689269	-0.161611	0.86902	0.706078	0.916568	7756	706	1696	1169
			VEF	HG001	0.84119	0.914992	0.640734	0.888151	0.84119	0.684325	0.927362	0.756952	0.760036	0.0737617	0.0715121	0.246108	0.753892	0.928488	0.315727	-0.500689	0.928488	0.753892	0.926238	10322	822	2518	795
				HG003	0.856201	0.851458	0.723467	0.867676	0.856201	0.721057	0.892825	0.827104	0.854225	0.124407	0.0892509	0.198347	0.801653	0.910749	0.170651	-0.76789	0.910749	0.801653	0.875593	7939	1128	4559	778
				HG004	0.863773	0.847248	0.745148	0.870873	0.863773	0.733735	0.890835	0.841976	0.865677	0.125701	0.0919911	0.180463	0.819537	0.908009	0.155165	-0.809206	0.908009	0.819537	0.874299	7324	1053	4782	742
				HG006	0.854064	0.929593	0.636964	0.887261	0.854064	0.679259	0.927241	0.749755	0.708256	0.0566891	0.0882913	0.20358	0.79642	0.911709	0.411918	-0.385189	0.911709	0.79642	0.943311	8137	489	1913	788
			VQSR	HG001	0.794261	0.891874	0.540757	0.856886	0.794261	0.593761	0.90729	0.686373	0.695118	0.0960714	0.0893227	0.322156	0.677844	0.910677	0.438604	-0.357927	0.910677	0.677844	0.903929	10124	1076	2264	993
				HG003	0.655927	0.691042	0.315918	0.713899	0.655927	0.387321	0.797603	0.512134	0.783696	0.302645	0.0684869	0.619659	0.380341	0.931513	0.276006	-0.559082	0.931513	0.380341	0.697355	8120	3524	2163	597
				HG004	0.864238	0.853651	0.750745	0.865333	0.864238	0.725241	0.882442	0.842398	0.8279	0.105879	0.128936	0.142588	0.857412	0.871064	0.207875	-0.682197	0.871064	0.857412	0.894121	7026	832	5003	1040
				HG006	0.822352	0.915785	0.533731	0.849033	0.822352	0.594972	0.900674	0.685546	0.613966	0.0648896	0.131317	0.22398	0.77602	0.868683	0.628755	-0.201518	0.868683	0.77602	0.93511	7753	538	1864	1172
	Mutect2	High Frequency	FVC	HG001	0.794544	0.999118	0.561472	0.998918	0.794544	0.712346	0.999458	0.700113	0.862274	0.000881416	0.000202134	0.41071	0.58929	0.999798	0.159724	-0.796631	0.999798	0.58929	0.999119	3660193	3229	4633	740
				HG003	0.942024	0.998893	0.857742	0.998333	0.942024	0.909063	0.999159	0.909536	0.935888	0.00110263	0.000579467	0.115373	0.884627	0.999421	0.068504	-1.16428	0.999421	0.884627	0.998897	3425302	3781	28991	1986
				HG004	0.938686	0.999003	0.853442	0.998566	0.938686	0.907973	0.999277	0.908144	0.940636	0.000994119	0.000451016	0.122178	0.877822	0.999549	0.0631107	-1.1999	0.999549	0.877822	0.999006	3463946	3447	24766	1563
				HG006	0.805612	0.999324	0.582101	0.999159	0.805612	0.726748	0.999579	0.716339	0.864781	0.000675576	0.000166277	0.388609	0.611391	0.999834	0.156362	-0.80587	0.999834	0.611391	0.999324	3421432	2313	3639	569
			Frequency	HG001	0.65681	0.998528	0.0559466	0.992536	0.65681	0.177887	0.996251	0.155071	0.102367	0.00146779	0.00601923	0.680361	0.319639	0.993981	8.7688	0.94294	0.993981	0.319639	0.998532	3638897	5349	2513	22036
				HG003	0.921086	0.998494	0.295652	0.985144	0.921086	0.561181	0.992455	0.521815	0.375338	0.00139602	0.0136189	0.144208	0.855792	0.986381	1.66427	0.221223	0.986381	0.855792	0.998604	3380612	4726	28046	46676
				HG004	0.91559	0.998628	0.291995	0.987237	0.91559	0.555022	0.993533	0.516078	0.371911	0.00129337	0.011587	0.157232	0.842768	0.988413	1.68882	0.227583	0.988413	0.842768	0.998707	3425354	4436	23777	40155
				HG006	0.631907	0.998721	0.0657328	0.995244	0.631907	0.175139	0.997615	0.163288	0.117547	0.00127723	0.00349036	0.732695	0.267305	0.99651	7.50723	0.87548	0.99651	0.267305	0.998723	3410057	4361	1591	11944
			GARFIELD	HG001	0.651394	0.998505	0.0223284	0.984007	0.651394	0.114404	0.991934	0.0783802	0.0447117	0.00148547	0.014561	0.682651	0.317349	0.985439	21.3655	1.32971	0.985439	0.317349	0.998515	3607626	5367	2495	53307
				HG003	0.537638	0.991235	0.0424366	0.983037	0.537638	0.076885	0.991439	0.085424	0.0872874	0.00875882	0.00836259	0.916362	0.0836385	0.991637	10.4564	1.01938	0.991637	0.0836385	0.991241	3398627	30031	2741	28661
				HG004	0.536448	0.992509	0.0337015	0.983851	0.536448	0.0676339	0.991854	0.0755366	0.070238	0.0074859	0.00880448	0.9183	0.0816999	0.991196	13.2373	1.1218	0.991196	0.0816999	0.992514	3434997	25908	2305	30512
				HG006	0.674231	0.998868	0.0220095	0.985148	0.674231	0.121885	0.992514	0.0780806	0.0437562	0.00112352	0.0137688	0.637769	0.362231	0.986231	21.8539	1.33953	0.986231	0.362231	0.998876	3374884	3796	2156	47117
			Hard Filter	HG001	0.719644	0.998797	0.0479652	0.989006	0.719644	0.196754	0.994468	0.149003	0.0893178	0.00119336	0.00983411	0.550878	0.449122	0.990166	10.196	1.00843	0.990166	0.449122	0.998807	3624931	4331	3531	36002
				HG003	0.522947	0.990959	0.0303186	0.984557	0.522947	0.0534526	0.992215	0.0604196	0.0712952	0.00903793	0.00652965	0.947577	0.0524228	0.99347	13.0262	1.11482	0.99347	0.0524228	0.990962	3404909	31054	1718	22379
				HG004	0.524248	0.992313	0.029689	0.986082	0.524248	0.0530917	0.992989	0.059821	0.0658074	0.00768425	0.00633702	0.945167	0.0548329	0.993663	14.1959	1.15216	0.993663	0.0548329	0.992316	3443548	26666	1547	21961
				HG006	0.717137	0.999017	0.039297	0.98944	0.717137	0.178518	0.994688	0.127381	0.0743597	0.000975704	0.00961075	0.556116	0.443884	0.990389	12.4481	1.0951	0.990389	0.443884	0.999024	3389113	3310	2642	32888
			VEF	HG001	0.772811	0.999025	0.492161	0.998606	0.772811	0.63295	0.999302	0.62667	0.735229	0.00097435	0.000422297	0.453956	0.546044	0.999578	0.360121	-0.443551	0.999578	0.546044	0.999026	3659387	3569	4293	1546
				HG003	0.891856	0.997936	0.725652	0.996538	0.891856	0.809914	0.998253	0.811204	0.839045	0.00205313	0.00144021	0.214848	0.785152	0.99856	0.191831	-0.717082	0.99856	0.785152	0.997947	3422352	7041	25731	4936
				HG004	0.884147	0.998117	0.717015	0.997044	0.884147	0.807392	0.998511	0.807853	0.850355	0.0018759	0.00110229	0.230603	0.769397	0.998898	0.17598	-0.754536	0.998898	0.769397	0.998124	3461689	6506	21707	3820
				HG006	0.784346	0.99925	0.509806	0.998891	0.784346	0.645152	0.999445	0.640567	0.732641	0.00074927	0.000361192	0.430948	0.569052	0.999639	0.364925	-0.437797	0.999639	0.569052	0.999251	3420765	2565	3387	1236
			VQSR	HG001	0.728753	0.998836	0.0130005	0.961212	0.728753	0.109594	0.980201	0.0518875	0.0273778	0.00112517	0.0377876	0.504706	0.495294	0.962212	35.5259	1.55055	0.962212	0.495294	0.998875	3522595	3968	3894	138338
				HG003	0.565321	0.991756	0.0207905	0.962292	0.565321	0.0726932	0.980754	0.0746929	0.0486547	0.00820627	0.030043	0.839314	0.160686	0.969957	19.553	1.29121	0.969957	0.160686	0.991794	3324322	27506	5266	102966
				HG004	0.566794	0.992996	0.0180049	0.96329	0.566794	0.0686835	0.981276	0.0672155	0.0422839	0.00697073	0.0302016	0.83621	0.16379	0.969798	22.6496	1.35506	0.969798	0.16379	0.993029	3360845	23592	4621	104664
				HG006	0.749272	0.999129	0.0119105	0.962854	0.749272	0.109577	0.981057	0.0476276	0.0249233	0.000838737	0.0364021	0.465054	0.534946	0.963598	39.1231	1.59243	0.963598	0.534946	0.999161	3297433	2768	3184	124568
		Low Frequency	FVC	HG001	0.877857	0.616013	0.949598	0.953222	0.877857	0.74488	0.770797	0.973953	0.975759	0.241557	0.21644	0.0278465	0.972153	0.78356	0.024843	-1.6048	0.78356	0.972153	0.758443	2650	844	29465	732
				HG003	0.892434	0.687609	0.974985	0.973865	0.892434	0.806005	0.819692	0.985911	0.983696	0.155986	0.203268	0.0118637	0.988136	0.796732	0.0165739	-1.78058	0.796732	0.988136	0.844014	4096	757	63051	1045
				HG004	0.897588	0.678269	0.978886	0.978066	0.897588	0.804764	0.816351	0.988336	0.987534	0.173068	0.193964	0.0108597	0.98914	0.806036	0.0126235	-1.89882	0.806036	0.98914	0.826932	3445	721	65671	829
				HG006	0.869156	0.596383	0.962879	0.964777	0.869156	0.741534	0.760533	0.98099	0.980622	0.235853	0.243047	0.0186412	0.981359	0.756953	0.0197606	-1.7042	0.756953	0.981359	0.764147	1769	546	28744	568
			Frequency	HG001	0.5	0.100383	0	0.899617	0.5	0	0	0.947156	0.899617		1	0	1	0	0.111584	-0.952398	0	1	0	0	0	30309	3382
				HG003	0.5	0.0745624	0	0.925438	0.5	0	0	0.961275	0.925438		1	0	1	0	0.0805698	-1.09383	0	1	0	0	0	63808	5141
				HG004	0.5	0.0604817	0	0.939518	0.5	0	0	0.968816	0.939518		1	0	1	0	0.0643752	-1.19128	0	1	0	0	0	66392	4274
				HG006	0.5	0.0738926	5.55112e-17	0.926107	0.5	0	0	0.961636	0.926107		1	0	1	0	0.0797883	-1.09806	0	1	0	0	0	29290	2337
			GARFIELD	HG001	0.581281	0.117832	0.175547	0.309252	0.581281	0.117061	0.211279	0.385574	0.96498	0.880684	0.078356	0.759081	0.240919	0.921644	0.0362914	-1.4402	0.921644	0.240919	0.119316	3117	23007	7302	265
				HG003	0.561191	0.084174	0.130806	0.24492	0.561191	0.0836117	0.155578	0.317166	0.972258	0.915135	0.0671076	0.81051	0.18949	0.932892	0.0285336	-1.54464	0.932892	0.18949	0.0848654	4796	51717	12091	345
				HG004	0.566661	0.0692404	0.143386	0.249498	0.566661	0.0797846	0.130046	0.340106	0.977821	0.930075	0.0725316	0.794147	0.205853	0.927468	0.0226824	-1.64431	0.927468	0.205853	0.0699254	3964	52725	13667	310
				HG006	0.537878	0.0795174	0.0841947	0.233029	0.537878	0.0522072	0.147172	0.30318	0.955805	0.919827	0.104407	0.819836	0.180164	0.895593	0.0462384	-1.335	0.895593	0.180164	0.0801731	2093	24013	5277	244
			Hard Filter	HG001	0.51227	0.102651	0.0254354	0.152237	0.51227	0.0312162	0.185665	0.115947	0.936968	0.897261	0.0372561	0.938203	0.0617968	0.962744	0.0672718	-1.17217	0.962744	0.0617968	0.102739	3256	28436	1873	126
				HG003	0.506767	0.0755086	0.0140269	0.118203	0.506767	0.016455	0.140103	0.0951587	0.944461	0.924455	0.0365688	0.949897	0.0501034	0.963431	0.0588051	-1.23058	0.963431	0.0501034	0.0755445	4953	60611	3197	188
				HG004	0.510711	0.0617249	0.0222011	0.112487	0.510711	0.0221369	0.116102	0.108842	0.961104	0.938228	0.0362658	0.942312	0.0576877	0.963734	0.04047	-1.39287	0.963734	0.0576877	0.0617717	4119	62562	3830	155
				HG006	0.502141	0.0741868	0.00453947	0.128182	0.502141	0.00460999	0.137562	0.118595	0.930758	0.925795	0.0590501	0.936668	0.0633322	0.94095	0.0743935	-1.12846	0.94095	0.0633322	0.0742053	2199	27435	1855	138
			VEF	HG001	0.81075	0.333658	0.827269	0.870292	0.81075	0.489191	0.53262	0.924697	0.967825	0.582775	0.263749	0.114751	0.885249	0.736251	0.0332451	-1.47827	0.736251	0.885249	0.417225	2490	3478	26831	892
				HG003	0.795177	0.333112	0.890444	0.91997	0.795177	0.512004	0.547185	0.956106	0.97081	0.526757	0.351488	0.0581589	0.941841	0.648512	0.0300681	-1.52189	0.648512	0.941841	0.473243	3334	3711	60097	1807
				HG004	0.8029	0.263937	0.871203	0.906476	0.8029	0.451111	0.469795	0.948715	0.978455	0.642534	0.314927	0.0792716	0.920728	0.685073	0.022019	-1.6572	0.685073	0.920728	0.357466	2928	5263	61129	1346
				HG006	0.803974	0.325064	0.883614	0.914061	0.803974	0.504742	0.537125	0.952633	0.972946	0.55389	0.325203	0.0668488	0.933151	0.674797	0.0278062	-1.55586	0.674797	0.933151	0.44611	1577	1958	27332	760
			VQSR	HG001	0.586741	0.119412	0.194974	0.349797	0.586741	0.11704	0.214275	0.445446	0.957033	0.878072	0.116795	0.709723	0.290277	0.883205	0.0448966	-1.34779	0.883205	0.290277	0.121928	2987	21511	8798	395
				HG003	0.569057	0.0856873	0.154137	0.294566	0.569057	0.0854211	0.158597	0.392703	0.965793	0.912961	0.108345	0.753542	0.246458	0.891655	0.0354191	-1.45076	0.891655	0.246458	0.0870391	4584	48082	15726	557
				HG004	0.578059	0.0711211	0.176137	0.310404	0.578059	0.0844127	0.134056	0.427078	0.973105	0.927463	0.117454	0.726428	0.273572	0.882546	0.0276386	-1.55848	0.882546	0.273572	0.0725371	3772	48229	18163	502
				HG006	0.528274	0.0780209	0.0671347	0.266291	0.528274	0.0359055	0.144074	0.357967	0.943966	0.921167	0.164313	0.77914	0.22086	0.835687	0.05936	-1.22651	0.835687	0.22086	0.0788326	1953	22821	6469	384
	Varscan2	High Frequency	FVC	HG001	0.941017	0.999433	0.86423	0.999241	0.941017	0.91793	0.999619	0.917567	0.955853	0.000566304	0.000196007	0.11777	0.88223	0.999804	0.0461864	-1.33549	0.999804	0.88223	0.999434	3672622	2081	15589	720
				HG003	0.963332	0.999374	0.911488	0.9991	0.963332	0.945488	0.999546	0.945744	0.965318	0.000623567	0.000284378	0.0730516	0.926948	0.999716	0.0359286	-1.44456	0.999716	0.926948	0.999376	3452164	2154	27332	982
				HG004	0.969619	0.99948	0.926353	0.999249	0.969619	0.954808	0.999621	0.955054	0.971154	0.000518438	0.000239103	0.060522	0.939478	0.999761	0.0297026	-1.52721	0.999761	0.939478	0.999482	3491377	1811	28112	835
				HG006	0.945034	0.999509	0.87489	0.999359	0.945034	0.925482	0.999678	0.925087	0.962796	0.000490125	0.000153634	0.109779	0.890221	0.999846	0.0386417	-1.41294	0.999846	0.890221	0.99951	3436215	1685	13664	528
			Frequency	HG001	0.592673	0.996097	0.142033	0.993862	0.592673	0.228411	0.996919	0.226388	0.285382	0.00390146	0.0022598	0.812394	0.187606	0.99774	2.50407	0.398647	0.99774	0.187606	0.996099	3665041	14355	3315	8301
				HG003	0.534886	0.992119	0.067222	0.991501	0.534886	0.182768	0.99573	0.123015	0.486639	0.00788014	0.000634204	0.929594	0.0704063	0.999366	1.05491	0.0232168	0.999366	0.0704063	0.99212	3450956	27410	2076	2190
				HG004	0.531513	0.992035	0.0615637	0.991643	0.531513	0.188808	0.995801	0.114227	0.573587	0.0079643	0.000404042	0.936571	0.0634295	0.999596	0.743414	-0.128769	0.999596	0.0634295	0.992036	3490801	28025	1898	1411
				HG006	0.58813	0.996335	0.151243	0.995073	0.58813	0.258666	0.997528	0.242664	0.383263	0.00366446	0.00127592	0.822464	0.177536	0.998724	1.60917	0.206603	0.998724	0.177536	0.996336	3432358	12624	2725	4385
			GARFIELD	HG001	0.861971	0.998674	0.0840741	0.978166	0.861971	0.325334	0.988923	0.246165	0.147455	0.00125271	0.0207103	0.255348	0.744652	0.97929	5.78173	0.762058	0.97929	0.744652	0.998747	3597266	4512	13158	76076
				HG003	0.75933	0.995907	0.176572	0.983596	0.75933	0.368333	0.991693	0.354146	0.265614	0.00403749	0.012541	0.468799	0.531201	0.987459	2.76486	0.441673	0.987459	0.531201	0.995963	3409840	13823	15663	43306
				HG004	0.758517	0.995879	0.175925	0.98352	0.758517	0.367257	0.991653	0.35319	0.264933	0.0040652	0.0125912	0.470374	0.529626	0.987409	2.77455	0.443192	0.987409	0.529626	0.995935	3448241	14075	15848	43971
				HG006	0.877781	0.99891	0.0896486	0.98026	0.877781	0.341344	0.989997	0.258627	0.155237	0.00102591	0.0188204	0.225617	0.774383	0.98118	5.44178	0.735741	0.98118	0.774383	0.998974	3372062	3463	11886	64681
			Hard Filter	HG001	0.862532	0.998679	0.164677	0.988195	0.862532	0.425058	0.994042	0.373701	0.250467	0.00128355	0.0105898	0.264346	0.735654	0.98941	2.99254	0.47604	0.98941	0.735654	0.998716	3634442	4671	12999	38900
				HG003	0.67592	0.994496	0.289178	0.991489	0.67592	0.415573	0.995713	0.413882	0.496348	0.00549494	0.00307517	0.645086	0.354914	0.996925	1.01472	0.00634439	0.996925	0.354914	0.994505	3442527	19021	10465	10619
				HG004	0.687759	0.994678	0.309363	0.991694	0.687759	0.437561	0.995816	0.436431	0.515167	0.00531264	0.00305279	0.621428	0.378572	0.996947	0.941119	-0.0263553	0.996947	0.378572	0.994687	3481551	18595	11328	10661
				HG006	0.859375	0.998746	0.160052	0.988811	0.859375	0.41862	0.994355	0.36676	0.245038	0.0012221	0.0100281	0.271223	0.728777	0.989972	3.08099	0.488691	0.989972	0.728777	0.998778	3402279	4163	11186	34464
			VEF	HG001	0.916678	0.999199	0.801337	0.998833	0.916678	0.872804	0.999414	0.872439	0.914917	0.000799475	0.000372957	0.166271	0.833729	0.999627	0.0929948	-1.03154	0.999627	0.833729	0.999201	3671972	2938	14732	1370
				HG003	0.937418	0.998932	0.831044	0.998087	0.937418	0.884816	0.999035	0.885722	0.895971	0.00106115	0.000868194	0.124296	0.875704	0.999132	0.116107	-0.935141	0.999132	0.875704	0.998939	3450148	3665	25821	2998
				HG004	0.943648	0.999035	0.857592	0.998469	0.943648	0.907352	0.999228	0.907889	0.928821	0.000960346	0.000583012	0.112121	0.887879	0.999417	0.0766335	-1.11558	0.999417	0.887879	0.99904	3490176	3355	26568	2036
				HG006	0.92342	0.999316	0.817075	0.999005	0.92342	0.883671	0.9995	0.883356	0.922788	0.000682373	0.000316579	0.152844	0.847156	0.999683	0.083673	-1.07741	0.999683	0.847156	0.999318	3435655	2346	13003	1088
			VQSR	HG001	0.888967	0.998934	0.0367394	0.948497	0.888967	0.236236	0.973459	0.133514	0.0726049	0.000866652	0.050928	0.171138	0.828862	0.949072	12.7732	1.1063	0.949072	0.828862	0.999133	3486266	3024	14646	187076
				HG003	0.861879	0.997648	0.07655	0.957978	0.861879	0.31495	0.978395	0.235424	0.139147	0.00209443	0.0403664	0.235875	0.764125	0.959634	6.18663	0.791454	0.959634	0.764125	0.997906	3313755	6955	22531	139391
				HG004	0.867564	0.997737	0.0767588	0.957416	0.867564	0.317911	0.978097	0.236464	0.139479	0.00199605	0.0410307	0.223841	0.776159	0.958969	6.16956	0.790254	0.958969	0.776159	0.998004	3348924	6698	23225	143288
				HG006	0.897594	0.999087	0.0370487	0.951586	0.897594	0.239452	0.975097	0.134097	0.072841	0.000735395	0.0479291	0.156883	0.843117	0.952071	12.7285	1.10478	0.952071	0.843117	0.999265	3272023	2408	12941	164720
		Low Frequency	FVC	HG001	0.949375	0.821665	0.945682	0.953406	0.949375	0.86991	0.898485	0.969764	0.983355	0.141359	0.0577933	0.0434569	0.956543	0.942207	0.0169268	-1.77143	0.942207	0.956543	0.858641	3766	620	13647	231
				HG003	0.945528	0.811	0.983724	0.982361	0.945528	0.886292	0.895909	0.990364	0.990906	0.109354	0.0987654	0.0101777	0.989822	0.901235	0.00917763	-2.03727	0.901235	0.989822	0.890646	3942	484	47071	432
				HG004	0.940693	0.78619	0.98539	0.984165	0.940693	0.874057	0.882505	0.991511	0.992156	0.125367	0.10948	0.0091338	0.990866	0.89052	0.00790627	-2.10203	0.89052	0.990866	0.874633	3579	513	55652	440
				HG006	0.948468	0.862911	0.970616	0.969928	0.948468	0.901601	0.92009	0.981479	0.979945	0.0736544	0.0860816	0.0169824	0.983018	0.913918	0.0204651	-1.68899	0.913918	0.983018	0.926346	3270	260	15050	308
			Frequency	HG001	0.5	0.218846	0	0.781154	0.5	0	0	0.877133	0.781154		1	0	1	0	0.280157	-0.552599	0	1	0	0	0	14267	3997
				HG003	0.5	0.0842304	0	0.91577	0.5	0	0	0.956033	0.91577		1	0	1	0	0.0919777	-1.03632	0	1	0	0	0	47555	4374
				HG004	0.5	0.0667785	0	0.933221	0.5	0	0	0.965457	0.933221		1	0	1	0	0.071557	-1.14535	0	1	0	0	0	56165	4019
				HG006	0.5	0.189432	0	0.810568	0.5	0	0	0.895374	0.810568		1	0	1	0	0.233703	-0.631335	0	1	0	0	0	15310	3578
			GARFIELD	HG001	0.812261	0.445871	0.669981	0.75115	0.812261	0.521122	0.618292	0.815401	0.96948	0.53464	0.0790593	0.296418	0.703582	0.920941	0.0314804	-1.50196	0.920941	0.703582	0.46536	3681	4229	10038	316
				HG003	0.738407	0.154507	0.518293	0.590653	0.738407	0.265078	0.273786	0.715004	0.986423	0.839057	0.0839049	0.439281	0.560719	0.916095	0.0137634	-1.86128	0.916095	0.560719	0.160943	4007	20890	26665	367
				HG004	0.74413	0.127727	0.534691	0.600475	0.74413	0.244802	0.233234	0.729859	0.988978	0.86624	0.0900722	0.421668	0.578332	0.909928	0.0111446	-1.95293	0.909928	0.578332	0.13376	3657	23683	32482	362
				HG006	0.835766	0.448169	0.732941	0.792778	0.835766	0.547994	0.623292	0.85708	0.971845	0.524662	0.0950252	0.233442	0.766558	0.904975	0.0289707	-1.53804	0.904975	0.766558	0.475338	3238	3574	11736	340
			Hard Filter	HG001	0.791286	0.421715	0.640872	0.733574	0.791286	0.48539	0.594905	0.801517	0.95863	0.554211	0.10608	0.311348	0.688652	0.89392	0.0431552	-1.36497	0.89392	0.688652	0.445789	3573	4442	9825	424
				HG003	0.741665	0.157016	0.53015	0.603844	0.741665	0.269142	0.278429	0.726974	0.985428	0.835557	0.0925926	0.424077	0.575923	0.907407	0.0147875	-1.83011	0.907407	0.575923	0.164443	3969	20167	27388	405
				HG004	0.756443	0.135136	0.568225	0.632942	0.756443	0.259384	0.246478	0.757378	0.988362	0.857182	0.10102	0.386095	0.613905	0.89898	0.0117749	-1.92904	0.89898	0.613905	0.142818	3613	21685	34480	406
				HG006	0.794367	0.389026	0.663393	0.745976	0.794367	0.471903	0.565399	0.820542	0.960004	0.581748	0.127725	0.28354	0.71646	0.872275	0.0416629	-1.38025	0.872275	0.71646	0.418252	3121	4341	10969	457
			VEF	HG001	0.885044	0.660349	0.877462	0.900734	0.885044	0.729967	0.790767	0.934932	0.958002	0.266067	0.142857	0.087054	0.912946	0.857143	0.0438388	-1.35814	0.857143	0.912946	0.733933	3426	1242	13025	571
				HG003	0.853265	0.450353	0.915948	0.930675	0.853265	0.619439	0.64878	0.961542	0.977222	0.434139	0.239826	0.0536432	0.946357	0.760174	0.023309	-1.63248	0.760174	0.946357	0.565861	3325	2551	45004	1049
				HG004	0.869056	0.422141	0.924048	0.936478	0.869056	0.607723	0.62457	0.965304	0.984469	0.484101	0.208758	0.0531292	0.946871	0.791242	0.0157763	-1.80199	0.791242	0.946871	0.515899	3180	2984	53181	839
				HG006	0.883999	0.646868	0.895089	0.912114	0.883999	0.731031	0.783346	0.944876	0.961024	0.265181	0.161263	0.0707381	0.929262	0.838737	0.0405567	-1.39194	0.838737	0.929262	0.734819	3001	1083	14227	577
			VQSR	HG001	0.837403	0.493892	0.732677	0.797744	0.837403	0.574581	0.66271	0.855568	0.96746	0.478217	0.0920691	0.233125	0.766875	0.907931	0.033635	-1.47321	0.907931	0.766875	0.521783	3629	3326	10941	368
				HG003	0.838747	0.258196	0.759467	0.798764	0.838747	0.425633	0.426076	0.877992	0.987006	0.719604	0.113169	0.209337	0.790663	0.886831	0.0131649	-1.88058	0.886831	0.790663	0.280396	3879	9955	37600	495
				HG004	0.847478	0.232063	0.786878	0.820318	0.847478	0.412075	0.395122	0.894487	0.989487	0.745148	0.121174	0.183869	0.816131	0.878826	0.0106244	-1.9737	0.878826	0.816131	0.254852	3532	10327	45838	487
				HG006	0.852128	0.489212	0.777632	0.826768	0.852128	0.59057	0.661354	0.883617	0.970087	0.474852	0.107043	0.1887	0.8113	0.892957	0.0308349	-1.51096	0.892957	0.8113	0.525148	3195	2889	12421	383
	DeepVariant	High Frequency	FVC	HG001	0.579863	0.999757	0.146297	0.999708	0.579863	0.278863	0.999854	0.240623	0.487106	0.00024304	4.86718e-05	0.840226	0.159774	0.999951	1.05294	0.0224041	0.999951	0.159774	0.999757	3677514	894	170	179
				HG003	0.638681	0.999749	0.258598	0.999701	0.638681	0.431655	0.999851	0.39271	0.672032	0.000251483	4.71266e-05	0.722591	0.277409	0.999953	0.488024	-0.311559	0.999953	0.277409	0.999749	3458602	870	334	163
				HG004	0.634029	0.999786	0.247872	0.999742	0.634029	0.414186	0.999871	0.377931	0.640187	0.000213954	4.40568e-05	0.731898	0.268102	0.999956	0.562044	-0.25023	0.999956	0.268102	0.999786	3495335	748	274	154
				HG006	0.600604	0.999887	0.183445	0.999862	0.600604	0.327325	0.999931	0.292101	0.532609	0.000113109	2.50083e-05	0.798768	0.201232	0.999975	0.877551	-0.0567276	0.999975	0.201232	0.999887	3438779	389	98	86
			Frequency	HG001	0.637654	0.99979	0.00835409	0.995026	0.637654	0.0674072	0.997507	0.0315444	0.0167134	0.000209237	0.00476712	0.719925	0.280075	0.995233	58.8322	1.76962	0.995233	0.280075	0.999791	3660161	766	298	17532
				HG003	0.601991	0.999723	0.0177658	0.997726	0.601991	0.0837186	0.998862	0.0593018	0.0346369	0.000276876	0.0019984	0.79402	0.20598	0.998002	27.871	1.44515	0.998002	0.20598	0.999723	3451853	956	248	6912
				HG004	0.592726	0.999762	0.0188815	0.998327	0.592726	0.0821864	0.999163	0.0612965	0.0366603	0.00023802	0.00143585	0.813112	0.186888	0.998564	26.2775	1.41958	0.998564	0.186888	0.999762	3490470	831	191	5019
				HG006	0.624056	0.999894	0.00731507	0.997493	0.624056	0.0598774	0.998745	0.0275147	0.0145567	0.000106384	0.00240166	0.749487	0.250513	0.997598	67.6967	1.83057	0.997598	0.250513	0.999894	3430606	365	122	8259
			GARFIELD	HG001	0.748202	0.999854	0.000342884	0.790553	0.748202	0.0207396	0.883	0.00194558	0.00097413	0.000107641	0.209423	0.294173	0.705827	0.790577	1025.56	3.01096	0.790577	0.705827	0.999892	2907500	313	751	770193
				HG003	0.833446	0.999884	0.000574966	0.798146	0.833446	0.0309736	0.887706	0.00298644	0.00149579	5.72324e-05	0.201878	0.131229	0.868771	0.798122	667.542	2.82448	0.798122	0.868771	0.999943	2760516	158	1046	698249
				HG004	0.829159	0.9999	0.000467915	0.794346	0.829159	0.0278317	0.885355	0.00244992	0.0012267	5.00595e-05	0.205675	0.136008	0.863992	0.794325	814.195	2.91073	0.794325	0.863992	0.99995	2776555	139	883	718934
				HG006	0.84959	0.999957	0.000255137	0.805969	0.84959	0.0210327	0.892546	0.00130198	0.000651466	1.87615e-05	0.194044	0.106776	0.893224	0.805956	1534	3.18583	0.805956	0.893224	0.999981	2771575	52	435	667290
			Hard Filter	HG001	0.624048	0.999783	6.46086e-05	0.444628	0.624048	0.00848992	0.615437	0.000836273	0.000418354	0.000127826	0.555476	0.196429	0.803571	0.444524	2389.32	3.37827	0.444524	0.803571	0.999872	1634824	209	855	2042869
				HG003	0.522675	0.999668	8.62053e-06	0.0846909	0.522675	0.00304312	0.155636	0.00073014	0.000365209	0.000161004	0.915614	0.0390365	0.960963	0.0843859	2737.16	3.4373	0.0843859	0.960963	0.999839	291871	47	1157	3166894
				HG004	0.497201	0.999706	-8.57934e-07	0.0465255	0.497201	-0.000455492	0.0884315	0.000580975	0.000290577	0.000327644	0.953738	0.0518591	0.948141	0.0462619	3440.43	3.53661	0.0462619	0.948141	0.999672	161708	53	969	3333781
				HG006	0.604903	0.999888	2.27636e-05	0.347455	0.604903	0.00524309	0.515633	0.000374136	0.000187109	5.60825e-05	0.652618	0.137577	0.862423	0.347382	5343.49	3.72782	0.347382	0.862423	0.999944	1194601	67	420	2244264
			VEF	HG001	0.555425	0.999743	0.100801	0.99969	0.555425	0.205013	0.999845	0.171636	0.379421	0.000257174	5.24786e-05	0.889098	0.110902	0.999948	1.63559	0.213675	0.999948	0.110902	0.999743	3677500	946	118	193
				HG003	0.619981	0.999735	0.215361	0.999664	0.619981	0.359609	0.999832	0.332184	0.539179	0.000264494	7.14128e-05	0.759967	0.240033	0.999929	0.854671	-0.0682009	0.999929	0.240033	0.999736	3458518	915	289	247
				HG004	0.626677	0.999782	0.222876	0.999711	0.626677	0.360393	0.999856	0.339227	0.512871	0.000218249	7.03764e-05	0.746575	0.253425	0.99993	0.949807	-0.0223647	0.99993	0.253425	0.999782	3495243	763	259	246
				HG006	0.573898	0.999879	0.122611	0.999831	0.573898	0.211408	0.999916	0.198621	0.302521	0.000120671	4.82717e-05	0.852156	0.147844	0.999952	2.30556	0.362776	0.999952	0.147844	0.999879	3438699	415	72	166
			VQSR	HG001	0.665196	0.999806	0.00125677	0.9618	0.665196	0.0293378	0.980526	0.00554793	0.00279501	0.000189911	0.0380287	0.631579	0.368421	0.961971	356.781	2.5524	0.961971	0.368421	0.99981	3537835	672	392	139858
				HG003	0.775743	0.999844	0.003398	0.971616	0.775743	0.0618782	0.985601	0.0140154	0.00709342	0.000150525	0.0282479	0.420266	0.579734	0.971752	139.976	2.14605	0.971752	0.579734	0.999849	3361062	506	698	97703
				HG004	0.781945	0.999873	0.00265728	0.968869	0.781945	0.0554541	0.984185	0.0110478	0.00557568	0.000122215	0.031022	0.405088	0.594912	0.968978	178.35	2.25127	0.968978	0.594912	0.999878	3387052	414	608	108437
				HG006	0.719834	0.999921	0.000898078	0.965265	0.719834	0.0285732	0.982324	0.00385234	0.00193403	7.71105e-05	0.0346652	0.525667	0.474333	0.965335	516.056	2.7127	0.965335	0.474333	0.999923	3319656	256	231	119209
		Low Frequency	FVC	HG001	0.654749	0.946666	0.285008	0.935224	0.654749	0.426008	0.965659	0.430446	0.639376	0.0529991	0.0149326	0.675569	0.324431	0.985067	0.564024	-0.248702	0.985067	0.324431	0.947001	12204	683	328	185
				HG003	0.738755	0.953803	0.43931	0.941102	0.738755	0.56913	0.968284	0.587957	0.723837	0.0455075	0.0175196	0.50497	0.49503	0.98248	0.381526	-0.418476	0.98248	0.49503	0.954493	10655	508	498	190
				HG004	0.723253	0.959144	0.412335	0.948848	0.723253	0.552346	0.972836	0.5625	0.723711	0.0404358	0.0135203	0.539974	0.460026	0.98648	0.381766	-0.418202	0.98648	0.460026	0.959564	9777	412	351	134
				HG006	0.684572	0.967834	0.30537	0.950856	0.684572	0.421022	0.974296	0.441887	0.512	0.0318096	0.01952	0.611336	0.388664	0.98048	0.953125	-0.0208501	0.98048	0.388664	0.96819	9192	302	192	183
			Frequency	HG001	0.5	0.924552	0	0.0754478	0.5	0	0	0.140309	0.0754478		1	0	1	0	12.2542	1.08829	0	1	0	0	0	1011	12389
				HG003	0.5	0.915113	0	0.0848874	0.5	0	0	0.156491	0.0848874		1	0	1	0	10.7803	1.03263	0	1	0	0	0	1006	10845
				HG004	0.5	0.928518	0	0.0714821	0.5	0	0	0.133427	0.0714821		1	0	1	0	12.9895	1.11359	0	1	0	0	0	763	9911
				HG006	0.5	0.949944	0	0.0500557	0.5	0	0	0.0953392	0.0500557		1	0	1	0	18.9777	1.27824	0	1	0	0	0	494	9375
			GARFIELD	HG001	0.460295	0.919298	-0.00364262	0.163284	0.460295	-0.0653745	0.196272	0.127471	0.0691781	0.122998	0.889499	0.189911	0.810089	0.110501	13.4554	1.1289	0.110501	0.810089	0.877002	1369	192	819	11020
				HG003	0.470242	0.910677	-0.00313475	0.178972	0.470242	-0.0502505	0.210227	0.145141	0.0796068	0.122034	0.88059	0.178926	0.821074	0.11941	11.5617	1.06302	0.11941	0.821074	0.877966	1295	180	826	9550
				HG004	0.472718	0.925036	-0.00232713	0.151115	0.472718	-0.0465757	0.175748	0.124964	0.067452	0.107209	0.902533	0.152031	0.847969	0.0974675	13.8253	1.14068	0.0974675	0.847969	0.892791	966	116	647	8945
				HG006	0.485943	0.948626	-0.000824349	0.139933	0.485943	-0.0201827	0.183061	0.0919983	0.0485656	0.0630542	0.89856	0.129555	0.870445	0.10144	19.5907	1.29205	0.10144	0.870445	0.936946	951	64	430	8424
			Hard Filter	HG001	0.55476	0.932515	0.00561032	0.256493	0.55476	0.0729761	0.336021	0.15532	0.0849407	0.036315	0.796513	0.0939664	0.906034	0.203487	10.7729	1.03233	0.203487	0.906034	0.963685	2521	95	916	9868
				HG003	0.528342	0.919824	0.00283785	0.150789	0.528342	0.0624291	0.136878	0.164258	0.0896158	0.0208589	0.926418	0.0168986	0.983101	0.0735823	10.1587	1.00684	0.0735823	0.983101	0.979141	798	17	989	10047
				HG004	0.521097	0.931453	0.00173854	0.130879	0.521097	0.0448179	0.12324	0.138386	0.0744702	0.0268657	0.934215	0.0235911	0.976409	0.0657855	12.4282	1.09441	0.0657855	0.976409	0.973134	652	18	745	9259
				HG006	0.546437	0.954496	0.0028979	0.194751	0.546437	0.0565656	0.268569	0.104362	0.0552572	0.0208054	0.844373	0.062753	0.937247	0.155627	17.0972	1.23292	0.155627	0.937247	0.979195	1459	31	463	7916
			VEF	HG001	0.628412	0.94284	0.183487	0.901642	0.628412	0.267304	0.946987	0.319917	0.334412	0.0562014	0.0498022	0.693373	0.306627	0.950198	1.99032	0.298923	0.950198	0.306627	0.943799	11772	701	310	617
				HG003	0.720836	0.950842	0.317422	0.905831	0.720836	0.422163	0.948295	0.473088	0.45054	0.0470249	0.0563393	0.501988	0.498012	0.943661	1.21956	0.0862035	0.943661	0.498012	0.952975	10234	505	501	611
				HG004	0.703018	0.956332	0.235852	0.901162	0.703018	0.357077	0.946099	0.405634	0.355731	0.0417098	0.0657855	0.528178	0.471822	0.934215	1.81111	0.257945	0.934215	0.471822	0.95829	9259	403	360	652
				HG006	0.68571	0.967969	0.1255	0.898369	0.68571	0.274209	0.945164	0.306842	0.232949	0.030507	0.0779733	0.550607	0.449393	0.922027	3.29279	0.517564	0.922027	0.449393	0.969493	8644	272	222	731
			VQSR	HG001	0.67799	0.950158	0.129833	0.856418	0.67799	0.271993	0.919599	0.329617	0.254438	0.0466164	0.111873	0.532146	0.467854	0.888127	2.93023	0.466902	0.888127	0.467854	0.953384	11003	538	473	1386
				HG003	0.703136	0.947899	0.240155	0.884989	0.703136	0.358619	0.936204	0.416774	0.36589	0.0493346	0.0778239	0.515905	0.484095	0.922176	1.73306	0.238813	0.922176	0.484095	0.950665	10001	519	487	844
				HG004	0.724129	0.959356	0.19086	0.88308	0.724129	0.352299	0.935263	0.397101	0.314461	0.0375787	0.0904046	0.461337	0.538663	0.909595	2.18005	0.338466	0.909595	0.538663	0.962421	9015	352	411	896
				HG006	0.671742	0.966594	0.0944774	0.88094	0.671742	0.236601	0.935187	0.269733	0.194619	0.0316427	0.0957867	0.560729	0.439271	0.904213	4.13825	0.616817	0.904213	0.439271	0.968357	8477	277	217	898
50x	GATK	High Frequency	FVC	HG001	0.8927	0.9998	0.732087	0.999674	0.8927	0.818137	0.999837	0.817616	0.852438	0.000199635	0.000126581	0.214473	0.785527	0.999873	0.173105	-0.761689	0.999873	0.785527	0.9998	3680985	735	2692	466
				HG003	0.941898	0.999848	0.768504	0.999508	0.941898	0.825824	0.999754	0.824161	0.771804	0.000151287	0.000341271	0.115862	0.884138	0.999659	0.295665	-0.5292	0.999659	0.884138	0.999849	3456479	523	3991	1180
				HG004	0.953359	0.999897	0.650547	0.999277	0.953359	0.747298	0.999638	0.733817	0.61601	0.000101946	0.000621949	0.0926601	0.90734	0.999378	0.623351	-0.205268	0.999378	0.90734	0.999898	3491680	356	3486	2173
				HG006	0.936526	0.999927	0.143006	0.998171	0.936526	0.440919	0.999084	0.355087	0.222751	7.2226e-05	0.00175812	0.125189	0.874811	0.998242	3.48932	0.542741	0.998242	0.874811	0.999928	3433417	248	1733	6047
			Frequency	HG001	0.51481	0.999098	0.0226994	0.998663	0.51481	0.0419712	0.999331	0.0401325	0.0603751	0.000902483	0.000435426	0.969945	0.0300554	0.999565	15.5631	1.1921	0.999565	0.0300554	0.999098	3679848	3324	103	1603
				HG003	0.502954	0.998704	0.00574493	0.998631	0.502954	0.0237953	0.999315	0.0112688	0.0971223	0.00129611	7.25925e-05	0.994019	0.00598139	0.999927	9.2963	0.96831	0.999927	0.00598139	0.998704	3457408	4487	27	251
				HG004	0.502315	0.998907	0.00451378	0.998852	0.502315	0.0197459	0.999425	0.00888231	0.0853081	0.00109336	5.52399e-05	0.995315	0.00468506	0.999945	10.7222	1.03028	0.999945	0.00468506	0.998907	3493660	3824	18	193
				HG006	0.507522	0.999433	0.0137308	0.999333	0.507522	0.0345215	0.999666	0.0254561	0.0797872	0.000566975	0.000100597	0.984856	0.0151439	0.999899	11.5333	1.06195	0.999899	0.0151439	0.999433	3439118	1951	30	346
			GARFIELD	HG001	0.88081	0.999778	0.0168888	0.978828	0.88081	0.159344	0.989293	0.0643312	0.0335443	0.000206662	0.0209896	0.217391	0.782609	0.97901	28.8113	1.45956	0.97901	0.782609	0.999793	3604179	745	2682	77272
				HG003	0.936255	0.999834	0.0184301	0.969012	0.936255	0.17878	0.984243	0.0706502	0.0367626	0.000130101	0.0309024	0.0965884	0.903412	0.969098	26.2016	1.41833	0.969098	0.903412	0.99987	3350809	436	4078	106850
				HG004	0.940272	0.999869	0.01577	0.969236	0.940272	0.166564	0.984362	0.0610968	0.031608	0.000100681	0.0307002	0.0887559	0.911244	0.9693	30.6375	1.48625	0.9693	0.911244	0.999899	3386591	341	3501	107262
				HG006	0.910888	0.999897	0.00585582	0.95953	0.910888	0.0995345	0.979337	0.0239398	0.0121384	8.27089e-05	0.0404139	0.137809	0.862191	0.959586	81.3829	1.91053	0.959586	0.862191	0.999917	3300462	273	1708	139002
			Hard Filter	HG001	0.851812	0.999724	0.0420603	0.991953	0.851812	0.234442	0.995957	0.141211	0.0783847	0.000270679	0.00778633	0.288591	0.711409	0.992214	11.7576	1.07032	0.992214	0.711409	0.999729	3652786	989	2438	28665
				HG003	0.781355	0.999429	0.0553971	0.992817	0.781355	0.237493	0.996393	0.171276	0.1008	0.000565663	0.0066305	0.43066	0.56934	0.99337	8.92062	0.950395	0.99337	0.56934	0.999434	3434733	1944	2570	22926
				HG004	0.797596	0.999555	0.0517968	0.993251	0.797596	0.236949	0.996612	0.163744	0.0947714	0.00044079	0.00631795	0.39849	0.60151	0.993682	9.55171	0.980081	0.993682	0.60151	0.999559	3471779	1531	2311	22074
				HG006	0.855042	0.999833	0.020962	0.990089	0.855042	0.169801	0.995018	0.0771645	0.0407673	0.000162925	0.0097553	0.280162	0.719838	0.990245	23.5295	1.37161	0.990245	0.719838	0.999837	3405911	555	1426	33553
			VEF	HG001	0.85448	0.999729	0.664863	0.999614	0.85448	0.776407	0.999807	0.773393	0.850543	0.000270775	0.000115987	0.290925	0.709075	0.999884	0.17572	-0.755178	0.999884	0.709075	0.999729	3681024	997	2430	427
				HG003	0.891083	0.999716	0.563311	0.998986	0.891083	0.675046	0.999492	0.668242	0.58288	0.000283556	0.00073142	0.217102	0.782898	0.999269	0.71562	-0.145318	0.999269	0.782898	0.999716	3455130	980	3534	2529
				HG004	0.910717	0.999804	0.246059	0.997972	0.910717	0.520734	0.998984	0.471456	0.330305	0.000194661	0.00183551	0.176731	0.823269	0.998164	2.02751	0.306962	0.998164	0.823269	0.999805	3487440	679	3163	6413
				HG006	0.906514	0.999892	0.0860184	0.997174	0.906514	0.345824	0.998584	0.249402	0.147203	0.0001064	0.00272194	0.18425	0.81575	0.997278	5.79332	0.762927	0.997278	0.81575	0.999894	3430102	365	1616	9362
			VQSR	HG001	0.892286	0.9998	0.0109517	0.966518	0.892286	0.131824	0.982961	0.0434628	0.0223245	0.000175314	0.0333439	0.182083	0.817917	0.966656	43.7938	1.64141	0.966656	0.817917	0.999825	3558697	624	2803	122754
				HG003	0.935779	0.999832	0.0205797	0.97226	0.935779	0.188109	0.985918	0.0779393	0.040735	0.000135315	0.0276444	0.100798	0.899202	0.972356	23.5489	1.37197	0.972356	0.899202	0.999865	3362074	455	4059	95585
				HG004	0.93444	0.999856	0.0183986	0.973947	0.93444	0.177827	0.986789	0.0701633	0.0365131	0.0001187	0.0259656	0.105154	0.894846	0.974034	26.3874	1.4214	0.974034	0.894846	0.999881	3403133	404	3438	90720
				HG006	0.856206	0.999834	0.00609206	0.966196	0.856206	0.0941705	0.9828	0.0247802	0.0125993	0.000151317	0.0336768	0.253912	0.746088	0.966323	78.3694	1.89415	0.966323	0.746088	0.999849	3323634	503	1478	115830
		Low Frequency	FVC	HG001	0.933495	0.939657	0.866732	0.951889	0.933495	0.891038	0.96489	0.923594	0.972767	0.0570135	0.012164	0.120847	0.879153	0.987836	0.0279955	-1.55291	0.987836	0.879153	0.942987	8121	491	3572	100
				HG003	0.942896	0.920591	0.900736	0.944039	0.942896	0.887685	0.948198	0.939153	0.952837	0.0632549	0.0400651	0.0741431	0.925857	0.959935	0.049497	-1.30542	0.959935	0.925857	0.936745	5894	398	4970	246
				HG004	0.939247	0.916262	0.889206	0.941986	0.939247	0.883477	0.948047	0.934326	0.960306	0.071818	0.0312195	0.0902859	0.909714	0.96878	0.0413348	-1.38368	0.96878	0.909714	0.928182	5958	461	4645	192
				HG006	0.952654	0.962517	0.901465	0.960893	0.952654	0.907854	0.971848	0.935981	0.940694	0.0302882	0.0260059	0.0686854	0.931315	0.973994	0.0630452	-1.20035	0.973994	0.931315	0.969712	5955	186	2522	159
			Frequency	HG001	0.5	0.669245	5.55112e-17	0.330755	0.5	0	0	0.497094	0.330755		1	0	1	0	2.02338	0.306078	0	1	0	0	0	4063	8221
				HG003	0.5	0.533542	0	0.466458	0.5	0	0	0.63617	0.466458		1	0	1	0	1.14382	0.0583559	0	1	0	0	0	5368	6140
				HG004	0.5	0.546375	0	0.453625	0.5	0	0	0.624129	0.453625		1	0	1	0	1.20447	0.0807943	0	1	0	0	0	5106	6150
				HG006	0.5	0.69304	5.55112e-17	0.30696	0.5	0	0	0.469731	0.30696		1	0	1	0	2.25775	0.353677	0	1	0	0	0	2708	6114
			GARFIELD	HG001	0.680644	0.763223	0.337923	0.72167	0.680644	0.365108	0.794073	0.570747	0.582522	0.213553	0.198151	0.440561	0.559439	0.801849	0.716674	-0.144678	0.801849	0.559439	0.786447	6592	1790	2273	1629
				HG003	0.742309	0.717729	0.516977	0.736444	0.742309	0.4885	0.72614	0.746001	0.677621	0.185208	0.345114	0.170268	0.829732	0.654886	0.475752	-0.322619	0.654886	0.829732	0.814792	4021	914	4454	2119
				HG004	0.743921	0.728009	0.510318	0.736318	0.743921	0.489198	0.732853	0.739695	0.66979	0.179234	0.338049	0.174109	0.825891	0.661951	0.493005	-0.307149	0.661951	0.825891	0.820766	4071	889	4217	2079
				HG006	0.698562	0.794473	0.316488	0.710496	0.698562	0.375118	0.77741	0.586062	0.522241	0.16791	0.270527	0.332349	0.667651	0.729473	0.914823	-0.0386629	0.729473	0.667651	0.83209	4460	900	1808	1654
			Hard Filter	HG001	0.827463	0.859083	0.648737	0.85762	0.827463	0.672359	0.89601	0.774293	0.81389	0.123633	0.0834448	0.261629	0.738371	0.916555	0.228667	-0.640797	0.916555	0.738371	0.876367	7535	1063	3000	686
				HG003	0.825578	0.800828	0.701049	0.82195	0.825578	0.651043	0.822182	0.821718	0.770939	0.120007	0.228502	0.120343	0.879657	0.771498	0.29712	-0.527068	0.771498	0.879657	0.879993	4737	646	4722	1403
				HG004	0.823365	0.803594	0.688392	0.819208	0.823365	0.644227	0.824735	0.81332	0.76497	0.123238	0.221463	0.131806	0.868194	0.778537	0.307241	-0.512521	0.778537	0.868194	0.876762	4788	673	4433	1362
				HG006	0.863158	0.89875	0.704337	0.875765	0.863158	0.714031	0.909046	0.804076	0.779279	0.0773248	0.104187	0.169498	0.830502	0.895813	0.283237	-0.54785	0.895813	0.830502	0.922675	5477	459	2249	637
			VEF	HG001	0.88527	0.902015	0.768261	0.908417	0.88527	0.790196	0.933056	0.855082	0.897027	0.0866729	0.0463447	0.183116	0.816884	0.953655	0.114794	-0.940082	0.953655	0.816884	0.913327	7840	744	3319	381
				HG003	0.882729	0.844658	0.790342	0.885297	0.882729	0.77006	0.895487	0.872906	0.903348	0.128659	0.0789902	0.155551	0.844449	0.92101	0.106993	-0.970644	0.92101	0.844449	0.871341	5655	835	4533	485
				HG004	0.880125	0.847663	0.782913	0.883884	0.880125	0.765821	0.896524	0.867726	0.897801	0.126369	0.0793496	0.1604	0.8396	0.92065	0.113833	-0.943734	0.92065	0.8396	0.873631	5662	819	4287	488
				HG006	0.89571	0.919536	0.782804	0.915325	0.89571	0.799314	0.939372	0.859666	0.874952	0.0676655	0.0534838	0.155096	0.844904	0.946516	0.14292	-0.844908	0.946516	0.844904	0.932334	5787	420	2288	327
			VQSR	HG001	0.878282	0.896686	0.753882	0.902231	0.878282	0.775865	0.928533	0.845292	0.886757	0.0910997	0.050967	0.192469	0.807531	0.949033	0.127705	-0.893792	0.949033	0.807531	0.9089	7802	782	3281	419
				HG003	0.90099	0.872307	0.831269	0.901634	0.90099	0.802313	0.908072	0.894225	0.897075	0.0944282	0.0894137	0.108607	0.891393	0.910586	0.114734	-0.94031	0.910586	0.891393	0.905572	5591	583	4785	549
				HG004	0.889134	0.859245	0.801469	0.892058	0.889134	0.782097	0.903102	0.878171	0.899733	0.113789	0.0793496	0.142382	0.857618	0.92065	0.111441	-0.952955	0.92065	0.857618	0.886211	5662	727	4379	488
				HG006	0.848089	0.884857	0.686744	0.88268	0.848089	0.718305	0.917207	0.798756	0.843532	0.102395	0.062316	0.241507	0.758493	0.937684	0.185492	-0.731675	0.937684	0.758493	0.897605	5733	654	2054	381
	Mutect2	High Frequency	FVC	HG001	0.822534	0.999088	0.62392	0.998921	0.822534	0.764668	0.999459	0.75417	0.907355	0.000911595	0.000169414	0.354763	0.645237	0.999831	0.102105	-0.990955	0.999831	0.645237	0.999088	3664951	3344	6082	621
				HG003	0.906405	0.999104	0.785076	0.99878	0.906405	0.865232	0.999387	0.864124	0.921929	0.000895181	0.000330067	0.186859	0.813141	0.99967	0.0846825	-1.07221	0.99967	0.813141	0.999105	3437565	3080	13403	1135
				HG004	0.899012	0.999157	0.760907	0.998771	0.899012	0.844694	0.999383	0.843925	0.894936	0.000841921	0.000391654	0.201584	0.798416	0.999608	0.117398	-0.930338	0.999608	0.798416	0.999158	3473647	2927	11593	1361
				HG006	0.838785	0.99933	0.640436	0.999103	0.838785	0.763213	0.99955	0.758242	0.860349	0.00067008	0.000228909	0.3222	0.6778	0.999771	0.162319	-0.789631	0.999771	0.6778	0.99933	3424163	2296	4830	784
			Frequency	HG001	0.574523	0.997817	0.124251	0.996963	0.574523	0.214148	0.998479	0.202059	0.309868	0.00218312	0.000858529	0.850095	0.149905	0.999141	2.22718	0.347755	0.999141	0.149905	0.997817	3662425	8013	1413	3147
				HG003	0.833835	0.99841	0.30746	0.99326	0.833835	0.504385	0.996608	0.487827	0.382607	0.00157376	0.00520458	0.327125	0.672875	0.994795	1.61365	0.20781	0.994795	0.672875	0.998426	3420803	5392	11091	17897
				HG004	0.823914	0.998531	0.30924	0.994194	0.823914	0.497639	0.997081	0.483176	0.383727	0.00145749	0.00437668	0.347796	0.652204	0.995623	1.60602	0.205751	0.995623	0.652204	0.998543	3459799	5050	9470	15209
				HG006	0.553631	0.998146	0.0977143	0.997776	0.553631	0.200324	0.998887	0.167358	0.37598	0.00185392	0.000371685	0.892366	0.107634	0.999628	1.65971	0.220033	0.999628	0.107634	0.998146	3423674	6359	767	1273
			GARFIELD	HG001	0.753148	0.998732	0.0374955	0.981461	0.753148	0.189242	0.990631	0.126562	0.0719796	0.001245	0.0173613	0.476342	0.523658	0.982639	12.8928	1.11035	0.982639	0.523658	0.998755	3601933	4490	4936	63639
				HG003	0.572224	0.995916	0.0339511	0.985819	0.572224	0.0959173	0.992854	0.0942399	0.0677691	0.00407717	0.0101969	0.845356	0.154644	0.989803	13.756	1.13849	0.989803	0.154644	0.995923	3403636	13934	2549	35064
				HG004	0.56651	0.99639	0.0256142	0.985633	0.56651	0.0806473	0.99276	0.0769259	0.052498	0.00360346	0.0108498	0.856129	0.143871	0.98915	18.0483	1.25644	0.98915	0.143871	0.996397	3437305	12431	2089	37703
				HG006	0.775671	0.999067	0.0348928	0.982699	0.775671	0.190952	0.991264	0.119933	0.0670478	0.000913478	0.0164379	0.43222	0.56778	0.983562	13.9147	1.14347	0.983562	0.56778	0.999087	3368648	3080	4046	56299
			Hard Filter	HG001	0.787456	0.998908	0.120398	0.992802	0.787456	0.334525	0.996382	0.292825	0.195733	0.0010828	0.00613956	0.418948	0.581052	0.99386	4.109	0.613736	0.99386	0.581052	0.998917	3643067	3949	5477	22505
				HG003	0.547139	0.995677	0.0391985	0.98997	0.547139	0.0826643	0.994957	0.0868947	0.0768013	0.00432011	0.00576439	0.899958	0.100042	0.994236	12.0206	1.07993	0.994236	0.100042	0.99568	3418878	14834	1649	19822
				HG004	0.551317	0.996264	0.0380887	0.990683	0.551317	0.0851512	0.995318	0.0881784	0.074379	0.00373314	0.00562963	0.891736	0.108264	0.99437	12.4447	1.09498	0.99437	0.108264	0.996267	3455445	12948	1572	19563
				HG006	0.791778	0.999134	0.0949195	0.992766	0.791778	0.305716	0.996365	0.252986	0.161017	0.000857907	0.00639572	0.410048	0.589952	0.993604	5.21051	0.716881	0.993604	0.589952	0.999142	3403042	2922	4204	21905
			VEF	HG001	0.822905	0.99909	0.584848	0.998607	0.822905	0.706222	0.999302	0.704074	0.773195	0.000909161	0.000487509	0.353703	0.646297	0.999512	0.293336	-0.532635	0.999512	0.646297	0.999091	3663785	3334	6092	1787
				HG003	0.824054	0.998316	0.606445	0.997706	0.824054	0.734212	0.998848	0.729574	0.833437	0.00168199	0.000621456	0.351271	0.648729	0.999379	0.19985	-0.699295	0.999379	0.648729	0.998318	3436563	5790	10693	2137
				HG004	0.800693	0.998337	0.542906	0.99753	0.800693	0.672927	0.99876	0.669859	0.754639	0.00166075	0.000818128	0.397796	0.602204	0.999182	0.325137	-0.487933	0.999182	0.602204	0.998339	3472165	5776	8744	2843
				HG006	0.825183	0.999273	0.573945	0.998786	0.825183	0.69062	0.999392	0.689973	0.734093	0.000726263	0.000490519	0.349144	0.650856	0.999509	0.362225	-0.441021	0.999509	0.650856	0.999274	3423267	2488	4638	1680
			VQSR	HG001	0.803895	0.998993	0.020751	0.961528	0.803895	0.158371	0.980354	0.0792435	0.0422131	0.000946508	0.0376591	0.354551	0.645449	0.962341	22.6893	1.35582	0.962341	0.645449	0.999053	3527530	3342	6084	138042
				HG003	0.617507	0.996347	0.0186335	0.966411	0.617507	0.0929268	0.982896	0.0700635	0.0403626	0.00361861	0.0302283	0.734757	0.265243	0.969772	23.7754	1.37613	0.969772	0.265243	0.996381	3334754	12111	4372	103946
				HG004	0.620979	0.996843	0.0168047	0.967015	0.620979	0.0897425	0.983212	0.0642271	0.0364119	0.00312625	0.0300808	0.727961	0.272039	0.969919	26.4635	1.42265	0.969919	0.272039	0.996874	3370477	10570	3950	104531
				HG006	0.818094	0.999244	0.0181729	0.962977	0.818094	0.151962	0.981113	0.0701495	0.0370044	0.000706424	0.0364187	0.327393	0.672607	0.963581	26.0238	1.41537	0.963581	0.672607	0.999294	3300215	2333	4793	124732
		Low Frequency	FVC	HG001	0.89968	0.44651	0.977224	0.979664	0.89968	0.655562	0.651346	0.989527	0.995555	0.457923	0.184211	0.0164291	0.983571	0.815789	0.00446491	-2.35019	0.815789	0.983571	0.542077	992	838	50169	224
				HG003	0.895305	0.574809	0.98311	0.983782	0.895305	0.745832	0.752735	0.991616	0.993647	0.290056	0.198984	0.0104063	0.989594	0.801016	0.00639377	-2.19424	0.801016	0.989594	0.709944	1892	773	73509	470
				HG004	0.894071	0.541244	0.982854	0.98391	0.894071	0.723896	0.729175	0.991709	0.994372	0.329484	0.200917	0.0109406	0.989059	0.799083	0.00566001	-2.24718	0.799083	0.989059	0.670516	1742	856	77385	438
				HG006	0.855489	0.384339	0.981856	0.984807	0.855489	0.608919	0.608649	0.992253	0.995342	0.473832	0.278205	0.0108165	0.989184	0.721795	0.00468015	-2.32974	0.721795	0.989184	0.526168	563	507	46366	217
			Frequency	HG001	0.5	0.0232848	0	0.976715	0.5	0	0	0.98822	0.976715		1	0	1	0	0.0238399	-1.6227	0	1	0	0	0	51007	1216
				HG003	0.5	0.0308178	-1.11022e-16	0.969182	0.5	0	0	0.98435	0.969182		1	0	1	0	0.0317977	-1.4976	0	1	0	0	0	74282	2362
				HG004	0.5	0.0271073	5.55112e-17	0.972893	0.5	0	0	0.98626	0.972893		1	0	1	0	0.0278626	-1.55498	0	1	0	0	0	78241	2180
				HG006	0.5	0.0163683	0	0.983632	0.5	0	0	0.991748	0.983632		1	0	1	0	0.0166407	-1.77883	0	1	0	0	0	46873	780
			GARFIELD	HG001	0.558644	0.0263746	0.139641	0.292304	0.558644	0.0395437	0.0522618	0.435325	0.98636	0.973028	0.162007	0.720705	0.279295	0.837993	0.0138284	-1.85923	0.837993	0.279295	0.0269719	1019	36761	14246	197
				HG003	0.556016	0.0346343	0.126886	0.251031	0.556016	0.0461819	0.0676022	0.374152	0.983888	0.96485	0.118967	0.769002	0.230998	0.881033	0.0163762	-1.78579	0.881033	0.230998	0.0351497	2081	57123	17159	281
				HG004	0.563017	0.0309617	0.141239	0.252981	0.563017	0.048504	0.0607255	0.379905	0.987232	0.968566	0.109174	0.764791	0.235209	0.890826	0.0129327	-1.88831	0.890826	0.235209	0.0314341	1942	59838	18403	238
				HG006	0.499768	0.0163609	-0.000612708	0.251527	0.499768	-0.000137456	0.0320243	0.38988	0.983601	0.983642	0.24359	0.756875	0.243125	0.75641	0.0166725	-1.778	0.75641	0.243125	0.0163584	590	35477	11396	190
			Hard Filter	HG001	0.520173	0.0242433	0.043645	0.135611	0.520173	0.0190089	0.047397	0.208872	0.984633	0.975677	0.0764803	0.883173	0.116827	0.92352	0.0156066	-1.80669	0.92352	0.116827	0.0243226	1123	45048	5959	93
				HG003	0.519535	0.0320335	0.0413257	0.120727	0.519535	0.0232123	0.062099	0.172457	0.981686	0.967895	0.0554615	0.905468	0.0945316	0.944539	0.0186557	-1.72919	0.944539	0.0945316	0.0321049	2231	67260	7022	131
				HG004	0.51866	0.0281313	0.0397863	0.122853	0.51866	0.0202791	0.0547523	0.181801	0.982819	0.9718	0.062844	0.899835	0.100165	0.937156	0.0174812	-1.75743	0.937156	0.100165	0.0281999	2043	70404	7837	137
				HG006	0.500769	0.0163931	0.00174972	0.135689	0.500769	0.000593698	0.0321921	0.219189	0.983833	0.983603	0.121795	0.876667	0.123333	0.878205	0.0164331	-1.78428	0.878205	0.123333	0.0163966	685	41092	5781	95
			VEF	HG001	0.848935	0.167937	0.908177	0.928365	0.848935	0.379398	0.332322	0.962152	0.994042	0.787782	0.234375	0.0677554	0.932245	0.765625	0.00599356	-2.22231	0.765625	0.932245	0.212218	931	3456	47551	285
				HG003	0.856301	0.230424	0.917475	0.934398	0.856301	0.447796	0.420737	0.96523	0.992378	0.710984	0.226926	0.0604723	0.939528	0.773074	0.00768018	-2.11463	0.773074	0.939528	0.289016	1826	4492	69790	536
				HG004	0.860027	0.19195	0.906122	0.924609	0.860027	0.406157	0.362796	0.959934	0.993788	0.76469	0.208257	0.0716888	0.928311	0.791743	0.00625069	-2.20407	0.791743	0.928311	0.23531	1726	5609	72632	454
				HG006	0.82289	0.117884	0.90938	0.934317	0.82289	0.316028	0.260746	0.965632	0.994842	0.840185	0.292308	0.061912	0.938088	0.707692	0.00518524	-2.28523	0.707692	0.938088	0.159815	552	2902	43971	228
			VQSR	HG001	0.571743	0.0272541	0.181544	0.36572	0.571743	0.0452983	0.0546804	0.52275	0.985977	0.971677	0.212171	0.644343	0.355657	0.787829	0.0142219	-1.84704	0.787829	0.355657	0.0283231	958	32866	18141	258
				HG003	0.581922	0.0368711	0.197003	0.350112	0.581922	0.0602276	0.0728884	0.499709	0.984019	0.96188	0.171041	0.665114	0.334886	0.828959	0.0162406	-1.7894	0.828959	0.334886	0.0381201	1958	49406	24876	404
				HG004	0.593006	0.0333735	0.222553	0.365564	0.593006	0.0634388	0.0664886	0.519504	0.98701	0.965375	0.166514	0.647474	0.352526	0.833486	0.0131608	-1.88072	0.833486	0.352526	0.0346254	1817	50659	27582	363
				HG006	0.490808	0.0160801	-0.0270999	0.312027	0.490808	-0.00506047	0.0311484	0.466649	0.982665	0.984058	0.324359	0.694024	0.305976	0.675641	0.0176405	-1.75349	0.675641	0.305976	0.0159417	527	32531	14342	253
	Varscan2	High Frequency	FVC	HG001	0.956842	0.999497	0.893741	0.999245	0.956842	0.933341	0.99962	0.933504	0.953923	0.000502041	0.000257596	0.0860585	0.913941	0.999742	0.0483025	-1.31603	0.999742	0.913941	0.999498	3683111	1850	19647	949
				HG003	0.977729	0.999532	0.93961	0.999188	0.977729	0.960377	0.99959	0.960774	0.965786	0.000464336	0.000355866	0.0441863	0.955814	0.999644	0.0354259	-1.45068	0.999644	0.955814	0.999536	3463555	1609	34805	1233
				HG004	0.981703	0.999621	0.935278	0.99902	0.981703	0.952361	0.999505	0.952791	0.941816	0.000373122	0.000617529	0.035976	0.964024	0.999382	0.0617785	-1.20916	0.999382	0.964024	0.999627	3498888	1306	34996	2162
				HG006	0.958284	0.99957	0.893494	0.999312	0.958284	0.931673	0.999654	0.931891	0.947454	0.00042887	0.000262244	0.0831691	0.916831	0.999738	0.05546	-1.25602	0.999738	0.916831	0.999571	3442458	1477	16282	903
			Frequency	HG001	0.519749	0.994427	0.0392012	0.99434	0.519749	0.168267	0.997161	0.0750606	0.722411	0.0055734	8.87608e-05	0.960413	0.0395869	0.999911	0.384254	-0.415382	0.999911	0.0395869	0.994427	3683733	20646	851	327
				HG003	0.506339	0.98973	0.012657	0.989696	0.506339	0.0991771	0.994821	0.025025	0.786078	0.0102699	3.63659e-05	0.987285	0.0127149	0.999964	0.272138	-0.56521	0.999964	0.0127149	0.98973	3464662	35951	463	126
				HG004	0.505485	0.989849	0.0109582	0.989829	0.505485	0.0954095	0.994888	0.0216983	0.84	0.010151	2.17078e-05	0.989009	0.0109911	0.999978	0.190476	-0.720159	0.999978	0.0109911	0.989849	3500974	35903	399	76
				HG006	0.519267	0.995066	0.0383946	0.995029	0.519267	0.179437	0.997508	0.073759	0.840491	0.00493425	3.77538e-05	0.961428	0.038572	0.999962	0.189781	-0.721747	0.999962	0.038572	0.995066	3443231	17074	685	130
			GARFIELD	HG001	0.886233	0.998674	0.114721	0.979263	0.886233	0.382326	0.989474	0.30709	0.190466	0.00123584	0.0196452	0.207889	0.792111	0.980355	4.25029	0.628419	0.980355	0.792111	0.998764	3611686	4469	17028	72374
				HG003	0.768801	0.995164	0.225211	0.982908	0.768801	0.408723	0.99133	0.401025	0.315505	0.00476509	0.0125439	0.449854	0.550146	0.987456	2.16952	0.336364	0.987456	0.550146	0.995235	3421326	16381	20033	43462
				HG004	0.76948	0.995243	0.220191	0.982839	0.76948	0.406116	0.991296	0.397515	0.310702	0.00468658	0.0126899	0.44835	0.55165	0.98731	2.21852	0.346063	0.98731	0.55165	0.995313	3456622	16276	20026	44428
				HG006	0.889937	0.998866	0.111184	0.980968	0.889937	0.379111	0.990353	0.300829	0.185353	0.00106008	0.0180879	0.202038	0.797962	0.981912	4.3951	0.642969	0.981912	0.797962	0.99894	3381078	3588	14171	62283
			Hard Filter	HG001	0.858345	0.99835	0.285754	0.991124	0.858345	0.511042	0.995523	0.486231	0.366022	0.0016197	0.00731747	0.275992	0.724008	0.992683	1.73207	0.238566	0.992683	0.724008	0.99838	3657102	5933	15564	26958
				HG003	0.65257	0.99275	0.268415	0.990256	0.65257	0.409626	0.995088	0.396455	0.55713	0.0072417	0.00257072	0.692289	0.307711	0.997429	0.794913	-0.0996804	0.997429	0.307711	0.992758	3455881	25209	11205	8907
				HG004	0.656239	0.992922	0.273089	0.990344	0.656239	0.412534	0.995133	0.401136	0.551698	0.00706986	0.0026552	0.684866	0.315134	0.997345	0.812587	-0.0901299	0.997345	0.315134	0.99293	3491754	24862	11440	9296
				HG006	0.8473	0.998427	0.247331	0.991265	0.8473	0.480003	0.995598	0.451922	0.333253	0.00154656	0.00724205	0.298159	0.701841	0.992758	2.00072	0.301187	0.992758	0.701841	0.998453	3418424	5295	12464	24937
			VEF	HG001	0.93504	0.999242	0.853332	0.999022	0.93504	0.91223	0.999508	0.911678	0.957178	0.000756373	0.000227195	0.129693	0.870307	0.999773	0.0447378	-1.34933	0.999773	0.870307	0.999244	3683223	2788	18709	837
				HG003	0.938395	0.998707	0.855954	0.998219	0.938395	0.910895	0.999101	0.911103	0.947615	0.00128854	0.000509699	0.1227	0.8773	0.99949	0.0552808	-1.25743	0.99949	0.8773	0.998711	3463022	4468	31946	1766
				HG004	0.946347	0.998889	0.849187	0.99789	0.946347	0.895777	0.998934	0.896838	0.899972	0.00110188	0.00102998	0.106275	0.893725	0.99897	0.111145	-0.954109	0.99897	0.893725	0.998898	3497444	3858	32444	3606
				HG006	0.93581	0.999338	0.839025	0.998956	0.93581	0.895311	0.999475	0.895507	0.920307	0.000659932	0.000389445	0.127991	0.872009	0.999611	0.0865943	-1.06251	0.999611	0.872009	0.99934	3442020	2273	15486	1341
			VQSR	HG001	0.902685	0.998867	0.0462571	0.948663	0.902685	0.267214	0.97352	0.162129	0.0895429	0.000883425	0.0507969	0.143834	0.856166	0.949203	10.1678	1.00723	0.949203	0.856166	0.999117	3496921	3092	18405	187139
				HG003	0.878376	0.997453	0.0978654	0.957682	0.878376	0.357368	0.978199	0.281579	0.170978	0.0022147	0.0406337	0.202614	0.797386	0.959366	4.84871	0.685626	0.959366	0.797386	0.997785	3324001	7378	29036	140787
				HG004	0.881417	0.99755	0.095997	0.957214	0.881417	0.356055	0.977953	0.278344	0.168304	0.00211479	0.0411979	0.195967	0.804033	0.958802	4.94162	0.693869	0.958802	0.804033	0.997885	3356814	7114	29188	144236
				HG006	0.902364	0.998995	0.0433147	0.95158	0.902364	0.258867	0.975078	0.15305	0.0840704	0.00079762	0.0479093	0.147362	0.852638	0.952091	10.8948	1.03722	0.952091	0.852638	0.999202	3278392	2617	15142	164969
		Low Frequency	FVC	HG001	0.953553	0.765529	0.984067	0.98379	0.953553	0.863723	0.870991	0.991352	0.994851	0.172438	0.0807692	0.0121239	0.987876	0.919231	0.00517522	-2.28607	0.919231	0.987876	0.827562	3585	747	60867	315
				HG003	0.93636	0.712003	0.99544	0.995144	0.93636	0.84027	0.84209	0.997534	0.998134	0.189107	0.124216	0.00306464	0.996935	0.875784	0.0018696	-2.72825	0.875784	0.996935	0.810893	2933	684	222507	416
				HG004	0.947484	0.673896	0.995065	0.994988	0.947484	0.81771	0.81672	0.997459	0.998723	0.251601	0.101231	0.00380156	0.996198	0.898769	0.0012785	-2.8933	0.898769	0.996198	0.748399	2921	982	257333	329
				HG006	0.934749	0.774434	0.989616	0.988382	0.934749	0.870581	0.876676	0.993904	0.993839	0.122175	0.124469	0.00603199	0.993968	0.875531	0.00619875	-2.2077	0.875531	0.993968	0.877825	2680	373	61464	381
			Frequency	HG001	0.5	0.0595293	0	0.940471	0.5	0	0	0.969322	0.940471		1	0	1	0	0.0632973	-1.19861	0	1	0	0	0	61614	3900
				HG003	0.5	0.0147833	0	0.985217	0.5	0	0	0.992553	0.985217		1	0	1	0	0.0150051	-1.82376	0	1	0	0	0	223191	3349
				HG004	0.5	0.0124252	1.11022e-16	0.987575	0.5	0	0	0.993749	0.987575		1	0	1	0	0.0125815	-1.90027	0	1	0	0	0	258315	3250
				HG006	0.5	0.0471663	5.55112e-17	0.952834	0.5	0	0	0.975847	0.952834		1	0	1	0	0.0495011	-1.30539	0	1	0	0	0	61837	3061
			GARFIELD	HG001	0.831479	0.175236	0.720174	0.755304	0.831479	0.344153	0.30874	0.85134	0.993077	0.814421	0.0820513	0.254991	0.745009	0.917949	0.00697122	-2.15669	0.917949	0.745009	0.185579	3580	15711	45903	320
				HG003	0.730848	0.0285547	0.518902	0.577448	0.730848	0.112421	0.0585568	0.72759	0.997099	0.969724	0.111078	0.427226	0.572774	0.888922	0.00290993	-2.53612	0.888922	0.572774	0.0302756	2977	95353	127838	372
				HG004	0.74608	0.0253957	0.540772	0.586684	0.74608	0.110336	0.0518501	0.735745	0.99805	0.973314	0.0904615	0.417378	0.582622	0.909538	0.00195349	-2.70919	0.909538	0.582622	0.0266857	2956	107815	150500	294
				HG006	0.826533	0.148907	0.744092	0.783044	0.826533	0.318761	0.275497	0.87242	0.992087	0.836499	0.125449	0.221486	0.778514	0.874551	0.00797657	-2.09818	0.874551	0.778514	0.163501	2677	13696	48141	384
			Hard Filter	HG001	0.810438	0.158764	0.688381	0.732668	0.810438	0.316312	0.285842	0.835555	0.991201	0.830052	0.101282	0.277843	0.722157	0.898718	0.0088774	-2.05171	0.898718	0.722157	0.169948	3505	17119	44495	395
				HG003	0.718325	0.0273077	0.499063	0.56726	0.718325	0.106066	0.0563497	0.719258	0.996651	0.970887	0.126008	0.437343	0.562657	0.873992	0.00336041	-2.47361	0.873992	0.562657	0.0291134	2927	97611	125580	422
				HG004	0.735999	0.024799	0.538144	0.599178	0.735999	0.1063	0.0515303	0.745897	0.997394	0.973454	0.123692	0.404309	0.595691	0.876308	0.00261249	-2.58294	0.876308	0.595691	0.0265456	2848	104439	153876	402
				HG006	0.809464	0.130661	0.697601	0.741641	0.809464	0.287822	0.244083	0.844195	0.992267	0.858421	0.115648	0.265424	0.734576	0.884352	0.00779324	-2.10828	0.884352	0.734576	0.141579	2707	16413	45424	354
			VEF	HG001	0.921838	0.398195	0.912551	0.92165	0.921838	0.59633	0.583529	0.956758	0.994675	0.573175	0.0779487	0.078375	0.921625	0.922051	0.00535353	-2.27136	0.922051	0.921625	0.426825	3596	4829	56785	304
				HG003	0.916333	0.207375	0.950075	0.955972	0.916333	0.440295	0.370249	0.977189	0.998052	0.765233	0.124515	0.0428198	0.95718	0.875485	0.00195194	-2.70953	0.875485	0.95718	0.234767	2932	9557	213634	417
				HG004	0.916754	0.181034	0.950314	0.956194	0.916754	0.411554	0.332051	0.977355	0.998377	0.795167	0.123692	0.0428005	0.9572	0.876308	0.00162583	-2.78893	0.876308	0.9572	0.204833	2848	11056	247259	402
				HG006	0.904284	0.337262	0.914961	0.925591	0.904284	0.547123	0.527541	0.959615	0.993678	0.623464	0.119242	0.0721898	0.92781	0.880758	0.00636188	-2.19641	0.880758	0.92781	0.376536	2696	4464	57373	365
			VQSR	HG001	0.879584	0.254444	0.828933	0.850078	0.879584	0.44983	0.420326	0.913906	0.993539	0.727001	0.0869231	0.15391	0.84609	0.913077	0.00650285	-2.1869	0.913077	0.84609	0.272999	3561	9483	52131	339
				HG003	0.849222	0.0633562	0.801536	0.828662	0.849222	0.218324	0.130586	0.904967	0.997657	0.929412	0.129591	0.171965	0.828035	0.870409	0.00234836	-2.62924	0.870409	0.828035	0.070588	2915	38381	184810	434
				HG004	0.868746	0.0625166	0.828994	0.84907	0.868746	0.222506	0.127674	0.917388	0.998356	0.931224	0.111077	0.151431	0.848569	0.888923	0.00164691	-2.78333	0.888923	0.848569	0.0687759	2889	39117	219198	361
				HG006	0.862976	0.209966	0.835938	0.861074	0.862976	0.406533	0.370039	0.921929	0.992302	0.764643	0.134923	0.139124	0.860876	0.865077	0.0077582	-2.11024	0.865077	0.860876	0.235357	2648	8603	53234	413
	DeepVariant	High Frequency	FVC	HG001	0.545882	0.999823	0.084619	0.999792	0.545882	0.184414	0.999896	0.147157	0.370787	0.000177289	3.04124e-05	0.908206	0.0917942	0.99997	1.69697	0.229674	0.99997	0.0917942	0.999823	3682597	653	66	112
				HG003	0.62383	0.999856	0.199036	0.999781	0.62383	0.309446	0.999891	0.302026	0.386792	0.000143749	7.50548e-05	0.752266	0.247734	0.999925	1.58537	0.200129	0.999925	0.247734	0.999856	3463877	498	164	260
				HG004	0.608307	0.999855	0.155932	0.999752	0.608307	0.245722	0.999876	0.243902	0.278884	0.000144573	0.000103434	0.783282	0.216718	0.999897	2.58571	0.412581	0.999897	0.216718	0.999855	3499450	506	140	362
				HG006	0.572104	0.999924	0.10024	0.99987	0.572104	0.166062	0.999935	0.164486	0.191304	7.58172e-05	5.40318e-05	0.855738	0.144262	0.999946	4.22727	0.62606	0.999946	0.144262	0.999924	3442230	261	44	186
			Frequency	HG001	0.526835	0.999815	0.00916164	0.999244	0.526835	0.031079	0.999622	0.0272346	0.0181818	0.000184718	0.000571862	0.945758	0.054242	0.999428	54	1.73239	0.999428	0.054242	0.999815	3680603	680	39	2106
				HG003	0.526291	0.999819	0.017387	0.99953	0.526291	0.0420342	0.999765	0.041225	0.0337838	0.000181017	0.000288961	0.94713	0.0528701	0.999711	28.6	1.45637	0.999711	0.0528701	0.999819	3463136	627	35	1001
				HG004	0.529291	0.999826	0.0223134	0.999584	0.529291	0.0500234	0.999792	0.0496084	0.0428894	0.000173736	0.000242299	0.941176	0.0588235	0.999758	22.3158	1.34861	0.999758	0.0588235	0.999826	3498964	608	38	848
				HG006	0.52942	0.999917	0.014734	0.99974	0.52942	0.0410398	0.99987	0.0386266	0.0287081	8.33795e-05	0.000176911	0.940984	0.0590164	0.999823	33.8333	1.52934	0.999823	0.0590164	0.999917	3441807	287	18	609
			GARFIELD	HG001	0.714215	0.999888	0.000183404	0.771941	0.714215	0.0142633	0.871276	0.0011225	0.000561728	8.6875e-05	0.228036	0.343533	0.656467	0.771964	1779.22	3.25023	0.771964	0.656467	0.999913	2842917	247	472	839792
				HG003	0.839405	0.999939	0.000285058	0.772491	0.839405	0.0223741	0.871619	0.00152	0.000760638	2.3169e-05	0.227535	0.0936556	0.906344	0.772465	1313.69	3.11849	0.772465	0.906344	0.999977	2675925	62	600	788212
				HG004	0.830258	0.999937	0.000253563	0.759614	0.830258	0.0209921	0.863361	0.0013814	0.000691229	2.40739e-05	0.240412	0.0990712	0.900929	0.759588	1445.7	3.16008	0.759588	0.900929	0.999976	2658415	64	582	841397
				HG006	0.836403	0.999971	0.000138169	0.784291	0.836403	0.0153938	0.879096	0.000729311	0.000364805	1.25933e-05	0.215718	0.111475	0.888525	0.784282	2740.19	3.43778	0.784282	0.888525	0.999987	2699825	34	271	742591
			Hard Filter	HG001	0.468368	0.999792	-6.30301e-06	0.0203596	0.468368	-0.00628268	0.0395698	0.000365122	0.000182597	0.000806517	0.979815	0.0834492	0.916551	0.0201846	5475.53	3.73843	0.0201846	0.916551	0.999193	74334	60	659	3608375
				HG003	0.493512	0.999806	-1.24057e-06	0.000808128	0.493512	-0.00719149	0.00123879	0.000377096	0.000188584	0.0041744	0.99938	0.0135952	0.986405	0.000619779	5301.67	3.72441	0.000619779	0.986405	0.995826	2147	9	653	3461990
				HG004	0.490093	0.999812	-1.82928e-06	0.000489936	0.490093	-0.0152203	0.000618126	0.000361713	0.00018089	0.0118721	0.999691	0.0201238	0.979876	0.000309159	5527.22	3.74251	0.000309159	0.979876	0.988128	1082	13	633	3498730
				HG006	0.492575	0.99991	-6.65431e-07	0.0114648	0.492575	-0.00131766	0.0225029	0.000174509	8.72621e-05	0.000204181	0.98862	0.0262295	0.97377	0.0113795	11458.7	4.05914	0.0113795	0.97377	0.999796	39173	8	297	3403243
			VEF	HG001	0.536149	0.999819	0.0676738	0.999794	0.536149	0.161538	0.999897	0.12051	0.361111	0.000181088	2.49816e-05	0.927677	0.0723227	0.999975	1.76923	0.247784	0.999975	0.0723227	0.999819	3682617	667	52	92
				HG003	0.589082	0.999843	0.139553	0.99976	0.589082	0.227776	0.99988	0.221181	0.291358	0.000157026	8.28489e-05	0.821752	0.178248	0.999917	2.4322	0.386	0.999917	0.178248	0.999843	3463850	544	118	287
				HG004	0.586626	0.999847	0.115463	0.999724	0.586626	0.188967	0.999862	0.188394	0.206262	0.000152575	0.000123149	0.826625	0.173375	0.999877	3.84821	0.585259	0.999877	0.173375	0.999847	3499381	534	112	431
				HG006	0.554086	0.999921	0.0927457	0.999896	0.554086	0.172449	0.999948	0.155294	0.275	7.901e-05	2.52729e-05	0.891803	0.108197	0.999975	2.63636	0.421005	0.999975	0.108197	0.999921	3442329	272	33	87
			VQSR	HG001	0.639895	0.999859	0.000731895	0.962556	0.639895	0.0206074	0.98092	0.00329535	0.00165628	0.000138475	0.0373176	0.682893	0.317107	0.962682	602.763	2.78015	0.962682	0.317107	0.999862	3545279	491	228	137430
				HG003	0.744859	0.999902	0.00173967	0.973015	0.744859	0.0417663	0.986322	0.00726261	0.00365701	9.49194e-05	0.0268976	0.483384	0.516616	0.973102	272.447	2.43528	0.973102	0.516616	0.999905	3370960	320	342	93177
				HG004	0.751409	0.999908	0.00156296	0.970228	0.751409	0.0401792	0.984888	0.0065585	0.00329957	8.89229e-05	0.0296907	0.467492	0.532508	0.970309	302.07	2.48011	0.970309	0.532508	0.999911	3395900	302	344	103912
				HG006	0.667241	0.999941	0.000452722	0.967217	0.667241	0.0176854	0.983335	0.00198076	0.000993057	5.7959e-05	0.0327302	0.632787	0.367213	0.96727	1005.99	3.00259	0.96727	0.367213	0.999942	3329745	193	112	112671
		Low Frequency	FVC	HG001	0.655352	0.973336	0.263634	0.961887	0.655352	0.384487	0.980326	0.393502	0.502304	0.0265147	0.0127374	0.676558	0.323442	0.987263	0.990826	-0.00400274	0.987263	0.323442	0.973485	8371	228	109	108
				HG003	0.693378	0.966424	0.345526	0.955291	0.693378	0.480864	0.976622	0.489676	0.631179	0.0333066	0.0132441	0.6	0.4	0.986756	0.584337	-0.233336	0.986756	0.4	0.966693	7227	249	166	97
				HG004	0.661275	0.963948	0.293876	0.954898	0.661275	0.437961	0.97651	0.436116	0.630542	0.0358744	0.0107836	0.666667	0.333333	0.989216	0.585938	-0.232149	0.989216	0.333333	0.964126	6880	256	128	75
				HG006	0.680169	0.979339	0.286422	0.966404	0.680169	0.401317	0.982705	0.415789	0.467456	0.0205001	0.0140691	0.625592	0.374408	0.985931	1.13924	0.0566154	0.985931	0.374408	0.9795	6307	132	79	90
			Frequency	HG001	0.5	0.961774	5.55112e-17	0.038226	0.5	0	0	0.0736371	0.038226		1	0	1	0	25.1602	1.40071	0	1	0	0	0	337	8479
				HG003	0.5	0.946376	5.55112e-17	0.0536245	0.5	0	0	0.101791	0.0536245		1	0	1	0	17.6482	1.2467	0	1	0	0	0	415	7324
				HG004	0.5	0.947677	0	0.0523232	0.5	0	0	0.0994432	0.0523232		1	0	1	0	18.112	1.25797	0	1	0	0	0	384	6955
				HG006	0.5	0.968069	0	0.031931	0.5	0	0	0.0618859	0.031931		1	0	1	0	30.3175	1.48169	0	1	0	0	0	211	6397
			GARFIELD	HG001	0.466224	0.959444	-0.0013973	0.0719147	0.466224	-0.0646781	0.0752712	0.0685337	0.035634	0.097561	0.960727	0.106825	0.893175	0.0392735	27.0631	1.43238	0.0392735	0.893175	0.902439	333	36	301	8146
				HG003	0.50034	0.94641	2.01042e-05	0.0908386	0.50034	0.000767185	0.0797803	0.101634	0.0536605	0.052795	0.958356	0.0409639	0.959036	0.0416439	17.6357	1.24639	0.0416439	0.959036	0.947205	305	17	398	7019
				HG004	0.47875	0.945678	-0.00122319	0.0866603	0.47875	-0.0466221	0.0781186	0.0950452	0.050121	0.101266	0.959166	0.0833333	0.916667	0.0408339	18.9517	1.27765	0.0408339	0.916667	0.898734	284	32	352	6671
				HG006	0.503162	0.968265	0.000109137	0.0735472	0.503162	0.00541968	0.0846292	0.0621936	0.0321355	0.0274914	0.955761	0.0379147	0.962085	0.0442395	30.1182	1.47883	0.0442395	0.962085	0.972509	283	8	203	6114
			Hard Filter	HG001	0.479896	0.960328	-0.00085881	0.100953	0.479896	-0.0299956	0.129585	0.070373	0.0366345	0.0590112	0.930416	0.109792	0.890208	0.0695837	26.2967	1.4199	0.0695837	0.890208	0.940989	590	37	300	7889
				HG003	0.504035	0.946793	0.000233929	0.0741698	0.504035	0.0123688	0.0440294	0.102468	0.0540433	0.0350877	0.977471	0.0144578	0.985542	0.0225287	17.5037	1.24313	0.0225287	0.985542	0.964912	165	6	409	7159
				HG004	0.501533	0.94783	8.62689e-05	0.0692192	0.501533	0.00506342	0.0366662	0.0996441	0.0524781	0.0441176	0.981308	0.015625	0.984375	0.0186916	18.0556	1.25661	0.0186916	0.984375	0.955882	130	6	378	6825
				HG006	0.505664	0.968422	0.000196484	0.0783898	0.505664	0.00923625	0.09375	0.0625	0.0322991	0.0247678	0.950758	0.0379147	0.962085	0.0492418	29.9606	1.47655	0.0492418	0.962085	0.975232	315	8	203	6082
			VEF	HG001	0.611713	0.970062	0.101749	0.930014	0.611713	0.192638	0.96335	0.225847	0.195652	0.0295596	0.0436372	0.732938	0.267062	0.956363	4.11111	0.613959	0.956363	0.267062	0.97044	8109	247	90	370
				HG003	0.645094	0.961349	0.144745	0.911229	0.645094	0.25232	0.95263	0.295385	0.257143	0.037749	0.0567996	0.653012	0.346988	0.9432	2.88889	0.460731	0.9432	0.346988	0.962251	6908	271	144	416
				HG004	0.642224	0.962005	0.159863	0.91879	0.642224	0.259229	0.956893	0.300469	0.273504	0.037258	0.0488857	0.666667	0.333333	0.951114	2.65625	0.424269	0.951114	0.333333	0.962742	6615	256	128	340
				HG006	0.636747	0.976603	0.0715972	0.917827	0.636747	0.186345	0.956667	0.207299	0.149789	0.0228236	0.0629983	0.663507	0.336493	0.937002	5.67606	0.754047	0.937002	0.336493	0.977176	5994	140	71	403
			VQSR	HG001	0.68659	0.975709	0.099025	0.906874	0.68659	0.251094	0.95027	0.268923	0.192112	0.0231631	0.0748909	0.551929	0.448071	0.925109	4.2053	0.623797	0.925109	0.448071	0.976837	7844	186	151	635
				HG003	0.697914	0.966936	0.146668	0.899341	0.697914	0.300347	0.945551	0.334757	0.259259	0.0313619	0.076461	0.527711	0.472289	0.923539	2.85714	0.455932	0.923539	0.472289	0.968638	6764	219	196	560
				HG004	0.670096	0.964878	0.118758	0.894672	0.670096	0.256101	0.943091	0.294064	0.226442	0.0336451	0.0790798	0.580729	0.419271	0.92092	3.41615	0.533537	0.92092	0.419271	0.966355	6405	223	161	550
				HG006	0.632654	0.976346	0.0542443	0.901029	0.632654	0.163705	0.947326	0.1825	0.123939	0.0229274	0.0806628	0.654028	0.345972	0.919337	7.06849	0.849327	0.919337	0.345972	0.977073	5881	138	73	516

## Sheet: hard-easy_individual
depth	Caller	Consistency	Filter	patient	AUC	AUPRC	AUPRG	ACC	BACC	MCC	F1-major	F1-minor	NPV	FDR	FNR	FPR	TNR	TPR	OFO	log OFO	Sensitivity(Recall)	Specificity	Precision	TP	FP	TN	FN
30x	GATK	Easy-to-Detect	FVC	HG001	0.954176	0.999942	0.906111	0.999939	0.954176	0.950466	0.999969	0.949519	0.994589	5.80859e-05	3.13225e-06	0.0916442	0.908356	0.999997	0.00544016	-2.26439	0.999997	0.908356	0.999942	3511837	204	2022	11
				HG003	0.98525	0.999984	0.964565	0.999977	0.98525	0.978976	0.999989	0.97895	0.987542	1.61509e-05	6.70421e-06	0.0294936	0.970506	0.999993	0.0126147	-1.89912	0.999993	0.970506	0.999984	3281497	53	1744	22
				HG004	0.979399	0.999944	0.955131	0.999934	0.979399	0.975262	0.999967	0.975153	0.992065	5.56151e-05	1.03543e-05	0.0411919	0.958808	0.99999	0.00799817	-2.09701	0.99999	0.958808	0.999944	3380188	188	4376	35
				HG006	0.971335	0.99997	0.938035	0.999965	0.971335	0.965867	0.999983	0.965599	0.989666	2.98665e-05	5.12872e-06	0.0573248	0.942675	0.999995	0.0104423	-1.98121	0.999995	0.942675	0.99997	3314648	99	1628	17
			Frequency	HG001	1	1	1	1	1	1	1	1	1	0	0	0	1	1	0		1	1	1	3511848	0	2226	0
				HG003	1	1	1	1	1	1	1	1	1	0	0	0	1	1	0		1	1	1	3281519	0	1797	0
				HG004	1	1	1	1	1	1	1	1	1	0	0	0	1	1	0		1	1	1	3380223	0	4564	0
				HG006	1	1	1	1	1	1	1	1	1	0	0	0	1	1	0		1	1	1	3314665	0	1727	0
			GARFIELD	HG001	0.80667	0.999755	0.0275539	0.992709	0.80667	0.179541	0.99634	0.0973152	0.0527986	0.000242265	0.00705469	0.379605	0.620395	0.992945	17.9399	1.25382	0.992945	0.620395	0.999758	3487073	845	1381	24775
				HG003	0.985241	0.999984	0.0153815	0.982727	0.985241	0.171631	0.991284	0.0589094	0.03036	6.82202e-06	0.0172755	0.0122426	0.987757	0.982724	31.938	1.50431	0.982724	0.987757	0.999993	3224829	22	1775	56690
				HG004	0.872625	0.999656	0.0277722	0.981589	0.872625	0.199689	0.9907	0.100572	0.0538319	0.000325295	0.018116	0.236635	0.763365	0.981884	17.5763	1.24493	0.981884	0.763365	0.999675	3318987	1080	3484	61236
				HG006	0.824332	0.999817	0.0228771	0.992438	0.824332	0.169034	0.996203	0.0828701	0.0442284	0.000180505	0.00738657	0.343949	0.656051	0.992613	21.6099	1.33465	0.992613	0.656051	0.999819	3290181	594	1133	24484
			Hard Filter	HG001	1	1	1	1	1	1	1	1	1	0	0	0	1	1	0		1	1	1	3511848	0	2226	0
				HG003	1	1	1	1	1	1	1	1	1	0	0	0	1	1	0		1	1	1	3281519	0	1797	0
				HG004	1	1	1	1	1	1	1	1	1	0	0	0	1	1	0		1	1	1	3380223	0	4564	0
				HG006	1	1	1	1	1	1	1	1	1	0	0	0	1	1	0		1	1	1	3314665	0	1727	0
			VEF	HG001	0.959343	0.999948	0.917244	0.999947	0.959343	0.95682	0.999973	0.956054	0.996589	5.15373e-05	1.99325e-06	0.0813118	0.918688	0.999998	0.00342298	-2.4656	0.999998	0.918688	0.999948	3511841	181	2045	7
				HG003	0.938228	0.999932	0.872558	0.999928	0.938228	0.931441	0.999964	0.929752	0.989943	6.76474e-05	4.87579e-06	0.123539	0.876461	0.999995	0.0101587	-1.99316	0.999995	0.876461	0.999932	3281503	222	1575	16
				HG004	0.969971	0.999919	0.932137	0.999897	0.969971	0.960991	0.999948	0.960806	0.982593	8.1055e-05	2.24837e-05	0.0600351	0.939965	0.999978	0.0177156	-1.75164	0.999978	0.939965	0.999919	3380147	274	4290	76
				HG006	0.975679	0.999975	0.949708	0.999973	0.975679	0.973588	0.999986	0.973341	0.996361	2.53413e-05	1.81014e-06	0.0486393	0.951361	0.999998	0.00365186	-2.43749	0.999998	0.951361	0.999975	3314659	84	1643	6
			VQSR	HG001	1	1	1	1	1	1	1	1	1	0	0	0	1	1	0		1	1	1	3511848	0	2226	0
				HG003	1	1	1	1	1	1	1	1	1	0	0	0	1	1	0		1	1	1	3281519	0	1797	0
				HG004	1	1	1	1	1	1	1	1	1	0	0	0	1	1	0		1	1	1	3380223	0	4564	0
				HG006	1	1	1	1	1	1	1	1	1	0	0	0	1	1	0		1	1	1	3314665	0	1727	0
		Hard-to-Detect	FVC	HG001	0.814899	0.99177	0.601979	0.98991	0.814899	0.737911	0.994858	0.733036	0.872785	0.00820127	0.00206444	0.368138	0.631862	0.997936	0.145757	-0.83637	0.997936	0.631862	0.991799	173538	1435	2463	359
				HG003	0.912501	0.991293	0.79521	0.988014	0.912501	0.863517	0.99372	0.868694	0.91238	0.0085498	0.00399885	0.170999	0.829001	0.996001	0.0960349	-1.01757	0.996001	0.829001	0.99145	170116	1467	7112	683
				HG004	0.892572	0.989886	0.745411	0.985455	0.892572	0.825201	0.992399	0.831558	0.877226	0.0099267	0.00526402	0.209591	0.790409	0.994736	0.139956	-0.854007	0.994736	0.790409	0.990073	109413	1097	4137	579
				HG006	0.865825	0.993993	0.69129	0.991615	0.865825	0.792635	0.99572	0.794134	0.864671	0.00596542	0.0025882	0.265763	0.734237	0.997412	0.15651	-0.805459	0.997412	0.734237	0.994035	130640	784	2166	339
			Frequency	HG001	0.621484	0.983319	0.018304	0.841154	0.621484	0.0985453	0.912912	0.0975844	0.055734	0.0157649	0.148772	0.608261	0.391739	0.851228	16.9424	1.22897	0.851228	0.391739	0.984235	148026	2371	1527	25871
				HG003	0.703506	0.971104	0.148573	0.90942	0.703506	0.306174	0.951403	0.334426	0.257816	0.027497	0.0688002	0.524187	0.475813	0.9312	2.87874	0.459202	0.9312	0.475813	0.972503	159048	4497	4082	11751
				HG004	0.587255	0.96221	0.0457883	0.880062	0.587255	0.121887	0.935377	0.167269	0.122162	0.0370292	0.0906793	0.734811	0.265189	0.909321	7.18588	0.85648	0.909321	0.265189	0.962971	100018	3846	1388	9974
				HG006	0.603128	0.98244	0.0190048	0.865683	0.603128	0.0909882	0.927444	0.097255	0.0570772	0.0169386	0.122218	0.671525	0.328475	0.877782	16.5201	1.21801	0.877782	0.328475	0.983061	114971	1981	969	16008
			GARFIELD	HG001	0.63194	0.983783	0.00921244	0.676903	0.63194	0.0823824	0.804333	0.0735425	0.039238	0.0135185	0.321035	0.415085	0.584915	0.678965	24.4855	1.38891	0.678965	0.584915	0.986482	118070	1618	2280	55827
				HG003	0.737748	0.974538	0.0419403	0.717418	0.737748	0.219896	0.828186	0.204666	0.118251	0.0165588	0.284732	0.239772	0.760228	0.715268	7.45661	0.872541	0.715268	0.760228	0.983441	122167	2057	6522	48632
				HG004	0.714945	0.973841	0.0257384	0.612813	0.714945	0.181558	0.748197	0.162556	0.0901332	0.0134552	0.397393	0.172717	0.827283	0.602607	10.0947	1.00409	0.602607	0.827283	0.986545	66282	904	4330	43710
				HG006	0.706382	0.986984	0.0148992	0.688828	0.706382	0.129756	0.812196	0.0930556	0.0497198	0.00893014	0.311981	0.275254	0.724746	0.688019	19.1127	1.28132	0.688019	0.724746	0.99107	90116	812	2138	40863
			Hard Filter	HG001	0.619801	0.98325	0.0103535	0.73533	0.619801	0.0795367	0.845534	0.0763539	0.0413399	0.0149374	0.259372	0.501026	0.498974	0.740628	23.1897	1.3653	0.740628	0.498974	0.985063	128793	1953	1945	45104
				HG003	0.743783	0.975025	0.0690577	0.815139	0.743783	0.259807	0.894458	0.255968	0.158493	0.0200504	0.177314	0.335121	0.664879	0.822686	5.30943	0.725048	0.822686	0.664879	0.97995	140514	2875	5704	30285
				HG004	0.645379	0.967413	0.0265811	0.731172	0.645379	0.135831	0.840089	0.156978	0.0915265	0.0280711	0.260255	0.448987	0.551013	0.739745	9.9258	0.996765	0.739745	0.551013	0.971929	81366	2350	2884	28626
				HG006	0.612779	0.982867	0.0084708	0.696287	0.612779	0.0719153	0.818477	0.0708151	0.037966	0.0150371	0.299865	0.474576	0.525424	0.700135	25.3394	1.4038	0.700135	0.525424	0.984963	91703	1400	1550	39276
			VEF	HG001	0.759817	0.989348	0.452146	0.983712	0.759817	0.581726	0.991692	0.585931	0.661822	0.0105839	0.00602081	0.474346	0.525654	0.993979	0.510981	-0.291595	0.993979	0.525654	0.989416	172850	1849	2049	1047
				HG003	0.842765	0.984458	0.640607	0.978442	0.842765	0.746596	0.988726	0.754523	0.828408	0.0153074	0.0072073	0.307262	0.692738	0.992793	0.207134	-0.683748	0.992793	0.692738	0.984693	169568	2636	5943	1231
				HG004	0.807754	0.982043	0.540392	0.97117	0.807754	0.650487	0.984938	0.664309	0.705062	0.0176097	0.0125009	0.371991	0.628009	0.987499	0.418315	-0.378497	0.987499	0.628009	0.98239	108617	1947	3287	1375
				HG006	0.804998	0.991294	0.505217	0.98379	0.804998	0.618566	0.991715	0.626784	0.635856	0.00859898	0.00797074	0.382034	0.617966	0.992029	0.572682	-0.242086	0.992029	0.617966	0.991401	129935	1127	1823	1044
			VQSR	HG001	0.360003	0.972223	-0.00411529	0.242825	0.360003	-0.0955186	0.38021	0.0271852	0.0139866	0.0465723	0.762549	0.517445	0.482555	0.237451	70.4971	1.84817	0.237451	0.482555	0.953428	41292	2017	1881	132605
				HG003	0.29249	0.935113	-0.0127751	0.194483	0.29249	-0.219794	0.30327	0.0454383	0.0240842	0.140487	0.815883	0.599137	0.400863	0.184117	40.5211	1.60768	0.184117	0.400863	0.859513	31447	5140	3439	139352
				HG004	0.481356	0.952972	-0.00112511	0.235988	0.481356	-0.0189592	0.345735	0.0820038	0.0433689	0.0530087	0.78853	0.248758	0.751242	0.21147	22.058	1.34357	0.21147	0.751242	0.946991	23260	1302	3932	86732
				HG006	0.430688	0.975029	-0.00199279	0.22606	0.430688	-0.0491407	0.353788	0.0354002	0.0181997	0.0356196	0.78337	0.355254	0.644746	0.21663	53.9458	1.73196	0.21663	0.644746	0.96438	28374	1048	1902	102605
	Mutect2	Easy-to-Detect	FVC	HG001	0.973177	0.999967	0.914248	0.999925	0.973177	0.939651	0.999962	0.939665	0.93303	3.3268e-05	4.21582e-05	0.0536044	0.946396	0.999958	0.0717773	-1.14401	0.999958	0.946396	0.999967	3486717	116	2048	147
				HG003	0.986596	0.99997	0.947871	0.999911	0.986596	0.961077	0.999955	0.961046	0.949144	3.02881e-05	5.90449e-05	0.0267495	0.97325	0.999941	0.0535813	-1.27099	0.999941	0.97325	0.99997	3268507	99	3602	193
				HG004	0.989346	0.999972	0.959971	0.999922	0.989346	0.970443	0.999961	0.970447	0.96229	2.7774e-05	5.01128e-05	0.0212569	0.978743	0.99995	0.0391879	-1.40685	0.99995	0.978743	0.999972	3312364	92	4236	166
				HG006	0.98106	0.999976	0.928292	0.999931	0.98106	0.946836	0.999965	0.946748	0.931818	2.41353e-05	4.4909e-05	0.0378352	0.962165	0.999955	0.0731707	-1.13566	0.999955	0.962165	0.999976	3273140	79	2009	147
			Frequency	HG001	1	1	1	1	1	1	1	1	1	0	0	0	1	1	0		1	1	1	3486864	0	2164	0
				HG003	1	1	1	1	1	1	1	1	1	0	0	0	1	1	0		1	1	1	3268700	0	3701	0
				HG004	1	1	1	1	1	1	1	1	1	0	0	0	1	1	0		1	1	1	3312530	0	4328	0
				HG006	1	1	1	1	1	1	1	1	1	0	0	0	1	1	0		1	1	1	3273287	0	2088	0
			GARFIELD	HG001	0.876433	0.999847	0.180741	0.998556	0.876433	0.447245	0.999277	0.393111	0.265841	0.000152747	0.00129257	0.245841	0.754159	0.998707	2.76164	0.441167	0.998707	0.754159	0.999847	3482357	532	1632	4507
				HG003	0.850601	0.999662	0.462841	0.998893	0.850601	0.596529	0.999446	0.589316	0.507819	0.000337589	0.000770337	0.298028	0.701972	0.99923	0.969207	-0.0135834	0.99923	0.701972	0.999662	3266182	1103	2598	2518
				HG004	0.828605	0.999552	0.448386	0.998724	0.828605	0.577827	0.999361	0.573673	0.508481	0.00044696	0.000831087	0.341959	0.658041	0.999169	0.966643	-0.0147338	0.999169	0.658041	0.999553	3309777	1480	2848	2753
				HG006	0.869722	0.999834	0.161976	0.99838	0.869722	0.425533	0.999189	0.368289	0.24505	0.000165491	0.00145603	0.2591	0.7409	0.998544	3.0808	0.488664	0.998544	0.7409	0.999835	3268521	541	1547	4766
			Hard Filter	HG001	1	1	1	1	1	1	1	1	1	0	0	0	1	1	0		1	1	1	3486864	0	2164	0
				HG003	1	1	1	1	1	1	1	1	1	0	0	0	1	1	0		1	1	1	3268700	0	3701	0
				HG004	1	1	1	1	1	1	1	1	1	0	0	0	1	1	0		1	1	1	3312530	0	4328	0
				HG006	1	1	1	1	1	1	1	1	1	0	0	0	1	1	0		1	1	1	3273287	0	2088	0
			VEF	HG001	0.963413	0.999955	0.807229	0.999794	0.963413	0.851351	0.999897	0.848382	0.782066	4.53181e-05	0.000160316	0.0730129	0.926987	0.99984	0.278664	-0.554919	0.99984	0.926987	0.999955	3486305	158	2006	559
				HG003	0.976949	0.999948	0.883414	0.999781	0.976949	0.908678	0.99989	0.907712	0.865653	5.20145e-05	0.000167651	0.0459335	0.954066	0.999832	0.155197	-0.809117	0.999832	0.954066	0.999948	3268152	170	3531	548
				HG004	0.974867	0.999934	0.903322	0.999807	0.974867	0.927834	0.999903	0.927677	0.906505	6.55129e-05	0.000127999	0.0501386	0.949861	0.999872	0.103138	-0.986582	0.999872	0.949861	0.999934	3312106	217	4111	424
				HG006	0.970956	0.999963	0.840063	0.999825	0.970956	0.875144	0.999912	0.872864	0.813146	3.69696e-05	0.000138087	0.0579502	0.94205	0.999862	0.229792	-0.638666	0.999862	0.94205	0.999963	3272835	121	1967	452
			VQSR	HG001	1	1	1	1	1	1	1	1	1	0	0	0	1	1	0		1	1	1	3486864	0	2164	0
				HG003	1	1	1	1	1	1	1	1	1	0	0	0	1	1	0		1	1	1	3268700	0	3701	0
				HG004	1	1	1	1	1	1	1	1	1	0	0	0	1	1	0		1	1	1	3312530	0	4328	0
				HG006	1	1	1	1	1	1	1	1	1	0	0	0	1	1	0		1	1	1	3273287	0	2088	0
		Hard-to-Detect	FVC	HG001	0.941319	0.976931	0.872793	0.975255	0.941319	0.910056	0.985227	0.923871	0.9603	0.0219732	0.00746685	0.109895	0.890105	0.992533	0.0413417	-1.38361	0.992533	0.890105	0.978027	176126	3957	32050	1325
				HG003	0.967437	0.967342	0.936572	0.971642	0.967437	0.938459	0.977885	0.960485	0.968908	0.0268493	0.0173335	0.0477934	0.952207	0.982666	0.0320896	-1.49364	0.982666	0.952207	0.973151	160891	4439	88440	2838
				HG004	0.970347	0.969581	0.942269	0.97454	0.970347	0.944942	0.980079	0.964735	0.974827	0.0256186	0.0141555	0.0451499	0.95485	0.985844	0.0258234	-1.58799	0.985844	0.95485	0.974381	155027	4076	86201	2226
				HG006	0.954797	0.980751	0.901835	0.979534	0.954797	0.929698	0.987594	0.941567	0.968435	0.0181888	0.00655408	0.0838511	0.916149	0.993446	0.0325937	-1.48687	0.993446	0.916149	0.981811	150061	2780	30374	990
			Frequency	HG001	0.854103	0.946719	0.486071	0.855864	0.854103	0.602596	0.908112	0.665878	0.546722	0.0339874	0.14324	0.148554	0.851446	0.85676	0.829082	-0.0814024	0.85676	0.851446	0.966013	152033	5349	30658	25418
				HG003	0.816318	0.857755	0.547831	0.779652	0.816318	0.610574	0.798325	0.757169	0.629799	0.0405185	0.31648	0.0508834	0.949117	0.68352	0.587808	-0.230765	0.68352	0.949117	0.959481	111912	4726	88153	51817
				HG004	0.834165	0.869815	0.612031	0.80259	0.834165	0.644291	0.821994	0.778437	0.658947	0.0378305	0.282532	0.0491377	0.950862	0.717468	0.517573	-0.286028	0.717468	0.950862	0.96217	112824	4436	85841	44429
				HG006	0.886959	0.955005	0.65142	0.898798	0.886959	0.702435	0.936197	0.755444	0.668454	0.0309004	0.0945442	0.131538	0.868462	0.905456	0.495989	-0.304528	0.905456	0.868462	0.9691	136770	4361	28793	14281
			GARFIELD	HG001	0.475131	0.824421	-0.0182502	0.639709	0.475131	-0.042046	0.769518	0.175145	0.14267	0.178214	0.276499	0.773239	0.226761	0.723501	6.00919	0.778816	0.723501	0.226761	0.821786	128386	27842	8165	49065
				HG003	0.48497	0.631198	-0.0297608	0.582503	0.48497	-0.0403565	0.719264	0.185926	0.315944	0.370125	0.16178	0.86828	0.13172	0.83822	2.16511	0.335481	0.83822	0.13172	0.629875	137241	80645	12234	26488
				HG004	0.483439	0.627726	-0.0326879	0.574912	0.483439	-0.0428047	0.710603	0.19965	0.318598	0.373917	0.178496	0.854625	0.145375	0.821504	2.13875	0.330161	0.821504	0.145375	0.626083	129184	77153	13124	28069
				HG006	0.447772	0.804993	-0.0406518	0.620732	0.447772	-0.0911272	0.756384	0.144203	0.121408	0.200908	0.281991	0.822465	0.177535	0.718009	7.23666	0.859538	0.718009	0.177535	0.799092	108456	27268	5886	42595
			Hard Filter	HG001	0.443194	0.815758	-0.0566156	0.677243	0.443194	-0.109698	0.80402	0.0859701	0.0823003	0.188219	0.203594	0.910017	0.0899825	0.796406	11.1506	1.0473	0.796406	0.0899825	0.811781	141323	32767	3240	36128
				HG003	0.43762	0.610673	-0.124316	0.554839	0.43762	-0.20676	0.71194	0.0208126	0.0510492	0.393704	0.137831	0.986929	0.0130708	0.862169	18.589	1.26926	0.862169	0.0130708	0.606296	141162	91665	1214	22567
				HG004	0.43549	0.606947	-0.128735	0.55018	0.43549	-0.213231	0.708232	0.018494	0.0452838	0.397691	0.14064	0.98838	0.0116198	0.85936	21.0829	1.32393	0.85936	0.0116198	0.602309	135137	89228	1049	22116
				HG006	0.42701	0.799171	-0.0732731	0.653804	0.42701	-0.142282	0.787303	0.0702445	0.0679836	0.206661	0.218641	0.927339	0.0726609	0.781359	13.7094	1.13702	0.781359	0.0726609	0.793339	118025	30745	2409	33026
			VEF	HG001	0.899044	0.960858	0.785357	0.958924	0.899044	0.848278	0.975638	0.869142	0.939381	0.037756	0.0105888	0.191324	0.808676	0.989411	0.0645305	-1.19023	0.989411	0.808676	0.962244	175572	6889	29118	1879
				HG003	0.924115	0.925742	0.851029	0.93462	0.924115	0.857588	0.949443	0.907499	0.929994	0.0629446	0.0378369	0.113933	0.886067	0.962163	0.0752761	-1.12334	0.962163	0.886067	0.937055	157534	10582	82297	6195
				HG004	0.920942	0.920713	0.844552	0.934174	0.920942	0.85719	0.94929	0.906218	0.943187	0.070412	0.0301552	0.127962	0.872038	0.969845	0.060235	-1.22015	0.969845	0.872038	0.929588	152511	11552	78725	4742
				HG006	0.928502	0.969851	0.845485	0.967721	0.928502	0.888153	0.980502	0.906288	0.949036	0.0286013	0.0102217	0.132774	0.867226	0.989778	0.0537006	-1.27002	0.989778	0.867226	0.971399	149507	4402	28752	1544
			VQSR	HG001	0.255289	0.781524	-0.0635128	0.230706	0.255289	-0.399656	0.32045	0.113652	0.0705342	0.396888	0.78181	0.707612	0.292388	0.21819	13.1775	1.11983	0.21819	0.292388	0.603112	38718	25479	10528	138733
				HG003	0.276942	0.566461	-0.200124	0.302005	0.276942	-0.429507	0.402013	0.16183	0.143121	0.556637	0.632283	0.813833	0.186167	0.367717	5.9871	0.777217	0.367717	0.186167	0.443363	60206	75588	17291	103523
				HG004	0.267834	0.5641	-0.199297	0.284988	0.267834	-0.447012	0.370514	0.172567	0.149294	0.579632	0.668769	0.795563	0.204437	0.331231	5.6982	0.755738	0.331231	0.204437	0.420368	52087	71821	18456	105166
				HG006	0.20048	0.765575	-0.0794728	0.182753	0.20048	-0.512218	0.257464	0.0913256	0.057087	0.495067	0.827217	0.771822	0.228178	0.172783	16.5171	1.21793	0.172783	0.228178	0.504933	26099	25589	7565	124952
	Varscan2	Easy-to-Detect	FVC	HG001	0.995737	0.999972	0.983344	0.999919	0.995737	0.987528	0.999959	0.987561	0.983627	2.76761e-05	5.39094e-05	0.00847308	0.991527	0.999946	0.0166459	-1.77869	0.999946	0.991527	0.999972	3468596	96	11234	187
				HG003	0.99849	0.999975	0.99194	0.999892	0.99849	0.99337	0.999946	0.993418	0.989799	2.41701e-05	8.45902e-05	0.0029361	0.997064	0.999915	0.0103066	-1.98688	0.999915	0.997064	0.999976	3309796	80	27167	280
				HG004	0.998716	0.999974	0.994153	0.999907	0.998716	0.995361	0.999953	0.995405	0.99332	2.54048e-05	6.81417e-05	0.00250081	0.997499	0.999932	0.00672487	-2.17232	0.999932	0.997499	0.999975	3345740	85	33904	228
				HG006	0.997793	0.999984	0.990768	0.999948	0.997793	0.992932	0.999974	0.992955	0.990303	1.62565e-05	3.6193e-05	0.00437872	0.995621	0.999964	0.00979172	-2.00914	0.999964	0.995621	0.999984	3260181	53	12051	118
			Frequency	HG001	1	1	1	1	1	1	1	1	1	0	0	0	1	1	0		1	1	1	3468783	0	11330	0
				HG003	1	1	1	1	1	1	1	1	1	0	0	0	1	1	0		1	1	1	3310076	0	27247	0
				HG004	1	1	1	1	1	1	1	1	1	0	0	0	1	1	0		1	1	1	3345968	0	33989	0
				HG006	1	1	1	1	1	1	1	1	1	0	0	0	1	1	0		1	1	1	3260299	0	12104	0
			GARFIELD	HG001	0.939377	0.999604	0.657224	0.997964	0.939377	0.746833	0.998978	0.737905	0.635108	0.00039112	0.00165216	0.119594	0.880406	0.998348	0.574536	-0.240682	0.998348	0.880406	0.999609	3463052	1355	9975	5731
				HG003	0.863555	0.997759	0.680092	0.99671	0.863555	0.783884	0.998342	0.783254	0.847327	0.00223482	0.00108004	0.27181	0.72819	0.99892	0.180182	-0.744288	0.99892	0.72819	0.997765	3306501	7406	19841	3575
				HG004	0.865156	0.997268	0.691484	0.99621	0.865156	0.796325	0.998087	0.795138	0.871028	0.00272392	0.00110013	0.268587	0.731413	0.9989	0.148069	-0.829535	0.9989	0.731413	0.997276	3342287	9129	24860	3681
				HG006	0.953617	0.999656	0.697641	0.997947	0.953617	0.774833	0.998969	0.766129	0.662093	0.000338474	0.00172223	0.0910443	0.908956	0.998278	0.510362	-0.292122	0.998278	0.908956	0.999662	3254684	1102	11002	5615
			Hard Filter	HG001	1	1	1	1	1	1	1	1	1	0	0	0	1	1	0		1	1	1	3468783	0	11330	0
				HG003	1	1	1	1	1	1	1	1	1	0	0	0	1	1	0		1	1	1	3310076	0	27247	0
				HG004	1	1	1	1	1	1	1	1	1	0	0	0	1	1	0		1	1	1	3345968	0	33989	0
				HG006	1	1	1	1	1	1	1	1	1	0	0	0	1	1	0		1	1	1	3260299	0	12104	0
			VEF	HG001	0.991226	0.999943	0.971552	0.99987	0.991226	0.980083	0.999935	0.980145	0.977778	5.70814e-05	7.29362e-05	0.0174757	0.982524	0.999927	0.0227273	-1.64345	0.999927	0.982524	0.999943	3468530	198	11132	253
				HG003	0.995582	0.999927	0.969987	0.999576	0.995582	0.97443	0.999786	0.974498	0.958048	6.9807e-05	0.000357394	0.008478	0.991522	0.999643	0.0437889	-1.35864	0.999643	0.991522	0.99993	3308893	231	27016	1183
				HG004	0.995469	0.999908	0.982466	0.999735	0.995469	0.986765	0.999866	0.98689	0.982701	9.02657e-05	0.000177228	0.00888523	0.991115	0.999823	0.0176032	-1.75441	0.999823	0.991115	0.99991	3345375	302	33687	593
				HG006	0.992488	0.999944	0.975808	0.999875	0.992488	0.983117	0.999937	0.983178	0.981317	5.55172e-05	6.96255e-05	0.0149537	0.985046	0.99993	0.0190388	-1.72036	0.99993	0.985046	0.999944	3260072	181	11923	227
			VQSR	HG001	1	1	1	1	1	1	1	1	1	0	0	0	1	1	0		1	1	1	3468783	0	11330	0
				HG003	1	1	1	1	1	1	1	1	1	0	0	0	1	1	0		1	1	1	3310076	0	27247	0
				HG004	1	1	1	1	1	1	1	1	1	0	0	0	1	1	0		1	1	1	3345968	0	33989	0
				HG006	1	1	1	1	1	1	1	1	1	0	0	0	1	1	0		1	1	1	3260299	0	12104	0
		Hard-to-Detect	FVC	HG001	0.934962	0.987335	0.856877	0.985299	0.934962	0.907599	0.991959	0.914434	0.959288	0.0123814	0.00366328	0.126413	0.873587	0.996337	0.0424397	-1.37223	0.996337	0.873587	0.987619	207792	2605	18002	764
				HG003	0.970469	0.981007	0.937349	0.981281	0.970469	0.95011	0.98754	0.962389	0.976556	0.017183	0.00769106	0.0513717	0.948628	0.992309	0.0240071	-1.61966	0.992309	0.948628	0.982817	146310	2558	47236	1134
				HG004	0.975028	0.983526	0.947042	0.983762	0.975028	0.957325	0.989109	0.968099	0.979433	0.0147833	0.00696778	0.0429759	0.957024	0.993032	0.0209988	-1.67781	0.993032	0.957024	0.985217	149216	2239	49860	1047
				HG006	0.947022	0.989227	0.880188	0.986856	0.947022	0.920748	0.992774	0.927371	0.958691	0.0104417	0.0039884	0.101967	0.898033	0.996012	0.0430895	-1.36563	0.996012	0.898033	0.989558	179304	1892	16663	718
			Frequency	HG001	0.622212	0.930558	0.177379	0.883694	0.622212	0.256359	0.936415	0.31933	0.337035	0.0681582	0.0589674	0.696608	0.303392	0.941033	1.96705	0.293816	0.941033	0.303392	0.931842	196258	14355	6252	12298
				HG003	0.702507	0.833138	0.394644	0.827751	0.702507	0.497202	0.892397	0.56854	0.773249	0.162874	0.0445186	0.550468	0.449532	0.955481	0.293245	-0.532769	0.955481	0.449532	0.837126	140880	27410	22384	6564
				HG004	0.712973	0.834428	0.418022	0.834677	0.712973	0.527727	0.896463	0.590027	0.815957	0.162127	0.0361366	0.537918	0.462082	0.963863	0.225555	-0.646748	0.963863	0.462082	0.837873	144833	28025	24074	5430
				HG006	0.637705	0.930535	0.223463	0.896327	0.637705	0.31423	0.943552	0.365558	0.426875	0.068355	0.0442335	0.680356	0.319644	0.955767	1.34261	0.127949	0.955767	0.319644	0.931645	172059	12624	5931	7963
			GARFIELD	HG001	0.651384	0.935919	0.0441483	0.659426	0.651384	0.1798	0.779427	0.25306	0.157614	0.0508394	0.338811	0.358422	0.641578	0.661189	5.3446	0.727915	0.661189	0.641578	0.949161	137895	7386	13221	70661
				HG003	0.589823	0.783699	0.111543	0.658256	0.589823	0.167679	0.761057	0.400199	0.359303	0.202795	0.271954	0.548399	0.451601	0.728046	1.78316	0.251191	0.728046	0.451601	0.797205	107346	27307	22487	40098
				HG004	0.589975	0.77928	0.11531	0.657638	0.589975	0.169111	0.75986	0.403886	0.366021	0.207096	0.270539	0.549512	0.450488	0.729461	1.73208	0.238569	0.729461	0.450488	0.792904	109611	28629	23470	40652
				HG006	0.675074	0.937743	0.0546829	0.670954	0.675074	0.211966	0.786866	0.278646	0.175215	0.0468981	0.329993	0.31986	0.68014	0.670007	4.70729	0.672771	0.670007	0.68014	0.953102	120616	5935	12620	59406
			Hard Filter	HG001	0.684609	0.941582	0.0967409	0.788635	0.684609	0.254251	0.874808	0.321848	0.22618	0.0510976	0.188554	0.442228	0.557772	0.811446	3.42126	0.534186	0.811446	0.557772	0.948902	169232	9113	11494	39324
				HG003	0.569115	0.774653	0.131526	0.745424	0.569115	0.192178	0.84457	0.296987	0.490337	0.223156	0.0747674	0.787002	0.212998	0.925233	1.03941	0.0167876	0.925233	0.212998	0.776844	136420	39188	10606	11024
				HG004	0.576603	0.773137	0.146424	0.746262	0.576603	0.211508	0.84428	0.315236	0.516429	0.224431	0.0736509	0.773143	0.226857	0.926349	0.936374	-0.0285508	0.926349	0.226857	0.775569	139196	40280	11819	11067
				HG006	0.673853	0.937251	0.0923752	0.781319	0.673853	0.241786	0.86984	0.316432	0.223495	0.0553628	0.193982	0.458313	0.541687	0.806018	3.47438	0.540877	0.806018	0.541687	0.944637	145101	8504	10051	34921
			VEF	HG001	0.899335	0.98054	0.771941	0.975258	0.899335	0.842597	0.986481	0.854317	0.907825	0.0188855	0.00809375	0.193235	0.806765	0.991906	0.101534	-0.993389	0.991906	0.806765	0.981115	206868	3982	16625	1688
				HG003	0.93019	0.956118	0.851691	0.955135	0.93019	0.879423	0.970306	0.908269	0.938637	0.0397503	0.0194243	0.120195	0.879805	0.980576	0.0653747	-1.18459	0.980576	0.879805	0.96025	144580	5985	43809	2864
				HG004	0.934469	0.957489	0.862716	0.958891	0.934469	0.890989	0.97266	0.917177	0.952797	0.0391967	0.0151867	0.115876	0.884124	0.984813	0.0495419	-1.30503	0.984813	0.884124	0.960803	147981	6037	46062	2282
				HG006	0.908482	0.981534	0.791374	0.976402	0.908482	0.855695	0.98705	0.867252	0.914124	0.0178626	0.00798791	0.175047	0.824953	0.992012	0.0939439	-1.02713	0.992012	0.824953	0.982137	178584	3248	15307	1438
			VQSR	HG001	0.396541	0.895773	-0.011374	0.15434	0.396541	-0.182263	0.178902	0.128263	0.0706838	0.231229	0.898771	0.308148	0.691852	0.101229	13.1475	1.11884	0.101229	0.691852	0.768771	21112	6350	14257	187444
				HG003	0.35583	0.725058	-0.0513188	0.205042	0.35583	-0.37999	0.0879287	0.295502	0.190334	0.691107	0.94874	0.339599	0.660401	0.0512601	4.25392	0.62879	0.0512601	0.660401	0.308893	7558	16910	32884	139886
				HG004	0.358198	0.722398	-0.0513841	0.205384	0.358198	-0.386951	0.0746708	0.303739	0.19611	0.724068	0.956822	0.326782	0.673218	0.0431776	4.09919	0.612698	0.0431776	0.673218	0.275932	6488	17025	35074	143775
				HG006	0.398699	0.892589	-0.0113847	0.141895	0.398699	-0.195003	0.149013	0.134656	0.0743324	0.26202	0.917127	0.285476	0.714524	0.0828732	12.4531	1.09528	0.0828732	0.714524	0.73798	14919	5297	13258	165103
	DeepVariant	Easy-to-Detect	FVC	HG001	0.69982	0.999783	0.393716	0.999773	0.69982	0.609866	0.999886	0.559219	0.930894	0.000216747	1.07135e-05	0.600349	0.399651	0.999989	0.0742358	-1.12939	0.999989	0.399651	0.999783	1586759	344	229	17
				HG003	0.813632	0.999211	0.623626	0.999188	0.813632	0.784432	0.999593	0.765482	0.981771	0.000788471	2.46586e-05	0.372712	0.627288	0.999975	0.0185676	-1.73124	0.999975	0.627288	0.999212	283870	224	377	7
				HG004	0.825825	0.998855	0.650384	0.998844	0.825825	0.804372	0.999421	0.787234	0.99403	0.00114528	1.28829e-05	0.348337	0.651663	0.999987	0.00600601	-2.22141	0.999987	0.651663	0.998855	155243	178	333	2
				HG006	0.737735	0.999881	0.473677	0.999879	0.737735	0.684094	0.999939	0.641221	0.984375	0.00011939	1.71804e-06	0.524528	0.475472	0.999998	0.015873	-1.79934	0.999998	0.475472	0.999881	1164116	139	126	2
			Frequency	HG001	1	1	1	1	1	1	1	1	1	0	0	0	1	1	0		1	1	1	1586776	0	573	0
				HG003	1	1	1	1	1	1	1	1	1	0	0	0	1	1	0		1	1	1	283877	0	601	0
				HG004	1	1	1	1	1	1	1	1	1	0	0	0	1	1	0		1	1	1	155245	0	511	0
				HG006	1	1	1	1	1	1	1	1	1	0	0	0	1	1	0		1	1	1	1164118	0	265	0
			GARFIELD	HG001	0.772902	0.999836	0.000770845	0.872085	0.772902	0.0310297	0.931655	0.00378769	0.00189919	0.000135105	0.127844	0.326353	0.673647	0.872156	525.541	2.72061	0.872156	0.673647	0.999865	1383917	187	386	202859
				HG003	0.843607	0.999339	0.00643086	0.886698	0.843607	0.0990674	0.939839	0.0289811	0.0147578	0.000476408	0.113119	0.199667	0.800333	0.886881	66.7609	1.82452	0.886881	0.800333	0.999524	251765	120	481	32112
				HG004	0.834498	0.998912	0.00951294	0.883934	0.834498	0.118612	0.938223	0.0424788	0.0218303	0.000800658	0.11574	0.215264	0.784736	0.88426	44.808	1.65136	0.88426	0.784736	0.999199	137277	110	401	17968
				HG006	0.853038	0.999933	0.000737177	0.890965	0.853038	0.0341517	0.942327	0.00339113	0.0016991	4.724e-05	0.109018	0.184906	0.815094	0.890982	587.546	2.76904	0.890982	0.815094	0.999953	1037208	49	216	126910
			Hard Filter	HG001	1	1	1	1	1	1	1	1	1	0	0	0	1	1	0		1	1	1	1586776	0	573	0
				HG003	1	1	1	1	1	1	1	1	1	0	0	0	1	1	0		1	1	1	283877	0	601	0
				HG004	1	1	1	1	1	1	1	1	1	0	0	0	1	1	0		1	1	1	155245	0	511	0
				HG006	1	1	1	1	1	1	1	1	1	0	0	0	1	1	0		1	1	1	1164118	0	265	0
			VEF	HG001	0.773986	0.999837	0.532204	0.999816	0.773986	0.704109	0.999908	0.682609	0.904899	0.000163201	2.07969e-05	0.452007	0.547993	0.999979	0.105096	-0.978416	0.999979	0.547993	0.999837	1586743	259	314	33
				HG003	0.847738	0.999356	0.69029	0.999325	0.847738	0.824845	0.999662	0.81323	0.978923	0.000644251	3.17039e-05	0.304493	0.695507	0.999968	0.0215311	-1.66693	0.999968	0.695507	0.999356	283868	183	418	9
				HG004	0.860069	0.99908	0.718037	0.999063	0.860069	0.844779	0.99953	0.834467	0.991914	0.000920295	1.93243e-05	0.279843	0.720157	0.999981	0.00815217	-2.08873	0.999981	0.720157	0.99908	155242	143	368	3
				HG006	0.84905	0.999931	0.678351	0.999918	0.84905	0.803551	0.999959	0.795699	0.925	6.87177e-05	1.28853e-05	0.301887	0.698113	0.999987	0.0810811	-1.09108	0.999987	0.698113	0.999931	1164103	80	185	15
			VQSR	HG001	1	1	1	1	1	1	1	1	1	0	0	0	1	1	0		1	1	1	1586776	0	573	0
				HG003	1	1	1	1	1	1	1	1	1	0	0	0	1	1	0		1	1	1	283877	0	601	0
				HG004	1	1	1	1	1	1	1	1	1	0	0	0	1	1	0		1	1	1	155245	0	511	0
				HG006	1	1	1	1	1	1	1	1	1	0	0	0	1	1	0		1	1	1	1164118	0	265	0
		Hard-to-Detect	FVC	HG001	0.589465	0.999414	0.158284	0.999249	0.589465	0.279341	0.999624	0.254013	0.436688	0.000585973	0.000164978	0.820905	0.179095	0.999835	1.28996	0.110577	0.999835	0.179095	0.999414	2102959	1233	269	347
				HG003	0.641338	0.999638	0.252306	0.999529	0.641338	0.400585	0.999765	0.377593	0.56804	0.000362148	0.000108609	0.717216	0.282784	0.999891	0.76044	-0.118935	0.999891	0.282784	0.999638	3185387	1154	455	346
				HG004	0.614557	0.999707	0.203412	0.999622	0.614557	0.340116	0.999811	0.315335	0.50519	0.00029306	8.53692e-05	0.770801	0.229199	0.999915	0.979452	-0.00901682	0.999915	0.229199	0.999707	3349869	982	292	286
				HG006	0.614467	0.999758	0.186265	0.999642	0.614467	0.295053	0.999821	0.285963	0.38051	0.000241638	0.000116894	0.77095	0.22905	0.999883	1.62805	0.211667	0.999883	0.22905	0.999758	2283855	552	164	267
			Frequency	HG001	0.737894	0.999626	0.011942	0.985421	0.737894	0.106051	0.992654	0.0457726	0.0240076	0.000369308	0.0142257	0.509987	0.490013	0.985774	40.6535	1.6091	0.985774	0.490013	0.999631	2073385	766	736	29921
				HG003	0.700134	0.999697	0.0181346	0.994129	0.700134	0.118645	0.997055	0.065238	0.0354699	0.000301679	0.00557391	0.594158	0.405842	0.994426	27.193	1.43446	0.994426	0.405842	0.999698	3167976	956	653	17757
				HG004	0.671634	0.99975	0.0146458	0.995297	0.671634	0.099027	0.997643	0.0532228	0.0288168	0.000249097	0.00445651	0.652276	0.347724	0.995543	33.702	1.52766	0.995543	0.347724	0.999751	3335225	831	443	14930
				HG006	0.741252	0.999838	0.00979563	0.992122	0.741252	0.0966383	0.996045	0.0375381	0.0195163	0.000161016	0.00772025	0.509777	0.490223	0.99228	50.2393	1.70104	0.99228	0.490223	0.999839	2266488	365	351	17634
			GARFIELD	HG001	0.756654	0.999653	0.000666538	0.725071	0.756654	0.0306867	0.840524	0.00407545	0.00204301	0.000208488	0.274974	0.211718	0.788282	0.725026	488.475	2.68884	0.725026	0.788282	0.999792	1524952	318	1184	578354
				HG003	0.826207	0.999825	0.000776791	0.787941	0.826207	0.0358284	0.881337	0.00409909	0.00205442	8.68435e-05	0.212098	0.135488	0.864512	0.787902	485.756	2.68642	0.787902	0.864512	0.999913	2510046	218	1391	675687
				HG004	0.837141	0.999876	0.00060503	0.788133	0.837141	0.0321497	0.881471	0.00316995	0.00158782	5.49162e-05	0.211904	0.113815	0.886185	0.788096	628.796	2.79851	0.788096	0.886185	0.999945	2640244	145	1129	709911
				HG006	0.833078	0.999895	0.000434552	0.759777	0.833078	0.0275885	0.863448	0.00235928	0.00118117	3.86081e-05	0.240269	0.0935754	0.906425	0.759731	845.615	2.92717	0.759731	0.906425	0.999961	1735318	67	649	548804
			Hard Filter	HG001	0.410823	0.99916	-6.52514e-05	0.0245946	0.410823	-0.0310122	0.0469497	0.00116569	0.000583271	0.00597566	0.975957	0.202397	0.797603	0.0240426	1713.47	3.23388	0.0240426	0.797603	0.994024	50569	304	1198	2052737
				HG003	0.481492	0.999477	-9.37371e-06	0.00324314	0.481492	-0.0157961	0.00550431	0.000971669	0.00048608	0.00722674	0.99724	0.0397763	0.960224	0.0027598	2056.27	3.31308	0.0027598	0.960224	0.992773	8792	64	1545	3176941
				HG004	0.473197	0.9996	-1.02144e-05	0.00248193	0.473197	-0.0225912	0.00423847	0.000719171	0.000359723	0.00988032	0.997876	0.05573	0.94427	0.00212378	2778.92	3.44388	0.00212378	0.94427	0.99012	7115	71	1203	3343040
				HG006	0.438556	0.999648	-1.95338e-05	0.0142505	0.438556	-0.0184976	0.0275818	0.000548477	0.000274326	0.00305868	0.986016	0.136872	0.863128	0.0139844	3644.3	3.56161	0.0139844	0.863128	0.996941	31942	98	618	2252180
			VEF	HG001	0.537765	0.99934	0.0560068	0.998971	0.537765	0.0980503	0.999485	0.0952779	0.127946	0.000659722	0.000369418	0.924101	0.0758988	0.999631	6.81579	0.833516	0.999631	0.0758988	0.99934	2102529	1388	114	777
				HG003	0.615467	0.999612	0.170035	0.999346	0.615467	0.265082	0.999673	0.262898	0.304668	0.000388246	0.000266501	0.7688	0.2312	0.999733	2.28226	0.358365	0.999733	0.2312	0.999612	3184884	1237	372	849
				HG004	0.598375	0.999695	0.127656	0.999428	0.598375	0.207443	0.999714	0.207438	0.219023	0.000305347	0.000267152	0.802983	0.197017	0.999733	3.56574	0.552149	0.999733	0.197017	0.999695	3349260	1023	251	895
				HG006	0.575924	0.999734	0.0616346	0.999348	0.575924	0.129079	0.999674	0.127709	0.10999	0.00026578	0.000386144	0.847765	0.152235	0.999614	8.09174	0.908042	0.999614	0.152235	0.999734	2283240	607	109	882
			VQSR	HG001	0.563627	0.999377	0.000676615	0.93232	0.563627	0.0135686	0.96497	0.00408283	0.00206308	0.000616318	0.0671533	0.805593	0.194407	0.932847	483.712	2.68459	0.932847	0.194407	0.999384	1962062	1210	292	141244
				HG003	0.666012	0.999663	0.00271052	0.96876	0.666012	0.042963	0.984129	0.0115942	0.00589119	0.000331907	0.0309339	0.637042	0.362958	0.969066	168.745	2.22723	0.969066	0.362958	0.999668	3087186	1025	584	98547
				HG004	0.683054	0.999759	0.00213304	0.967149	0.683054	0.0400836	0.983297	0.00914368	0.00462487	0.000236304	0.0326352	0.601256	0.398744	0.967365	215.222	2.33289	0.967365	0.398744	0.999764	3240822	766	508	109333
				HG006	0.601502	0.99975	0.000605087	0.9472	0.601502	0.0160887	0.972882	0.00302464	0.00152132	0.000246241	0.0525834	0.744413	0.255587	0.947417	656.322	2.81712	0.947417	0.255587	0.999754	2164015	533	183	120107
50x	GATK	Easy-to-Detect	FVC	HG001	0.987555	0.999981	0.963714	0.999963	0.987555	0.975824	0.999981	0.975842	0.976557	1.91449e-05	1.80188e-05	0.024872	0.975128	0.999982	0.024006	-1.61968	0.999982	0.975128	0.999981	3551785	68	2666	64
				HG003	0.991941	0.999979	0.97332	0.99995	0.991941	0.981222	0.999975	0.981243	0.978589	2.1206e-05	2.83741e-05	0.0160888	0.983911	0.999972	0.0218793	-1.65997	0.999972	0.983911	0.999979	3348033	71	4342	95
				HG004	0.991231	0.999979	0.956035	0.999916	0.991231	0.965055	0.999958	0.964942	0.947977	2.06521e-05	6.37236e-05	0.0174738	0.982526	0.999936	0.054878	-1.2606	0.999936	0.982526	0.999979	3389422	70	3936	216
				HG006	0.995977	0.999995	0.461882	0.999386	0.995977	0.690268	0.999693	0.647385	0.480339	4.22873e-06	0.00061038	0.00743494	0.992565	0.99939	1.08186	0.0341718	0.99939	0.992565	0.999996	3310669	14	1869	2022
			Frequency	HG001	1	1	1	1	1	1	1	1	1	0	0	0	1	1	0		1	1	1	3551849	0	2734	0
				HG003	1	1	1	1	1	1	1	1	1	0	0	0	1	1	0		1	1	1	3348128	0	4413	0
				HG004	1	1	1	1	1	1	1	1	1	0	0	0	1	1	0		1	1	1	3389638	0	4006	0
				HG006	1	1	1	1	1	1	1	1	1	0	0	0	1	1	0		1	1	1	3312691	0	1883	0
			GARFIELD	HG001	0.82276	0.999727	0.0354701	0.992734	0.82276	0.20741	0.996352	0.121377	0.0669117	0.00026928	0.00700424	0.347476	0.652524	0.992996	13.9451	1.14442	0.992996	0.652524	0.999731	3526971	950	1784	24878
				HG003	0.921369	0.999793	0.0310253	0.981939	0.921369	0.223748	0.990877	0.111467	0.0595924	0.000186998	0.017901	0.139361	0.860639	0.982099	15.7807	1.19813	0.982099	0.860639	0.999813	3288193	615	3798	59935
				HG004	0.933759	0.999843	0.0290366	0.982231	0.933759	0.220021	0.991026	0.10523	0.0559403	0.000138128	0.0176547	0.114828	0.885172	0.982345	16.8762	1.22727	0.982345	0.885172	0.999862	3329795	460	3546	59843
				HG006	0.862604	0.999844	0.00873425	0.976273	0.862604	0.112884	0.987989	0.0346157	0.0177174	0.000146214	0.023598	0.251195	0.748805	0.976402	55.4418	1.74384	0.976402	0.748805	0.999854	3234518	473	1410	78173
			Hard Filter	HG001	1	1	1	1	1	1	1	1	1	0	0	0	1	1	0		1	1	1	3551849	0	2734	0
				HG003	1	1	1	1	1	1	1	1	1	0	0	0	1	1	0		1	1	1	3348128	0	4413	0
				HG004	1	1	1	1	1	1	1	1	1	0	0	0	1	1	0		1	1	1	3389638	0	4006	0
				HG006	1	1	1	1	1	1	1	1	1	0	0	0	1	1	0		1	1	1	3312691	0	1883	0
			VEF	HG001	0.974933	0.999961	0.93547	0.999938	0.974933	0.959381	0.999969	0.959365	0.96903	3.85709e-05	2.33681e-05	0.0501097	0.94989	0.999977	0.03196	-1.49539	0.999977	0.94989	0.999961	3551766	137	2597	83
				HG003	0.969997	0.999921	0.874643	0.999738	0.969997	0.90475	0.999869	0.904217	0.870907	7.88583e-05	0.000183685	0.0598232	0.940177	0.999816	0.148228	-0.829068	0.999816	0.940177	0.999921	3347513	264	4149	615
				HG004	0.969443	0.999928	0.758332	0.999474	0.969443	0.815958	0.999736	0.808204	0.709197	7.17166e-05	0.000455211	0.060659	0.939341	0.999545	0.410045	-0.387168	0.999545	0.939341	0.999928	3388095	243	3763	1543
				HG006	0.980561	0.999978	0.425833	0.999337	0.980561	0.664983	0.999668	0.622444	0.460112	2.17481e-05	0.000641472	0.0382369	0.961763	0.999359	1.17338	0.0694405	0.999359	0.961763	0.999978	3310566	72	1811	2125
			VQSR	HG001	1	1	1	1	1	1	1	1	1	0	0	0	1	1	0		1	1	1	3551849	0	2734	0
				HG003	1	1	1	1	1	1	1	1	1	0	0	0	1	1	0		1	1	1	3348128	0	4413	0
				HG004	1	1	1	1	1	1	1	1	1	0	0	0	1	1	0		1	1	1	3389638	0	4006	0
				HG006	1	1	1	1	1	1	1	1	1	0	0	0	1	1	0		1	1	1	3312691	0	1883	0
		Hard-to-Detect	FVC	HG001	0.876438	0.991547	0.715604	0.988357	0.876438	0.808949	0.993992	0.812556	0.877561	0.00836228	0.00364235	0.243482	0.756518	0.996358	0.139522	-0.855357	0.996358	0.756518	0.991638	137321	1158	3598	502
				HG003	0.916536	0.992186	0.739022	0.981996	0.916536	0.800355	0.990553	0.809003	0.776303	0.00737911	0.0115068	0.155421	0.844579	0.988493	0.288158	-0.54037	0.988493	0.844579	0.992621	114340	850	4619	1331
				HG004	0.914687	0.992443	0.658287	0.974884	0.914687	0.73671	0.986796	0.743399	0.661255	0.00685554	0.0194718	0.151153	0.848847	0.980528	0.512277	-0.290496	0.980528	0.848847	0.993144	108216	747	4195	2149
				HG006	0.909418	0.996199	0.274576	0.96607	0.909418	0.542872	0.982428	0.508959	0.363166	0.00325271	0.0314854	0.149679	0.850321	0.968515	1.75356	0.243921	0.968515	0.850321	0.996747	128703	420	2386	4184
			Frequency	HG001	0.614907	0.974115	0.0556287	0.907784	0.614907	0.153036	0.951149	0.178866	0.127221	0.0253116	0.0712798	0.698907	0.301093	0.92872	6.86034	0.836345	0.92872	0.301093	0.974688	127999	3324	1432	9824
				HG003	0.562153	0.960244	0.0531865	0.910203	0.562153	0.107951	0.952588	0.152936	0.133189	0.0394403	0.0552515	0.820442	0.179558	0.944748	6.50815	0.813457	0.944748	0.179558	0.96056	109280	4487	982	6391
				HG004	0.584376	0.964117	0.0657393	0.911827	0.584376	0.138936	0.953407	0.180279	0.149846	0.035458	0.0574729	0.773776	0.226224	0.942527	5.67352	0.753853	0.942527	0.226224	0.964542	104022	3824	1118	6343
				HG006	0.628046	0.984536	0.0556186	0.938014	0.628046	0.161372	0.967807	0.168956	0.116883	0.0151973	0.0486127	0.695296	0.304704	0.951387	7.55556	0.878266	0.951387	0.304704	0.984803	126427	1951	855	6460
			GARFIELD	HG001	0.637381	0.975638	0.0120946	0.609985	0.637381	0.100664	0.750869	0.102373	0.0554429	0.018563	0.391974	0.333263	0.666737	0.608026	17.0366	1.23138	0.608026	0.666737	0.981437	83800	1585	3171	54023
				HG003	0.720848	0.974577	0.0246323	0.589161	0.720848	0.184582	0.728102	0.159833	0.0880449	0.0109096	0.423909	0.134394	0.865606	0.576091	10.3578	1.01527	0.576091	0.865606	0.98909	66637	735	4734	49034
				HG004	0.697849	0.973888	0.0197538	0.564051	0.697849	0.160674	0.707748	0.14236	0.0777343	0.0124925	0.448494	0.155807	0.844193	0.551506	11.8643	1.07424	0.551506	0.844193	0.987508	60867	770	4172	49498
				HG006	0.640169	0.985061	0.00629474	0.534368	0.640169	0.0798805	0.690266	0.0624972	0.0326062	0.00984473	0.470196	0.249465	0.750535	0.529804	29.669	1.4723	0.529804	0.750535	0.990155	70404	700	2106	62483
			Hard Filter	HG001	0.677792	0.978284	0.0288092	0.77975	0.677792	0.152949	0.873552	0.146913	0.084355	0.0185661	0.212962	0.431455	0.568545	0.787038	10.8547	1.03562	0.787038	0.568545	0.981434	108472	2052	2704	29351
				HG003	0.658046	0.968731	0.0355277	0.777786	0.658046	0.157262	0.871571	0.17621	0.105814	0.0275731	0.210329	0.473578	0.526422	0.789671	8.4505	0.926883	0.789671	0.526422	0.972427	91342	2590	2879	24329
				HG004	0.670838	0.971422	0.0360251	0.777637	0.670838	0.165207	0.871477	0.175987	0.104608	0.0247271	0.21235	0.445973	0.554027	0.78765	8.55953	0.93245	0.78765	0.554027	0.975273	86929	2204	2738	23436
				HG006	0.690673	0.987127	0.0156487	0.740561	0.690673	0.122939	0.848649	0.0923997	0.0498027	0.0101694	0.257286	0.361368	0.638632	0.742714	19.0792	1.28056	0.742714	0.638632	0.989831	98697	1014	1792	34190
			VEF	HG001	0.828741	0.988321	0.610314	0.983665	0.828741	0.725899	0.991578	0.730221	0.813	0.0115644	0.00526037	0.337258	0.662742	0.99474	0.230013	-0.638248	0.99474	0.662742	0.988436	137098	1604	3152	725
				HG003	0.847831	0.985836	0.551286	0.967393	0.847831	0.649672	0.982863	0.664857	0.620231	0.0135077	0.0207399	0.283598	0.716402	0.97926	0.612302	-0.213034	0.97926	0.716402	0.986492	113272	1551	3918	2399
				HG004	0.848753	0.986682	0.321676	0.942649	0.848753	0.525438	0.969473	0.527204	0.407629	0.0118104	0.048548	0.253946	0.746054	0.951452	1.45321	0.16233	0.951452	0.746054	0.98819	105007	1255	3687	5358
				HG006	0.844491	0.993488	0.127795	0.939002	0.844491	0.38135	0.968033	0.335874	0.216734	0.00565711	0.0569205	0.254098	0.745902	0.943079	3.61395	0.557982	0.943079	0.745902	0.994343	125323	713	2093	7564
			VQSR	HG001	0.405335	0.960881	-0.00365525	0.126246	0.405335	-0.107547	0.190409	0.0510363	0.0264774	0.0875685	0.893704	0.295627	0.704373	0.106296	36.7681	1.56547	0.106296	0.704373	0.912431	14650	1406	3350	123173
				HG003	0.489552	0.953958	-0.000594368	0.197854	0.489552	-0.0115539	0.28679	0.083577	0.0440611	0.0504496	0.831099	0.189797	0.810203	0.168901	21.6958	1.33638	0.168901	0.810203	0.94955	19537	1038	4431	96134
				HG004	0.472362	0.954903	-0.00149754	0.19919	0.472362	-0.0294022	0.29325	0.0762497	0.0401078	0.0557472	0.826421	0.228855	0.771145	0.173579	23.9328	1.37899	0.173579	0.771145	0.944253	19157	1131	3811	91208
				HG006	0.35658	0.973774	-0.00346299	0.135047	0.35658	-0.120818	0.221285	0.0273316	0.0139912	0.0648797	0.87451	0.412331	0.587669	0.12549	70.4736	1.84803	0.12549	0.587669	0.93512	16676	1157	1649	116211
	Mutect2	Easy-to-Detect	FVC	HG001	0.989129	0.999962	0.95211	0.99987	0.989129	0.963006	0.999935	0.962951	0.948029	3.74878e-05	9.28624e-05	0.02165	0.97835	0.999907	0.0548198	-1.26106	0.999907	0.97835	0.999963	3521012	132	5965	327
				HG003	0.99483	0.999977	0.975853	0.999913	0.99483	0.981012	0.999957	0.981017	0.972463	2.32664e-05	6.34514e-05	0.0102763	0.989724	0.999937	0.0283172	-1.54795	0.999937	0.989724	0.999977	3309412	77	7416	210
				HG004	0.993623	0.999969	0.971556	0.999891	0.993623	0.977897	0.999945	0.977907	0.968668	3.10619e-05	7.82485e-05	0.0126767	0.987323	0.999922	0.0323457	-1.49018	0.999922	0.987323	0.999969	3348044	104	8100	262
				HG006	0.994277	0.99998	0.956596	0.999868	0.994277	0.963156	0.999934	0.962894	0.938431	1.97236e-05	0.000112869	0.0113339	0.988666	0.999887	0.0656085	-1.18304	0.999887	0.988666	0.99998	3295485	65	5670	372
			Frequency	HG001	1	1	1	1	1	1	1	1	1	0	0	0	1	1	0		1	1	1	3521339	0	6097	0
				HG003	1	1	1	1	1	1	1	1	1	0	0	0	1	1	0		1	1	1	3309622	0	7493	0
				HG004	1	1	1	1	1	1	1	1	1	0	0	0	1	1	0		1	1	1	3348306	0	8204	0
				HG006	1	1	1	1	1	1	1	1	1	0	0	0	1	1	0		1	1	1	3295857	0	5735	0
			GARFIELD	HG001	0.831474	0.999417	0.317917	0.997618	0.831474	0.507666	0.998806	0.491064	0.389337	0.000581173	0.00180528	0.335247	0.664753	0.998195	1.56847	0.195476	0.998195	0.664753	0.999419	3514982	2044	4053	6357
				HG003	0.823897	0.999203	0.512938	0.998264	0.823897	0.627409	0.99913	0.627955	0.608462	0.000795376	0.000945123	0.351261	0.648739	0.999055	0.643489	-0.191459	0.999055	0.648739	0.999205	3306494	2632	4861	3128
				HG004	0.817561	0.999107	0.486097	0.997961	0.817561	0.603787	0.998978	0.604027	0.57489	0.00089143	0.00115282	0.363725	0.636275	0.998847	0.739464	-0.131083	0.998847	0.636275	0.999109	3344446	2984	5220	3860
				HG006	0.872056	0.999555	0.322415	0.997555	0.872056	0.540247	0.998774	0.51455	0.392677	0.00044246	0.00200798	0.25388	0.74612	0.997992	1.54662	0.189384	0.997992	0.74612	0.999558	3289239	1456	4279	6618
			Hard Filter	HG001	1	1	1	1	1	1	1	1	1	0	0	0	1	1	0		1	1	1	3521339	0	6097	0
				HG003	1	1	1	1	1	1	1	1	1	0	0	0	1	1	0		1	1	1	3309622	0	7493	0
				HG004	1	1	1	1	1	1	1	1	1	0	0	0	1	1	0		1	1	1	3348306	0	8204	0
				HG006	1	1	1	1	1	1	1	1	1	0	0	0	1	1	0		1	1	1	3295857	0	5735	0
			VEF	HG001	0.979498	0.999929	0.868495	0.999603	0.979498	0.89493	0.999801	0.892977	0.835213	7.04459e-05	0.000327716	0.0406757	0.959324	0.999672	0.197299	-0.704876	0.999672	0.959324	0.99993	3520185	248	5849	1154
				HG003	0.978615	0.999903	0.915884	0.999708	0.978615	0.93681	0.999854	0.936737	0.916922	9.63953e-05	0.000196397	0.0425731	0.957427	0.999804	0.090605	-1.04285	0.999804	0.957427	0.999904	3308972	319	7174	650
				HG004	0.974222	0.999874	0.902464	0.999637	0.974222	0.927375	0.999818	0.92732	0.906898	0.000125749	0.000238628	0.0513164	0.948684	0.999761	0.10266	-0.9886	0.999761	0.948684	0.999874	3347507	421	7783	799
				HG006	0.974825	0.999912	0.86635	0.999607	0.974825	0.895082	0.999803	0.893701	0.843735	8.70981e-05	0.000306142	0.0500436	0.949956	0.999694	0.185206	-0.732346	0.999694	0.949956	0.999913	3294848	287	5448	1009
			VQSR	HG001	1	1	1	1	1	1	1	1	1	0	0	0	1	1	0		1	1	1	3521339	0	6097	0
				HG003	1	1	1	1	1	1	1	1	1	0	0	0	1	1	0		1	1	1	3309622	0	7493	0
				HG004	1	1	1	1	1	1	1	1	1	0	0	0	1	1	0		1	1	1	3348306	0	8204	0
				HG006	1	1	1	1	1	1	1	1	1	0	0	0	1	1	0		1	1	1	3295857	0	5735	0
		Hard-to-Detect	FVC	HG001	0.960951	0.971944	0.920772	0.977135	0.960951	0.942041	0.984485	0.956553	0.989804	0.0271847	0.00356139	0.0745362	0.925464	0.996439	0.0103011	-1.98712	0.996439	0.925464	0.972815	144931	4050	50286	518
				HG003	0.972021	0.967967	0.94609	0.975917	0.972021	0.949275	0.980506	0.968501	0.982755	0.0282168	0.0106132	0.0453454	0.954655	0.989387	0.0175481	-1.75577	0.989387	0.954655	0.971783	130045	3776	79496	1395
				HG004	0.972283	0.967532	0.947173	0.975562	0.972283	0.948908	0.979931	0.968761	0.98135	0.0280788	0.0119256	0.0435091	0.956491	0.988074	0.0190039	-1.72116	0.988074	0.956491	0.971921	127345	3679	80878	1537
				HG006	0.969214	0.978042	0.93682	0.981098	0.969214	0.95193	0.987141	0.96434	0.986372	0.0207457	0.0048433	0.0567297	0.94327	0.995157	0.0138163	-1.85961	0.995157	0.94327	0.979254	129241	2738	45526	629
			Frequency	HG001	0.911266	0.939711	0.812871	0.938053	0.911266	0.841144	0.957983	0.882158	0.913921	0.0537428	0.0299968	0.147471	0.852529	0.970003	0.0941865	-1.02601	0.970003	0.852529	0.946257	141086	8013	46323	4363
				HG003	0.890559	0.901098	0.790649	0.880533	0.890559	0.764029	0.896574	0.858603	0.793568	0.0462543	0.154131	0.0647517	0.935248	0.845869	0.260131	-0.584808	0.845869	0.935248	0.953746	111181	5392	77880	20259
				HG004	0.902678	0.909063	0.820307	0.894869	0.902678	0.791156	0.908571	0.876337	0.82054	0.0433316	0.134922	0.059723	0.940277	0.865078	0.21871	-0.660131	0.865078	0.940277	0.956668	111493	5050	79507	17389
				HG006	0.926219	0.949073	0.847412	0.952777	0.926219	0.878764	0.968142	0.908785	0.953296	0.047393	0.0158081	0.131755	0.868245	0.984192	0.0489918	-1.30988	0.984192	0.868245	0.952607	127817	6359	41905	2053
			GARFIELD	HG001	0.441625	0.706064	-0.0551825	0.51605	0.441625	-0.108008	0.645353	0.238357	0.208365	0.308287	0.395183	0.721566	0.278434	0.604817	3.79926	0.579699	0.604817	0.278434	0.691713	87970	39207	15129	57479
				HG003	0.466594	0.596833	-0.0658263	0.53127	0.466594	-0.0786918	0.663504	0.227827	0.315464	0.408147	0.245108	0.821705	0.178295	0.754892	2.16993	0.336446	0.754892	0.178295	0.591853	99223	68425	14847	32217
				HG004	0.458088	0.584649	-0.0827366	0.515712	0.458088	-0.0972402	0.647176	0.228093	0.309444	0.422248	0.264436	0.819388	0.180612	0.735564	2.2316	0.348616	0.735564	0.180612	0.577752	94801	69285	15272	34081
				HG006	0.423642	0.70079	-0.0738978	0.511761	0.423642	-0.143017	0.647844	0.204267	0.182898	0.316832	0.384007	0.76871	0.23129	0.615993	4.46753	0.650067	0.615993	0.23129	0.683168	79999	37101	11163	49871
			Hard Filter	HG001	0.471446	0.716924	-0.0509668	0.64164	0.471446	-0.0732716	0.77436	0.129787	0.191109	0.285118	0.155367	0.901741	0.098259	0.844633	4.23263	0.62661	0.844633	0.098259	0.714882	122851	48997	5339	22598
				HG003	0.431172	0.581422	-0.13937	0.524726	0.431172	-0.225175	0.68603	0.0225664	0.0557475	0.424081	0.151803	0.985854	0.0141464	0.848197	16.938	1.22886	0.848197	0.0141464	0.575919	111487	82094	1178	19953
				HG004	0.430699	0.572697	-0.141113	0.517183	0.430699	-0.228067	0.679381	0.0228518	0.0576417	0.432921	0.152853	0.985749	0.0142507	0.847147	16.3485	1.21348	0.847147	0.0142507	0.567079	109182	83352	1205	19700
				HG006	0.459329	0.713405	-0.0710603	0.629414	0.459329	-0.101992	0.765703	0.114073	0.161905	0.289787	0.1694	0.911943	0.0880574	0.8306	5.17647	0.714034	0.8306	0.0880574	0.710213	107870	44014	4250	22000
			VEF	HG001	0.936645	0.955253	0.871365	0.96266	0.936645	0.904995	0.974842	0.927607	0.981155	0.0433036	0.00631149	0.120399	0.879601	0.993689	0.0192074	-1.71653	0.993689	0.879601	0.956696	144531	6542	47794	918
				HG003	0.932482	0.92365	0.867648	0.944176	0.932482	0.883124	0.955742	0.924428	0.973146	0.0714808	0.0153911	0.119644	0.880356	0.984609	0.0275955	-1.55916	0.984609	0.880356	0.928519	129417	9963	73309	2023
				HG004	0.925477	0.914042	0.854702	0.936928	0.925477	0.868959	0.949435	0.916202	0.967171	0.0798264	0.0193821	0.129664	0.870336	0.980618	0.0339434	-1.46924	0.980618	0.870336	0.920174	126384	10964	73593	2498
				HG006	0.943673	0.960327	0.885152	0.966306	0.943673	0.914039	0.97726	0.93499	0.979596	0.0380611	0.00692231	0.105731	0.894269	0.993078	0.020829	-1.68133	0.993078	0.894269	0.961939	128971	5103	43161	899
			VQSR	HG001	0.19139	0.700349	-0.121248	0.126521	0.19139	-0.666274	0.0757285	0.172022	0.115887	0.835113	0.950849	0.666372	0.333628	0.0491512	7.62908	0.882472	0.0491512	0.333628	0.164887	7149	36208	18128	138300
				HG003	0.233677	0.549012	-0.212528	0.227491	0.233677	-0.527171	0.24622	0.207807	0.172515	0.694268	0.793898	0.738748	0.261252	0.206102	4.7966	0.680933	0.206102	0.261252	0.305732	27090	61517	21755	104350
				HG004	0.231004	0.54384	-0.216842	0.221684	0.231004	-0.537281	0.224083	0.21927	0.181934	0.718507	0.813876	0.724115	0.275885	0.186124	4.49648	0.652873	0.186124	0.275885	0.281493	23988	61229	23328	104894
				HG006	0.157627	0.706257	-0.13221	0.102647	0.157627	-0.73095	0.0575997	0.143585	0.0968313	0.877104	0.962385	0.72236	0.27764	0.0376145	9.32724	0.969753	0.0376145	0.27764	0.122896	4885	34864	13400	124985
	Varscan2	Easy-to-Detect	FVC	HG001	0.999091	0.999977	0.996019	0.999922	0.999091	0.996861	0.999961	0.9969	0.995564	2.23179e-05	5.63651e-05	0.001761	0.998239	0.999944	0.0044555	-2.3511	0.999944	0.998239	0.999978	3494875	78	44215	197
				HG003	0.999756	0.999982	0.998985	0.999944	0.999756	0.999179	0.999971	0.999208	0.998862	1.62524e-05	4.1533e-05	0.000445765	0.999554	0.999958	0.00113969	-2.94321	0.999958	0.999554	0.999984	3322525	54	121086	138
				HG004	0.999652	0.999969	0.997676	0.999825	0.999652	0.997858	0.999909	0.997948	0.996437	2.3845e-05	0.000158548	0.000537367	0.999463	0.999841	0.00357541	-2.44667	0.999841	0.999463	0.999976	3354916	80	148794	532
				HG006	0.99929	0.99998	0.996977	0.999936	0.99929	0.997632	0.999968	0.997664	0.996704	1.89191e-05	4.54657e-05	0.00137411	0.998626	0.999955	0.00330685	-2.48059	0.999955	0.998626	0.999981	3277050	62	45058	149
			Frequency	HG001	1	1	1	1	1	1	1	1	1	0	0	0	1	1	0		1	1	1	3495072	0	44293	0
				HG003	1	1	1	1	1	1	1	1	1	0	0	0	1	1	0		1	1	1	3322663	0	121140	0
				HG004	1	1	1	1	1	1	1	1	1	0	0	0	1	1	0		1	1	1	3355448	0	148874	0
				HG006	1	1	1	1	1	1	1	1	1	0	0	0	1	1	0		1	1	1	3277199	0	45120	0
			GARFIELD	HG001	0.942085	0.998534	0.819112	0.996692	0.942085	0.868671	0.998325	0.870202	0.854887	0.00144441	0.00190611	0.113923	0.886077	0.998094	0.169745	-0.770202	0.998094	0.886077	0.998556	3488410	5046	39247	6662
				HG003	0.887963	0.991898	0.763659	0.990965	0.887963	0.85856	0.995334	0.858186	0.958063	0.00806866	0.00124027	0.222833	0.777167	0.99876	0.0437724	-1.3588	0.99876	0.777167	0.991931	3318542	26994	94146	4121
				HG004	0.884041	0.989817	0.757964	0.988977	0.884041	0.855888	0.994269	0.855703	0.963873	0.0101421	0.00127941	0.230638	0.769362	0.998721	0.037481	-1.42619	0.998721	0.769362	0.989858	3351155	34336	114538	4293
				HG006	0.953612	0.998725	0.840866	0.996734	0.953612	0.881912	0.998344	0.883194	0.858557	0.00124995	0.00206243	0.0907137	0.909286	0.997938	0.164745	-0.783187	0.997938	0.909286	0.99875	3270440	4093	41027	6759
			Hard Filter	HG001	1	1	1	1	1	1	1	1	1	0	0	0	1	1	0		1	1	1	3495072	0	44293	0
				HG003	1	1	1	1	1	1	1	1	1	0	0	0	1	1	0		1	1	1	3322663	0	121140	0
				HG004	1	1	1	1	1	1	1	1	1	0	0	0	1	1	0		1	1	1	3355448	0	148874	0
				HG006	1	1	1	1	1	1	1	1	1	0	0	0	1	1	0		1	1	1	3277199	0	45120	0
			VEF	HG001	0.995405	0.999884	0.989883	0.999861	0.995405	0.994374	0.99993	0.994437	0.998067	0.000116153	2.432e-05	0.00916623	0.990834	0.999976	0.00193679	-2.71292	0.999976	0.990834	0.999884	3494987	406	43887	85
				HG003	0.99796	0.999851	0.995684	0.999839	0.99796	0.997628	0.999917	0.997709	0.999486	0.000148055	1.86597e-05	0.00406142	0.995939	0.999981	0.000513892	-3.28913	0.999981	0.995939	0.999852	3322601	492	120648	62
				HG004	0.997888	0.999813	0.994694	0.999724	0.997888	0.996602	0.999856	0.996746	0.997611	0.000182674	0.000105798	0.00411758	0.995882	0.999894	0.00239443	-2.6208	0.999894	0.995882	0.999817	3355093	613	148261	355
				HG006	0.995926	0.999888	0.991349	0.999875	0.995926	0.995339	0.999937	0.995396	0.998951	0.000111975	1.43415e-05	0.00813387	0.991866	0.999986	0.00105021	-2.97872	0.999986	0.991866	0.999888	3277152	367	44753	47
			VQSR	HG001	1	1	1	1	1	1	1	1	1	0	0	0	1	1	0		1	1	1	3495072	0	44293	0
				HG003	1	1	1	1	1	1	1	1	1	0	0	0	1	1	0		1	1	1	3322663	0	121140	0
				HG004	1	1	1	1	1	1	1	1	1	0	0	0	1	1	0		1	1	1	3355448	0	148874	0
				HG006	1	1	1	1	1	1	1	1	1	0	0	0	1	1	0		1	1	1	3277199	0	45120	0
		Hard-to-Detect	FVC	HG001	0.964788	0.986183	0.921828	0.984523	0.964788	0.943919	0.990739	0.95293	0.971445	0.0129618	0.00553171	0.0648926	0.935107	0.994468	0.0293947	-1.53173	0.994468	0.935107	0.987038	191821	2519	36299	1067
				HG003	0.986722	0.979779	0.978237	0.986793	0.986722	0.973579	0.987143	0.986423	0.98903	0.0153144	0.0103867	0.0161702	0.98383	0.989613	0.0110919	-1.955	0.989613	0.98383	0.984686	143963	2239	136226	1511
				HG004	0.985845	0.978875	0.977942	0.985855	0.985845	0.971708	0.986015	0.985692	0.986536	0.0148088	0.0131607	0.01515	0.98485	0.986839	0.0136482	-1.86492	0.986839	0.98485	0.985191	146893	2208	143535	1959
				HG006	0.970715	0.98841	0.932081	0.98565	0.970715	0.948647	0.99138	0.957203	0.966443	0.0105253	0.00670713	0.0518622	0.948138	0.993293	0.0347222	-1.45939	0.993293	0.948138	0.989475	168088	1788	32688	1135
			Frequency	HG001	0.72311	0.89985	0.430821	0.892653	0.72311	0.563912	0.938157	0.593691	0.811286	0.0986398	0.0219143	0.531867	0.468133	0.978086	0.232611	-0.63337	0.978086	0.468133	0.90136	188661	20646	18172	4227
				HG003	0.858236	0.791148	0.724571	0.861146	0.858236	0.740428	0.878098	0.838718	0.967214	0.202029	0.0238874	0.25964	0.74036	0.976113	0.0338978	-1.46983	0.976113	0.74036	0.797971	141999	35951	102514	3475
				HG004	0.865656	0.795477	0.739295	0.866838	0.865656	0.75173	0.881225	0.848483	0.97061	0.19789	0.0223443	0.246345	0.753655	0.977656	0.0302804	-1.51884	0.977656	0.753655	0.80211	145526	35903	109840	3326
				HG006	0.74295	0.90532	0.471879	0.900515	0.74295	0.604399	0.942483	0.632007	0.845044	0.0932465	0.0188568	0.495243	0.504757	0.981143	0.18337	-0.736672	0.981143	0.504757	0.906753	166032	17074	17402	3191
			GARFIELD	HG001	0.633898	0.872551	0.0787141	0.649703	0.633898	0.20531	0.757625	0.368525	0.263989	0.106585	0.342333	0.389871	0.610129	0.657667	2.78804	0.445299	0.657667	0.610129	0.893415	126856	15134	23684	66032
				HG003	0.557507	0.543481	0.126996	0.561691	0.557507	0.12235	0.629577	0.46334	0.57498	0.444827	0.27299	0.611996	0.388004	0.72701	0.73919	-0.131244	0.72701	0.388004	0.555173	105761	84740	53725	39713
				HG004	0.556275	0.53574	0.125095	0.558092	0.556275	0.119926	0.624862	0.462405	0.580686	0.452901	0.271605	0.615844	0.384156	0.728395	0.722101	-0.141402	0.728395	0.384156	0.547099	108423	89755	55988	40429
				HG006	0.643503	0.874261	0.0884918	0.660779	0.643503	0.221837	0.766344	0.381216	0.275737	0.104272	0.330381	0.382614	0.617386	0.669619	2.62664	0.4194	0.669619	0.617386	0.895728	113315	13191	21285	55908
			Hard Filter	HG001	0.632172	0.871341	0.181568	0.782461	0.632172	0.253658	0.867868	0.384832	0.365639	0.122235	0.141808	0.593848	0.406152	0.858192	1.73494	0.239283	0.858192	0.406152	0.877765	165535	23052	15766	27353
				HG003	0.52443	0.524869	0.0503293	0.534587	0.52443	0.0862296	0.673254	0.191448	0.626452	0.474273	0.0641283	0.887011	0.112989	0.935872	0.596293	-0.22454	0.935872	0.112989	0.525727	136145	122820	15645	9329
				HG004	0.523832	0.517499	0.0491703	0.528169	0.523832	0.083804	0.666914	0.191316	0.628998	0.481649	0.065152	0.887185	0.112815	0.934848	0.589831	-0.229272	0.934848	0.112815	0.518351	139154	129301	16442	9698
				HG006	0.610445	0.863236	0.147709	0.769272	0.610445	0.212498	0.859647	0.352051	0.335479	0.131055	0.149454	0.629655	0.370345	0.850546	1.98081	0.296843	0.850546	0.370345	0.868945	143932	21708	12768	25291
			VEF	HG001	0.90438	0.963053	0.802091	0.964321	0.90438	0.867936	0.978907	0.884347	0.96767	0.0362284	0.00547468	0.185764	0.814236	0.994525	0.0334103	-1.47612	0.994525	0.814236	0.963772	191832	7211	31607	1056
				HG003	0.943842	0.907888	0.893817	0.944868	0.943842	0.892353	0.948227	0.941044	0.983306	0.0862601	0.0145799	0.0977359	0.902264	0.98542	0.0169772	-1.77013	0.98542	0.902264	0.91374	143353	13533	124932	2121
				HG004	0.938667	0.900398	0.887851	0.939055	0.938667	0.880311	0.941774	0.93607	0.97296	0.0896614	0.0245412	0.0981248	0.901875	0.975459	0.0277917	-1.55608	0.975459	0.901875	0.910339	145199	14301	131442	3653
				HG006	0.902715	0.962077	0.79364	0.960584	0.902715	0.855009	0.976603	0.875018	0.944263	0.0366231	0.00980363	0.184766	0.815234	0.990196	0.0590265	-1.22895	0.990196	0.815234	0.963377	167564	6370	28106	1659
			VQSR	HG001	0.35205	0.817557	-0.0306336	0.136608	0.35205	-0.412986	0.0513105	0.207833	0.122791	0.699194	0.971953	0.323948	0.676052	0.0280474	7.14392	0.853937	0.0280474	0.676052	0.300806	5410	12575	26243	187478
				HG003	0.349381	0.49985	-0.14768	0.341478	0.349381	-0.395271	0.0435121	0.497895	0.396303	0.91496	0.970765	0.330473	0.669527	0.0292355	1.52332	0.182791	0.0292355	0.669527	0.0850396	4253	45759	92706	141221
				HG004	0.355688	0.493242	-0.145456	0.352236	0.355688	-0.382936	0.0426913	0.510512	0.407654	0.915719	0.971415	0.317209	0.682791	0.0285854	1.45306	0.162284	0.0285854	0.682791	0.0842808	4255	46231	99512	144597
				HG006	0.348627	0.817683	-0.0315556	0.133025	0.348627	-0.433835	0.0416857	0.208467	0.123284	0.74497	0.977302	0.325444	0.674556	0.0226979	7.11137	0.851953	0.0226979	0.674556	0.25503	3841	11220	23256	165382
	DeepVariant	Easy-to-Detect	FVC	HG001	0.691358	0.998574	0.382716	0.998575	0.691358	0.618199	0.999287	0.553571	1	0.00142576	0	0.617284	0.382716	1	0		1	0.382716	0.998574	70038	100	62	0
				HG003	0.826291	0.958659	0.652582	0.961638	0.826291	0.790951	0.978893	0.789773	1	0.0413408	0	0.347418	0.652582	1	0		1	0.652582	0.958659	1716	74	139	0
				HG004	0.772222	0.822511	0.544444	0.853571	0.772222	0.669187	0.902613	0.705036	1	0.177489	0	0.455556	0.544444	1	0		1	0.544444	0.822511	380	82	98	0
				HG006	0.783937	0.999071	0.564384	0.999046	0.783937	0.745161	0.999522	0.71875	0.978723	0.000928924	2.65647e-05	0.432099	0.567901	0.999973	0.0217391	-1.66276	0.999973	0.567901	0.999071	37643	35	46	1
			Frequency	HG001	1	1	1	1	1	1	1	1	1	0	0	0	1	1	0		1	1	1	70038	0	162	0
				HG003	1	1	1	1	1	1	1	1	1	0	0	0	1	1	0		1	1	1	1716	0	213	0
				HG004	1	1	1	1	1	1	1	1	1	0	0	0	1	1	0		1	1	1	380	0	180	0
				HG006	1	1	1	1	1	1	1	1	1	0	0	0	1	1	0		1	1	1	37644	0	81	0
			GARFIELD	HG001	0.833719	0.999232	0.0059903	0.870969	0.833719	0.0951045	0.930899	0.0276943	0.0140922	0.000540576	0.128859	0.203704	0.796296	0.871141	69.9612	1.84486	0.871141	0.796296	0.999459	61013	33	129	9025
				HG003	0.880614	0.972867	0.265806	0.835148	0.880614	0.542704	0.898726	0.557103	0.39604	0.00912921	0.177739	0.0610329	0.938967	0.822261	1.525	0.18327	0.822261	0.938967	0.990871	1411	13	200	305
				HG004	0.777193	0.843209	0.399158	0.739286	0.777193	0.517877	0.777439	0.685345	0.559859	0.076087	0.328947	0.116667	0.883333	0.671053	0.786164	-0.104487	0.671053	0.883333	0.923913	255	21	159	125
				HG006	0.924464	0.999675	0.0089816	0.898423	0.924464	0.128992	0.946379	0.0386352	0.0197183	0.000118273	0.10169	0.0493827	0.950617	0.89831	49.7143	1.69648	0.89831	0.950617	0.999882	33816	4	77	3828
			Hard Filter	HG001	1	1	1	1	1	1	1	1	1	0	0	0	1	1	0		1	1	1	70038	0	162	0
				HG003	1	1	1	1	1	1	1	1	1	0	0	0	1	1	0		1	1	1	1716	0	213	0
				HG004	1	1	1	1	1	1	1	1	1	0	0	0	1	1	0		1	1	1	380	0	180	0
				HG006	1	1	1	1	1	1	1	1	1	0	0	0	1	1	0		1	1	1	37644	0	81	0
			VEF	HG001	0.678991	0.998517	0.354682	0.998476	0.678991	0.582963	0.999237	0.520179	0.95082	0.00148277	4.28339e-05	0.641975	0.358025	0.999957	0.0517241	-1.28631	0.999957	0.358025	0.998517	70035	104	58	3
				HG003	0.758216	0.943375	0.516432	0.946604	0.758216	0.697989	0.970863	0.681115	1	0.0566245	0	0.483568	0.516432	1	0		1	0.516432	0.943375	1716	103	110	0
				HG004	0.761111	0.815451	0.522222	0.846429	0.761111	0.652569	0.898345	0.686131	1	0.184549	0	0.477778	0.522222	1	0		1	0.522222	0.815451	380	86	94	0
				HG006	0.759259	0.998965	0.518519	0.998966	0.759259	0.71971	0.999482	0.682927	1	0.00103495	0	0.481481	0.518519	1	0		1	0.518519	0.998965	37644	39	42	0
			VQSR	HG001	1	1	1	1	1	1	1	1	1	0	0	0	1	1	0		1	1	1	70038	0	162	0
				HG003	1	1	1	1	1	1	1	1	1	0	0	0	1	1	0		1	1	1	1716	0	213	0
				HG004	1	1	1	1	1	1	1	1	1	0	0	0	1	1	0		1	1	1	380	0	180	0
				HG006	1	1	1	1	1	1	1	1	1	0	0	0	1	1	0		1	1	1	37644	0	81	0
		Hard-to-Detect	FVC	HG001	0.563169	0.999784	0.110798	0.999724	0.563169	0.206988	0.999862	0.184189	0.339339	0.000215644	6.07542e-05	0.873602	0.126398	0.999939	1.9469	0.289344	0.999939	0.126398	0.999784	3620930	781	113	220
				HG003	0.610481	0.999806	0.175325	0.999703	0.610481	0.277437	0.999852	0.270538	0.34854	0.000193945	0.000102889	0.778935	0.221065	0.999897	1.86911	0.271635	0.999897	0.221065	0.999806	3469388	673	191	357
				HG004	0.599938	0.999806	0.148508	0.999682	0.599938	0.236515	0.999841	0.233356	0.280066	0.000193918	0.00012463	0.8	0.2	0.999875	2.57059	0.410033	0.999875	0.2	0.999806	3505950	680	170	437
				HG006	0.588465	0.999895	0.12101	0.999814	0.588465	0.196685	0.999907	0.19568	0.21875	0.000104947	8.06175e-05	0.822989	0.177011	0.999919	3.57143	0.552842	0.999919	0.177011	0.999895	3410894	358	77	275
			Frequency	HG001	0.618225	0.999812	0.0099852	0.99689	0.618225	0.0681259	0.998442	0.0366031	0.0198166	0.000188301	0.0029231	0.760626	0.239374	0.997077	49.4626	1.69428	0.997077	0.239374	0.999812	3610565	680	214	10585
				HG003	0.635953	0.999819	0.0141097	0.997421	0.635953	0.0864711	0.998709	0.0502864	0.0276804	0.000181107	0.00239931	0.725694	0.274306	0.997601	35.1266	1.54564	0.997601	0.274306	0.999819	3461420	627	237	8325
				HG004	0.64124	0.999826	0.0153856	0.997602	0.64124	0.0919139	0.998799	0.0544126	0.0300808	0.000173754	0.00222537	0.715294	0.284706	0.997775	32.2438	1.50845	0.997775	0.284706	0.999826	3498584	608	242	7803
				HG006	0.669088	0.999916	0.0104986	0.997862	0.669088	0.0834721	0.99893	0.0390038	0.0206877	8.43014e-05	0.00205384	0.65977	0.34023	0.997946	47.3378	1.67521	0.997946	0.34023	0.999916	3404163	287	148	7006
			GARFIELD	HG001	0.744344	0.999874	0.000260389	0.768318	0.744344	0.0181921	0.868955	0.00153251	0.000767071	8.98477e-05	0.23167	0.279642	0.720358	0.76833	1302.66	3.11483	0.76833	0.720358	0.99991	2782237	250	644	838913
				HG003	0.847254	0.999924	0.000377429	0.770936	0.847254	0.0260645	0.87062	0.00200355	0.00100286	2.4674e-05	0.229102	0.0763889	0.923611	0.770898	996.148	2.99832	0.770898	0.923611	0.999975	2674819	66	798	794926
				HG004	0.834968	0.99992	0.000335781	0.758209	0.834968	0.0243485	0.862444	0.00182446	0.000913142	2.82112e-05	0.241828	0.0882353	0.911765	0.758172	1094.12	3.03906	0.758172	0.911765	0.999972	2658444	75	775	847943
				HG006	0.84714	0.999961	0.000202726	0.781653	0.84714	0.0189721	0.877431	0.00106476	0.00053269	1.42518e-05	0.218364	0.0873563	0.912644	0.781636	1876.26	3.27329	0.781636	0.912644	0.999986	2666292	38	397	744877
			Hard Filter	HG001	0.446424	0.999727	-1.32448e-05	0.001569	0.446424	-0.0454117	0.00269488	0.00044058	0.000220345	0.0194662	0.998651	0.108501	0.891499	0.0013493	4537.35	3.6568	0.0013493	0.891499	0.980534	4886	97	797	3616264
				HG003	0.491405	0.999747	-2.14052e-06	0.000416353	0.491405	-0.0204399	0.000343481	0.000489216	0.000244669	0.0245499	0.999828	0.0173611	0.982639	0.000171771	4086.16	3.61132	0.000171771	0.982639	0.97545	596	15	849	3469149
				HG004	0.488942	0.999752	-2.68122e-06	0.000474162	0.488942	-0.0221027	0.000474447	0.000473877	0.000236996	0.0223267	0.999763	0.0223529	0.977647	0.000237281	4218.48	3.62516	0.000237281	0.977647	0.977673	832	19	831	3505555
				HG006	0.481879	0.999868	-2.31202e-06	0.000663324	0.481879	-0.0175299	0.00108057	0.000245735	0.000122883	0.00860215	0.999459	0.0367816	0.963218	0.000540577	8136.81	3.91045	0.000540577	0.963218	0.991398	1844	16	419	3409325
			VEF	HG001	0.546916	0.999776	0.0697508	0.99965	0.546916	0.120394	0.999825	0.11691	0.154696	0.000223664	0.000126755	0.90604	0.0939597	0.999873	5.46429	0.737533	0.999873	0.0939597	0.999776	3620691	810	84	459
				HG003	0.587862	0.999795	0.104241	0.999592	0.587862	0.176646	0.999796	0.176847	0.177778	0.000205202	0.000202609	0.824074	0.175926	0.999797	4.625	0.665112	0.999797	0.175926	0.999795	3469042	712	152	703
				HG004	0.585772	0.999799	0.0937477	0.999579	0.585772	0.165161	0.99979	0.165252	0.159215	0.00020078	0.000219884	0.828235	0.171765	0.99978	5.28082	0.722702	0.99978	0.171765	0.999799	3505616	704	146	771
				HG006	0.571193	0.999891	0.0632015	0.999747	0.571193	0.1264	0.999874	0.125633	0.112319	0.00010935	0.000143646	0.857471	0.142529	0.999856	7.90323	0.897804	0.999856	0.142529	0.999891	3410679	373	62	490
			VQSR	HG001	0.602301	0.999804	0.00066242	0.961695	0.602301	0.0167724	0.980472	0.00311835	0.00156926	0.00019433	0.0381274	0.757271	0.242729	0.961873	636.244	2.80362	0.961873	0.242729	0.999806	3483085	677	217	138065
				HG003	0.674571	0.999838	0.00160907	0.972836	0.674571	0.0339206	0.98623	0.00684744	0.00345517	0.000159631	0.0270155	0.623843	0.376157	0.972984	288.422	2.46003	0.972984	0.376157	0.99984	3376008	539	325	93737
				HG004	0.676281	0.999843	0.00143438	0.970066	0.676281	0.0322347	0.984804	0.00615315	0.00310153	0.000154301	0.0297919	0.617647	0.382353	0.970208	321.422	2.50707	0.970208	0.382353	0.999846	3401925	525	325	104462
				HG006	0.60295	0.999899	0.000395656	0.966726	0.60295	0.012975	0.983081	0.00182896	0.00091799	0.000100354	0.0331813	0.76092	0.23908	0.966819	1088.34	3.03676	0.966819	0.23908	0.9999	3297982	331	104	113187

## Sheet: coding&noncoding_individual
depth	Caller	Coding	Filter	patient	AUC	AUPRC	AUPRG	ACC	BACC	MCC	F1-major	F1-minor	NPV	FDR	FNR	FPR	TNR	TPR	OFO	log OFO	Sensitivity(Recall)	Specificity	Precision	TP	FP	TN	FN
30x	GATK	Coding	FVC	HG001	0.885602	0.99938	0.761003	0.999309	0.885602	0.863145	0.999654	0.857988	0.966667	0.000620079	7.21417e-05	0.228723	0.771277	0.999928	0.0344828	-1.4624	0.999928	0.771277	0.99938	69303	43	145	5
				HG003	0.875909	0.999492	0.740557	0.999432	0.875909	0.850012	0.999715	0.843882	0.961538	0.000507521	6.15451e-05	0.24812	0.75188	0.999938	0.04	-1.39794	0.999938	0.75188	0.999492	64989	33	100	4
				HG004	0.876537	0.999406	0.738841	0.999317	0.876537	0.846451	0.999658	0.840989	0.952	0.000593363	9.13325e-05	0.246835	0.753165	0.999909	0.0504202	-1.2974	0.999909	0.753165	0.999407	65688	39	119	6
				HG006	0.946368	0.999728	0.871583	0.999608	0.946368	0.920485	0.999804	0.920245	0.949367	0.000271809	0.000120822	0.107143	0.892857	0.999879	0.0533333	-1.273	0.999879	0.892857	0.999728	66205	18	150	8
			Frequency	HG001	0.722529	0.998497	0.0853784	0.991467	0.722529	0.255198	0.99571	0.222805	0.147826	0.00149446	0.00706989	0.547872	0.452128	0.99293	5.76471	0.760777	0.99293	0.452128	0.998506	68818	103	85	490
				HG003	0.653112	0.998582	0.153112	0.996545	0.653112	0.267811	0.998268	0.267101	0.235632	0.00141643	0.00204637	0.691729	0.308271	0.997954	3.2439	0.511068	0.997954	0.308271	0.998584	64860	92	41	133
				HG004	0.730084	0.998703	0.282703	0.996857	0.730084	0.414334	0.998424	0.413598	0.374359	0.00129461	0.0018571	0.537975	0.462025	0.998143	1.67123	0.223037	0.998143	0.462025	0.998705	65572	85	73	122
				HG006	0.703258	0.998496	0.122832	0.994321	0.703258	0.28324	0.997149	0.267961	0.198847	0.00149923	0.00419857	0.589286	0.410714	0.995801	4.02899	0.605196	0.995801	0.410714	0.998501	65935	99	69	278
			GARFIELD	HG001	0.840817	0.999137	0.0938121	0.989338	0.840817	0.32927	0.99463	0.25974	0.159902	0.000844459	0.00985456	0.308511	0.691489	0.990145	5.25385	0.720477	0.990145	0.691489	0.999156	68625	58	130	683
				HG003	0.845783	0.999369	0.0465477	0.984231	0.845783	0.244253	0.992041	0.154733	0.0868762	0.000608956	0.0152016	0.293233	0.706767	0.984798	10.5106	1.02163	0.984798	0.706767	0.999391	64005	39	94	988
				HG004	0.866271	0.999357	0.0616303	0.985133	0.866271	0.285178	0.992497	0.194239	0.111637	0.000617332	0.0142935	0.253165	0.746835	0.985706	7.95763	0.900784	0.985706	0.746835	0.999383	64755	40	118	939
				HG006	0.883061	0.999407	0.126433	0.99176	0.883061	0.394233	0.995855	0.322181	0.203443	0.000578017	0.00768731	0.22619	0.77381	0.992313	3.91538	0.592774	0.992313	0.77381	0.999422	65704	38	130	509
			Hard Filter	HG001	0.807361	0.998956	0.109439	0.991381	0.807361	0.332977	0.995664	0.280912	0.181395	0.00103121	0.00761817	0.37766	0.62234	0.992382	4.51282	0.654448	0.992382	0.62234	0.998969	68780	71	117	528
				HG003	0.80218	0.999191	0.13264	0.994549	0.80218	0.356366	0.997264	0.313346	0.210938	0.000803188	0.00466204	0.390977	0.609023	0.995338	3.74074	0.572958	0.995338	0.609023	0.999197	64690	52	81	303
				HG004	0.747816	0.998788	0.136428	0.994442	0.747816	0.326163	0.99721	0.301527	0.215847	0.00120636	0.00436874	0.5	0.5	0.995631	3.63291	0.560255	0.995631	0.5	0.998794	65407	79	79	287
				HG006	0.841523	0.999196	0.116618	0.991805	0.841523	0.360247	0.995878	0.298969	0.190789	0.000790598	0.00743056	0.309524	0.690476	0.992569	4.24138	0.627507	0.992569	0.690476	0.999209	65721	52	116	492
			VEF	HG001	0.829621	0.999077	0.619109	0.998748	0.829621	0.74531	0.999373	0.740299	0.843537	0.000922868	0.000331852	0.340426	0.659574	0.999668	0.185484	-0.731694	0.999668	0.659574	0.999077	69285	64	124	23
				HG003	0.793156	0.999154	0.564354	0.999002	0.793156	0.720548	0.9995	0.705882	0.886364	0.000845659	0.000153863	0.413534	0.586466	0.999846	0.128205	-0.892095	0.999846	0.586466	0.999154	64983	55	78	10
				HG004	0.825835	0.999163	0.620871	0.998937	0.825835	0.753847	0.999467	0.746377	0.872881	0.000836706	0.000228331	0.348101	0.651899	0.999772	0.145631	-0.836746	0.999772	0.651899	0.999163	65679	55	103	15
				HG006	0.919514	0.999592	0.796772	0.999337	0.919514	0.865108	0.999668	0.865031	0.892405	0.000407713	0.000256747	0.160714	0.839286	0.999743	0.120567	-0.91877	0.999743	0.839286	0.999592	66196	27	141	17
			VQSR	HG001	0.835777	0.99911	0.062316	0.984575	0.835777	0.27437	0.992213	0.193985	0.11296	0.000863154	0.0146159	0.31383	0.68617	0.985384	7.85271	0.89502	0.985384	0.68617	0.999137	68295	59	129	1013
				HG003	0.737445	0.998927	0.0351281	0.985152	0.737445	0.177531	0.992513	0.118505	0.0674274	0.00105982	0.0138323	0.511278	0.488722	0.986168	13.8308	1.14085	0.986168	0.488722	0.99894	64094	68	65	899
				HG004	0.855173	0.999304	0.0764541	0.988186	0.855173	0.308243	0.994047	0.22664	0.134434	0.000676881	0.011173	0.278481	0.721519	0.988827	6.4386	0.808791	0.988827	0.721519	0.999323	64960	44	114	734
				HG006	0.921518	0.999602	0.0758192	0.985568	0.921518	0.335117	0.992716	0.23114	0.133581	0.000367518	0.014106	0.142857	0.857143	0.985894	6.48611	0.811984	0.985894	0.857143	0.999632	65279	24	144	934
		Non-Coding	FVC	HG001	0.865516	0.999559	0.708625	0.999459	0.865516	0.820973	0.999729	0.815713	0.922423	0.000441168	0.000100928	0.268868	0.731132	0.999899	0.0841014	-1.0752	0.999899	0.731132	0.999559	3616072	1596	4340	365
				HG003	0.92731	0.999561	0.825542	0.999356	0.92731	0.889324	0.999677	0.888934	0.925875	0.000438888	0.000206948	0.145172	0.854828	0.999793	0.0800594	-1.09659	0.999793	0.854828	0.999561	3386624	1487	8756	701
				HG004	0.935285	0.999636	0.843261	0.99946	0.935285	0.900807	0.999729	0.900547	0.932459	0.000363779	0.000177543	0.129253	0.870747	0.999822	0.0724327	-1.14007	0.999822	0.870747	0.999636	3423913	1246	8394	608
				HG006	0.904029	0.999744	0.776953	0.999642	0.904029	0.858726	0.999821	0.857311	0.912826	0.000255921	0.000102976	0.191839	0.808161	0.999897	0.0954995	-1.02	0.999897	0.808161	0.999744	3379083	865	3644	348
			Frequency	HG001	0.805453	0.999362	0.0714381	0.992367	0.805453	0.277044	0.996165	0.20969	0.126269	0.00063117	0.00701823	0.382075	0.617925	0.992982	6.91957	0.840079	0.992982	0.617925	0.999369	3591056	2268	3668	25381
				HG003	0.78326	0.998691	0.249736	0.995284	0.78326	0.43443	0.997632	0.421531	0.334441	0.00130321	0.00342985	0.43005	0.56995	0.99657	1.99007	0.298867	0.99657	0.56995	0.998697	3375707	4405	5838	11618
				HG004	0.803489	0.998895	0.296958	0.996036	0.803489	0.475576	0.998011	0.463443	0.373721	0.00110021	0.0028769	0.390145	0.609855	0.997123	1.6758	0.224221	0.997123	0.609855	0.9989	3414669	3761	5879	9852
				HG006	0.788979	0.999437	0.0828357	0.994795	0.788979	0.28703	0.997389	0.229773	0.143106	0.00055919	0.00465463	0.417387	0.582613	0.995345	5.98782	0.777269	0.995345	0.582613	0.999441	3363701	1882	2627	15730
			GARFIELD	HG001	0.786373	0.999299	0.0212704	0.977273	0.786373	0.154419	0.988495	0.0790057	0.0423128	0.000679585	0.0220988	0.405155	0.594845	0.977901	22.6335	1.35475	0.977901	0.594845	0.99932	3536518	2405	3531	79919
				HG003	0.885019	0.999305	0.0377993	0.968691	0.885019	0.235905	0.984058	0.133621	0.0728916	0.000620999	0.0308013	0.19916	0.80084	0.969199	12.719	1.10445	0.969199	0.80084	0.999379	3282991	2040	8203	104334
				HG004	0.883984	0.999347	0.03559	0.969148	0.883984	0.229045	0.984297	0.126847	0.068897	0.000585109	0.0303713	0.20166	0.79834	0.969629	13.5144	1.1308	0.969629	0.79834	0.999415	3320514	1944	7696	104007
				HG006	0.83871	0.99957	0.0235548	0.980435	0.83871	0.176128	0.990112	0.0866626	0.0462054	0.00041255	0.0191861	0.303393	0.696607	0.980814	20.6425	1.31476	0.980814	0.696607	0.999587	3314593	1368	3141	64838
			Hard Filter	HG001	0.835313	0.99946	0.0446522	0.987175	0.835313	0.235697	0.993539	0.148591	0.0833642	0.000526619	0.0123259	0.317049	0.682951	0.987674	10.9956	1.04122	0.987674	0.682951	0.999473	3571861	1882	4054	44576
				HG003	0.857773	0.999141	0.122229	0.990345	0.857773	0.375969	0.995138	0.31147	0.198385	0.000840137	0.00885123	0.275603	0.724397	0.991149	4.0407	0.606457	0.991149	0.724397	0.99916	3357343	2823	7420	29982
				HG004	0.878072	0.999314	0.128608	0.991087	0.878072	0.394384	0.995514	0.324998	0.206368	0.000668245	0.00827532	0.235581	0.764419	0.991725	3.8457	0.584976	0.991725	0.764419	0.999332	3396182	2271	7369	28339
				HG006	0.844783	0.999586	0.0400842	0.98814	0.844783	0.22735	0.994029	0.136092	0.0753606	0.000403352	0.0114765	0.298958	0.701042	0.988524	12.2695	1.08883	0.988524	0.701042	0.999597	3340647	1348	3161	38784
			VEF	HG001	0.834258	0.999456	0.610617	0.999173	0.834258	0.728239	0.999586	0.725976	0.793841	0.000543488	0.000285087	0.331199	0.668801	0.999715	0.259698	-0.585532	0.999715	0.668801	0.999457	3615406	1966	3970	1031
				HG003	0.862992	0.999172	0.682381	0.998811	0.862992	0.788598	0.999404	0.786469	0.857439	0.000827114	0.000365185	0.27365	0.72635	0.999635	0.166263	-0.779203	0.999635	0.72635	0.999173	3386088	2803	7440	1237
				HG004	0.887446	0.999367	0.717454	0.998951	0.887446	0.805925	0.999474	0.805822	0.838833	0.000632362	0.000419329	0.224689	0.775311	0.999581	0.192133	-0.716399	0.999581	0.775311	0.999368	3423085	2166	7474	1436
				HG006	0.868554	0.999649	0.652847	0.999345	0.868554	0.749753	0.999672	0.749972	0.762965	0.000350339	0.000305673	0.262586	0.737414	0.999694	0.310677	-0.507691	0.999694	0.737414	0.99965	3378398	1184	3325	1033
			VQSR	HG001	0.816881	0.999399	0.0142942	0.963132	0.816881	0.135057	0.981199	0.0562238	0.0293428	0.000561546	0.0363872	0.329852	0.670148	0.963613	33.0799	1.51956	0.963613	0.670148	0.999438	3484845	1958	3978	131592
				HG003	0.731979	0.998382	0.0171622	0.957757	0.731979	0.126416	0.978389	0.0672139	0.0360037	0.00155872	0.0408738	0.495167	0.504833	0.959126	26.7749	1.42773	0.959126	0.504833	0.998441	3248872	5072	5171	138453
				HG004	0.922195	0.999562	0.0473262	0.974592	0.922195	0.273264	0.987101	0.161161	0.0888112	0.000376671	0.0251124	0.130498	0.869502	0.974888	10.2598	1.01114	0.974888	0.869502	0.999623	3338523	1258	8382	85998
				HG006	0.871407	0.999657	0.0164715	0.969652	0.871407	0.156159	0.984576	0.0635572	0.0331412	0.000312311	0.0300852	0.227101	0.772899	0.969915	29.1739	1.46499	0.969915	0.772899	0.999688	3277760	1024	3485	101671
	Mutect2	Coding	FVC	HG001	0.952673	0.998879	0.890188	0.998494	0.952673	0.933449	0.999238	0.933754	0.963542	0.00111699	0.000406469	0.0942472	0.905753	0.999594	0.0378378	-1.42207	0.999594	0.905753	0.998883	68858	77	740	28
				HG003	0.977007	0.998861	0.946367	0.998489	0.977007	0.967668	0.999226	0.968334	0.982648	0.00112951	0.00041806	0.045568	0.954432	0.999582	0.0176586	-1.75304	0.999582	0.954432	0.99887	64557	73	1529	27
				HG004	0.971971	0.998647	0.938531	0.998399	0.971971	0.964772	0.999181	0.965339	0.987409	0.00134678	0.00029109	0.0557668	0.944233	0.999709	0.0127517	-1.89443	0.999709	0.944233	0.998653	65253	88	1490	19
				HG006	0.956267	0.998873	0.902057	0.99859	0.956267	0.942631	0.999286	0.942822	0.974843	0.00112373	0.000303961	0.0871614	0.912839	0.999696	0.0258065	-1.58827	0.999696	0.912839	0.998876	65778	74	775	20
			Frequency	HG001	0.887041	0.997328	0.553676	0.990689	0.887041	0.666113	0.995279	0.662857	0.575812	0.00260952	0.00682287	0.219094	0.780906	0.993177	0.736677	-0.132723	0.993177	0.780906	0.99739	68416	179	638	470
				HG003	0.962269	0.998136	0.768193	0.989922	0.962269	0.819178	0.994818	0.81761	0.727494	0.00166846	0.00867088	0.0667915	0.933208	0.991329	0.374582	-0.426453	0.991329	0.933208	0.998332	64024	107	1495	560
				HG004	0.953864	0.997778	0.774343	0.990815	0.953864	0.824254	0.995284	0.824672	0.75052	0.00206389	0.00735384	0.0849176	0.915082	0.992646	0.33241	-0.478326	0.992646	0.915082	0.997936	64792	134	1444	480
				HG006	0.898419	0.997386	0.67237	0.993413	0.898419	0.753869	0.996661	0.755976	0.715789	0.00257242	0.00410347	0.199058	0.800942	0.995897	0.397059	-0.401145	0.995897	0.800942	0.997428	65528	169	680	270
			GARFIELD	HG001	0.622234	0.991119	0.191324	0.986041	0.622234	0.293696	0.992951	0.295438	0.361702	0.0088662	0.00522603	0.750306	0.249694	0.994774	1.76471	0.246672	0.994774	0.249694	0.991134	68526	613	204	360
				HG003	0.549243	0.978127	0.094673	0.976264	0.549243	0.228769	0.98796	0.1701	0.553265	0.0218681	0.00201288	0.899501	0.100499	0.997987	0.807453	-0.0928825	0.997987	0.100499	0.978132	64454	1441	161	130
				HG004	0.544407	0.978446	0.0856414	0.976769	0.544407	0.216209	0.988222	0.155519	0.547893	0.0215501	0.00180782	0.909379	0.090621	0.998192	0.825175	-0.083454	0.998192	0.090621	0.97845	65154	1435	143	118
				HG006	0.604271	0.989891	0.171582	0.985386	0.604271	0.274593	0.992619	0.270958	0.371663	0.0100967	0.0046506	0.786808	0.213192	0.995349	1.69061	0.228043	0.995349	0.213192	0.989903	65492	668	181	306
			Hard Filter	HG001	0.602785	0.990666	0.141981	0.983458	0.602785	0.224453	0.991639	0.231845	0.254386	0.00931628	0.00740354	0.787026	0.212974	0.992596	2.93103	0.467021	0.992596	0.212974	0.990684	68376	643	174	510
				HG003	0.51602	0.976553	0.0294611	0.972608	0.51602	0.0702263	0.986101	0.0601348	0.17737	0.023444	0.00416512	0.963795	0.0362047	0.995835	4.63793	0.666324	0.995835	0.0362047	0.976556	64315	1544	58	269
				HG004	0.516555	0.977159	0.0307151	0.973702	0.516555	0.0757062	0.986664	0.0618997	0.195946	0.0228386	0.00364628	0.963245	0.0367554	0.996354	4.10345	0.613149	0.996354	0.0367554	0.977161	65034	1520	58	238
				HG006	0.567981	0.988974	0.0956279	0.981455	0.567981	0.157449	0.990623	0.164865	0.193344	0.0110125	0.0077358	0.856302	0.143698	0.992264	4.17213	0.620358	0.992264	0.143698	0.988988	65289	727	122	509
			VEF	HG001	0.920682	0.998122	0.815689	0.997418	0.920682	0.884153	0.998694	0.884319	0.930988	0.00187054	0.000740354	0.157895	0.842105	0.99926	0.0741279	-1.13002	0.99926	0.842105	0.998129	68835	129	688	51
				HG003	0.952634	0.997656	0.886159	0.996661	0.952634	0.927882	0.99829	0.92928	0.953381	0.00231972	0.00109934	0.093633	0.906367	0.998901	0.0488981	-1.31071	0.998901	0.906367	0.99768	64513	150	1452	71
				HG004	0.924128	0.996345	0.832881	0.995542	0.924128	0.899343	0.99772	0.899933	0.957143	0.00363636	0.00091923	0.150824	0.849176	0.999081	0.0447761	-1.34895	0.999081	0.849176	0.996364	65212	238	1340	60
				HG006	0.936153	0.998355	0.856274	0.997899	0.936153	0.913654	0.998937	0.913687	0.958603	0.00163949	0.000486337	0.127208	0.872792	0.999514	0.0431849	-1.36467	0.999514	0.872792	0.998361	65766	108	741	32
			VQSR	HG001	0.666164	0.992144	0.128923	0.977246	0.666164	0.260769	0.988445	0.263695	0.212416	0.00779627	0.0152861	0.652387	0.347613	0.984714	3.70775	0.56911	0.984714	0.347613	0.992204	67833	533	284	1053
				HG003	0.571827	0.9792	0.114041	0.969253	0.571827	0.187867	0.984327	0.195334	0.266451	0.0207634	0.0105289	0.845818	0.154182	0.989471	2.75304	0.439812	0.989471	0.154182	0.979237	63904	1355	247	680
				HG004	0.572641	0.979755	0.112373	0.96911	0.572641	0.183423	0.984254	0.193044	0.251784	0.0202068	0.0112453	0.843473	0.156527	0.988755	2.97166	0.472999	0.988755	0.156527	0.979793	64538	1331	247	734
				HG006	0.640283	0.990803	0.120061	0.976143	0.640283	0.232572	0.987881	0.239962	0.201931	0.00914317	0.0150764	0.704358	0.295642	0.984924	3.95219	0.596838	0.984924	0.295642	0.990857	64806	598	251	992
		Non-Coding	FVC	HG001	0.946311	0.998886	0.875714	0.998503	0.946311	0.924443	0.999244	0.924608	0.958508	0.00111062	0.000401621	0.106976	0.893024	0.999598	0.043288	-1.36363	0.999598	0.893024	0.998889	3593985	3996	33358	1444
				HG003	0.976049	0.998652	0.937864	0.997843	0.976049	0.959297	0.998891	0.960376	0.967877	0.0013252	0.000891965	0.0470109	0.952989	0.999108	0.0331886	-1.47901	0.999108	0.952989	0.998675	3364841	4465	90513	3004
				HG004	0.977722	0.998784	0.943908	0.998155	0.977722	0.964092	0.999053	0.964995	0.974014	0.00119781	0.000697016	0.0438582	0.956142	0.999303	0.0266788	-1.57383	0.999303	0.956142	0.998802	3402138	4080	88947	2373
				HG006	0.959346	0.999168	0.904069	0.99885	0.959346	0.94158	0.999419	0.941864	0.965867	0.000828818	0.000332585	0.0809758	0.919024	0.999667	0.0353392	-1.45174	0.999667	0.919024	0.999171	3357423	2785	31608	1117
			Frequency	HG001	0.927328	0.998493	0.571221	0.991709	0.927328	0.692975	0.9958	0.681244	0.563327	0.00144589	0.00693881	0.138406	0.861594	0.993061	0.775168	-0.110604	0.993061	0.861594	0.998554	3570481	5170	32184	24948
				HG003	0.968074	0.998213	0.690141	0.983864	0.968074	0.772019	0.991647	0.763832	0.638056	0.00139076	0.0152195	0.0486323	0.951368	0.98478	0.567259	-0.246218	0.98478	0.951368	0.998609	3316588	4619	90359	51257
				HG004	0.970423	0.998395	0.725056	0.986204	0.970423	0.792454	0.992872	0.786217	0.668744	0.00127851	0.012909	0.0462446	0.953755	0.987091	0.49534	-0.305097	0.987091	0.953755	0.998721	3360562	4302	88725	43949
				HG006	0.936971	0.998711	0.698096	0.994635	0.936971	0.77194	0.997286	0.768424	0.683095	0.00125182	0.00417175	0.121885	0.878115	0.995828	0.463925	-0.333552	0.995828	0.878115	0.998748	3344529	4192	30201	14011
			GARFIELD	HG001	0.621007	0.992187	0.0849448	0.97771	0.621007	0.187307	0.988699	0.191555	0.152743	0.00777624	0.0147999	0.743187	0.256813	0.9852	5.54696	0.744055	0.9852	0.256813	0.992224	3542217	27761	9593	53212
				HG003	0.572947	0.97648	0.124592	0.96847	0.572947	0.213834	0.983913	0.211817	0.3369	0.0234866	0.00857403	0.845533	0.154467	0.991426	1.96824	0.294077	0.991426	0.154467	0.976513	3338969	80307	14671	28876
				HG004	0.580568	0.977592	0.135525	0.969149	0.580568	0.226293	0.984261	0.226842	0.340167	0.0223697	0.00901862	0.829845	0.170155	0.990981	1.93973	0.287741	0.990981	0.170155	0.97763	3373807	77198	15829	30704
				HG006	0.598423	0.991842	0.0719385	0.978132	0.598423	0.157118	0.988921	0.163517	0.133537	0.00812939	0.0140106	0.789143	0.210857	0.985989	6.48855	0.812148	0.985989	0.210857	0.991871	3311485	27141	7252	47055
			Hard Filter	HG001	0.565053	0.991043	0.0681302	0.981353	0.565053	0.124477	0.990575	0.133756	0.128036	0.00894337	0.00990647	0.859988	0.140012	0.990094	6.81033	0.833168	0.990094	0.140012	0.991057	3559811	32124	5230	35618
				HG003	0.522259	0.973761	0.0395185	0.967535	0.522259	0.0824301	0.983476	0.0795362	0.178862	0.026231	0.00662085	0.948862	0.0511382	0.993379	4.5909	0.661898	0.993379	0.0511382	0.973769	3345547	90121	4857	22298
				HG004	0.525375	0.974718	0.0450338	0.968668	0.525375	0.0929668	0.98406	0.0884848	0.195573	0.0252736	0.00642618	0.942823	0.0571769	0.993574	4.11318	0.614178	0.993574	0.0571769	0.974726	3382633	87708	5319	21878
				HG006	0.558762	0.991044	0.0620247	0.981569	0.558762	0.113516	0.990687	0.122747	0.118589	0.00894447	0.00968189	0.872794	0.127206	0.990318	7.43246	0.871132	0.990318	0.127206	0.991056	3326023	30018	4375	32517
			VEF	HG001	0.907068	0.998073	0.788629	0.997439	0.907068	0.867965	0.998707	0.867407	0.927277	0.00192169	0.000663899	0.185201	0.814799	0.999336	0.0784269	-1.10554	0.999336	0.814799	0.998078	3593042	6918	30436	2387
				HG003	0.943197	0.996808	0.856895	0.995012	0.943197	0.904793	0.997437	0.907142	0.92672	0.00314434	0.00198109	0.111626	0.888374	0.998019	0.0790746	-1.10196	0.998019	0.888374	0.996856	3361173	10602	84376	6672
				HG004	0.937273	0.996585	0.851788	0.995243	0.937273	0.905554	0.997559	0.907381	0.941041	0.0033806	0.00149977	0.123953	0.876047	0.9985	0.0626534	-1.20306	0.9985	0.876047	0.996619	3399405	11531	81496	5106
				HG006	0.935523	0.998681	0.846656	0.99812	0.935523	0.903518	0.999051	0.903837	0.938514	0.0013136	0.000584778	0.128369	0.871631	0.999415	0.0655147	-1.18366	0.999415	0.871631	0.998686	3356576	4415	29978	1964
			VQSR	HG001	0.64694	0.992718	0.0398664	0.955234	0.64694	0.148965	0.977024	0.132393	0.0826715	0.00716284	0.0382931	0.667827	0.332173	0.961707	11.0961	1.04517	0.961707	0.332173	0.992837	3457749	24946	12408	137680
				HG003	0.593941	0.977611	0.0867569	0.948864	0.593941	0.16541	0.973599	0.189828	0.167856	0.0222305	0.0305367	0.781581	0.218419	0.969463	4.95748	0.695261	0.969463	0.218419	0.977769	3265002	74233	20745	102843
				HG004	0.605794	0.978912	0.0942404	0.949987	0.605794	0.182022	0.974182	0.204886	0.1775	0.0209134	0.0306746	0.757737	0.242263	0.969325	4.6338	0.665937	0.969325	0.242263	0.979087	3300079	70490	22537	104432
				HG006	0.61823	0.992242	0.0328033	0.9561	0.61823	0.121891	0.977493	0.112092	0.0704998	0.00766696	0.0369089	0.72663	0.27337	0.963091	13.1844	1.12006	0.963091	0.27337	0.992333	3234580	24991	9402	123960
	Varscan2	Coding	FVC	HG001	0.969443	0.999143	0.929473	0.998873	0.969443	0.958079	0.999429	0.958443	0.978518	0.000852761	0.000289235	0.0608247	0.939175	0.999711	0.0219539	-1.65849	0.999711	0.939175	0.999147	69128	59	911	20
				HG003	0.974057	0.999166	0.940653	0.998925	0.974057	0.965066	0.999454	0.96545	0.983152	0.000830335	0.000261551	0.0516252	0.948375	0.999738	0.0171371	-1.76606	0.999738	0.948375	0.99917	64980	54	992	17
				HG004	0.976285	0.999081	0.944658	0.998776	0.976285	0.966822	0.999376	0.967331	0.982201	0.000912672	0.00033484	0.0470958	0.952904	0.999665	0.0181219	-1.7418	0.999665	0.952904	0.999087	65681	60	1214	22
				HG006	0.984359	0.999604	0.961939	0.999432	0.984359	0.976829	0.999712	0.977081	0.985401	0.00039348	0.000181645	0.0311005	0.9689	0.999818	0.0148148	-1.8293	0.999818	0.9689	0.999607	66051	26	810	12
			Frequency	HG001	0.69351	0.991475	0.337007	0.98792	0.69351	0.47718	0.99389	0.472274	0.59685	0.00850568	0.0037022	0.609278	0.390722	0.996298	0.675462	-0.170399	0.996298	0.390722	0.991494	68892	591	379	256
				HG003	0.782968	0.993063	0.549147	0.992172	0.782968	0.71196	0.996035	0.696418	0.902588	0.00692809	0.000984661	0.433078	0.566922	0.999015	0.107926	-0.966875	0.999015	0.566922	0.993072	64933	453	593	64
				HG004	0.804435	0.992473	0.593449	0.991579	0.804435	0.745627	0.995722	0.733711	0.920616	0.00751516	0.00101974	0.39011	0.60989	0.99898	0.0862291	-1.06435	0.99898	0.60989	0.992485	65636	497	777	67
				HG006	0.705969	0.992613	0.381079	0.990762	0.705969	0.545581	0.995335	0.528244	0.729958	0.00737674	0.00193754	0.586124	0.413876	0.998062	0.369942	-0.431866	0.998062	0.413876	0.992623	65935	490	346	128
			GARFIELD	HG001	0.896504	0.997106	0.539668	0.988334	0.896504	0.661222	0.994067	0.655434	0.554131	0.00279419	0.00905305	0.197938	0.802062	0.990947	0.804627	-0.0944053	0.990947	0.802062	0.997206	68522	192	778	626
				HG003	0.738092	0.991641	0.422244	0.988084	0.738092	0.562937	0.99396	0.560581	0.673826	0.00833104	0.00373863	0.520076	0.479924	0.996261	0.484064	-0.315097	0.996261	0.479924	0.991669	64754	544	502	243
				HG004	0.735184	0.989835	0.426562	0.986339	0.735184	0.57434	0.993059	0.569006	0.711425	0.0101319	0.0037289	0.525903	0.474097	0.996271	0.405629	-0.391871	0.996271	0.474097	0.989868	65458	670	604	245
				HG006	0.910152	0.997732	0.581442	0.990493	0.910152	0.691113	0.995174	0.685149	0.584459	0.00219128	0.00744744	0.172249	0.827751	0.992553	0.710983	-0.148141	0.992553	0.827751	0.997809	65571	144	692	492
			Hard Filter	HG001	0.893805	0.99703	0.616178	0.991029	0.893805	0.709591	0.995444	0.710005	0.642202	0.00290196	0.00620408	0.206186	0.793814	0.993796	0.557143	-0.254033	0.993796	0.793814	0.997098	68719	200	770	429
				HG003	0.698268	0.990382	0.382561	0.98931	0.698268	0.575736	0.994592	0.540962	0.845528	0.00961084	0.00116928	0.602294	0.397706	0.998831	0.182692	-0.73828	0.998831	0.397706	0.990389	64921	630	416	76
				HG004	0.711284	0.988927	0.408982	0.987772	0.711284	0.600354	0.993798	0.56872	0.864	0.0110622	0.0012937	0.576138	0.423862	0.998706	0.157407	-0.802975	0.998706	0.423862	0.988938	65618	734	540	85
				HG006	0.878688	0.99694	0.586725	0.99133	0.878688	0.686626	0.995604	0.6875	0.62549	0.00300551	0.00578236	0.236842	0.763158	0.994218	0.598746	-0.222757	0.994218	0.763158	0.996994	65681	198	638	382
			VEF	HG001	0.953333	0.998693	0.889386	0.998175	0.953333	0.931642	0.999075	0.932203	0.958606	0.00130058	0.000549546	0.0927835	0.907216	0.99945	0.0431818	-1.3647	0.99945	0.907216	0.998699	69110	90	880	38
				HG003	0.952786	0.998483	0.885432	0.997789	0.952786	0.927666	0.998877	0.928501	0.951807	0.0015066	0.000738496	0.0936902	0.90631	0.999262	0.0506329	-1.29557	0.999262	0.90631	0.998493	64949	98	948	48
				HG004	0.954684	0.998246	0.901128	0.997925	0.954684	0.943043	0.998943	0.943427	0.979713	0.00174788	0.00036528	0.0902669	0.909733	0.999635	0.0207075	-1.68387	0.999635	0.909733	0.998252	65679	115	1159	24
				HG006	0.971072	0.999268	0.926203	0.998849	0.971072	0.9529	0.999417	0.953418	0.964504	0.00072637	0.000438975	0.0574163	0.942584	0.999561	0.036802	-1.43413	0.999561	0.942584	0.999274	66034	48	788	29
			VQSR	HG001	0.918349	0.997718	0.254101	0.975285	0.918349	0.534195	0.987335	0.490444	0.343069	0.00200925	0.0230954	0.140206	0.859794	0.976905	1.91487	0.282139	0.976905	0.859794	0.997991	67551	136	834	1597
				HG003	0.84468	0.995028	0.342714	0.979407	0.84468	0.530011	0.989478	0.520451	0.412291	0.00479355	0.0161854	0.294455	0.705545	0.983815	1.42547	0.153959	0.983815	0.705545	0.995206	63945	308	738	1052
				HG004	0.854046	0.994375	0.395654	0.977918	0.854046	0.561138	0.988678	0.555455	0.450073	0.00539092	0.0171834	0.274725	0.725275	0.982817	1.22186	0.087022	0.982817	0.725275	0.994609	64574	350	924	1129
				HG006	0.925129	0.998111	0.247326	0.97692	0.925129	0.533631	0.988195	0.485676	0.336565	0.00165294	0.021752	0.12799	0.87201	0.978248	1.97119	0.294729	0.978248	0.87201	0.998347	64626	107	729	1437
		Non-Coding	FVC	HG001	0.957213	0.999266	0.900908	0.999018	0.957213	0.940562	0.999505	0.940671	0.968177	0.000731876	0.000258024	0.0853166	0.914683	0.999742	0.0328685	-1.48322	0.999742	0.914683	0.999268	3607260	2642	28325	931
				HG003	0.982793	0.99923	0.957101	0.998852	0.982793	0.973046	0.999413	0.973601	0.981326	0.000761409	0.000411788	0.0340022	0.965998	0.999588	0.0190298	-1.72056	0.999588	0.965998	0.999239	3391126	2584	73411	1397
				HG004	0.986471	0.999332	0.966104	0.999	0.986471	0.978648	0.999487	0.979142	0.985048	0.000659762	0.00036525	0.0266937	0.973306	0.999635	0.0151787	-1.81877	0.999635	0.973306	0.99934	3429275	2264	82550	1253
				HG006	0.967705	0.999429	0.922709	0.999194	0.967705	0.952915	0.999594	0.953152	0.971317	0.000568533	0.000244202	0.0643463	0.935654	0.999756	0.0295298	-1.52974	0.999756	0.935654	0.999431	3373434	1919	27904	824
			Frequency	HG001	0.776095	0.996171	0.445955	0.992909	0.776095	0.568078	0.996425	0.571414	0.588237	0.00381283	0.00333741	0.444473	0.555527	0.996663	0.699994	-0.154906	0.996663	0.555527	0.996187	3596149	13764	17203	12042
				HG003	0.821682	0.992075	0.616979	0.990354	0.821682	0.750323	0.995084	0.745638	0.882963	0.00789838	0.00191598	0.354721	0.645279	0.998084	0.13255	-0.877619	0.998084	0.645279	0.992102	3386023	26957	49038	6500
				HG004	0.836934	0.992002	0.653551	0.990644	0.836934	0.781543	0.995222	0.776954	0.914396	0.00797291	0.00156332	0.324569	0.675431	0.998437	0.093618	-1.02864	0.998437	0.675431	0.992027	3425165	27528	57286	5363
				HG006	0.795405	0.996397	0.514216	0.994134	0.795405	0.638224	0.997043	0.639204	0.693034	0.00359147	0.00232199	0.406867	0.593133	0.997678	0.442931	-0.353664	0.997678	0.593133	0.996409	3366423	12134	17689	7835
			GARFIELD	HG001	0.851467	0.997458	0.143651	0.976831	0.851467	0.398499	0.988206	0.34716	0.228326	0.00241431	0.0209983	0.276068	0.723932	0.979002	3.37969	0.528877	0.979002	0.723932	0.997586	3532425	8549	22418	75766
				HG003	0.768788	0.989749	0.38693	0.977628	0.768788	0.508234	0.988548	0.518769	0.490593	0.0100994	0.0128017	0.449622	0.550378	0.987198	1.03835	0.0163435	0.987198	0.550378	0.989901	3349093	34169	41826	43430
				HG004	0.774931	0.988996	0.410361	0.976908	0.774931	0.529025	0.988157	0.540413	0.519812	0.0108333	0.0128517	0.437286	0.562714	0.987148	0.923773	-0.0344346	0.987148	0.562714	0.989167	3386440	37088	47726	44088
				HG006	0.874873	0.997794	0.173253	0.979019	0.874873	0.4416	0.989325	0.391023	0.26218	0.00207832	0.0191239	0.23113	0.76887	0.980876	2.81417	0.449351	0.980876	0.76887	0.997922	3309729	6893	22930	64529
			Hard Filter	HG001	0.850699	0.997444	0.279216	0.986863	0.850699	0.502045	0.993347	0.479873	0.361844	0.00249091	0.0107796	0.287823	0.712177	0.98922	1.76363	0.246406	0.98922	0.712177	0.997509	3569296	8913	22054	38895
				HG003	0.744699	0.988692	0.455501	0.985727	0.744699	0.610856	0.992733	0.601978	0.773732	0.0112738	0.0032271	0.507375	0.492625	0.996773	0.292438	-0.533966	0.996773	0.492625	0.988726	3381575	38558	37437	10948
				HG004	0.765266	0.988527	0.497667	0.985626	0.765266	0.648758	0.992666	0.641808	0.804764	0.0114325	0.00320126	0.466267	0.533733	0.996799	0.2426	-0.61511	0.996799	0.533733	0.988568	3419546	39546	45268	10982
				HG006	0.855627	0.997455	0.307069	0.987414	0.855627	0.520816	0.993626	0.5011	0.383848	0.00248087	0.010236	0.27851	0.72149	0.989764	1.6052	0.205528	0.989764	0.72149	0.997519	3339719	8306	21517	34539
			VEF	HG001	0.933698	0.998863	0.841174	0.998353	0.933698	0.899477	0.99917	0.899694	0.933878	0.00113285	0.000527411	0.132076	0.867924	0.999473	0.070804	-1.14994	0.999473	0.867924	0.998867	3606288	4090	26877	1903
				HG003	0.959158	0.998174	0.895181	0.997083	0.959158	0.931102	0.998509	0.932495	0.945869	0.00180225	0.00117877	0.0805053	0.919495	0.998821	0.0572291	-1.24238	0.998821	0.919495	0.998198	3388524	6118	69877	3999
				HG004	0.962892	0.998169	0.910969	0.997418	0.962892	0.944298	0.998678	0.945415	0.964993	0.00181252	0.000831067	0.0733841	0.926616	0.999169	0.0362769	-1.44037	0.999169	0.926616	0.998187	3427677	6224	78590	2851
				HG006	0.943073	0.998995	0.862247	0.998526	0.943073	0.913031	0.999257	0.913352	0.941734	0.00100148	0.000484847	0.113369	0.886631	0.999515	0.0618713	-1.20851	0.999515	0.886631	0.998999	3372622	3381	26442	1636
			VQSR	HG001	0.873914	0.997843	0.0623039	0.947224	0.873914	0.294179	0.972706	0.204937	0.117536	0.00181242	0.051507	0.200665	0.799335	0.948493	7.50806	0.875528	0.948493	0.799335	0.998188	3422344	6214	24753	185847
				HG003	0.870307	0.994235	0.202699	0.955187	0.870307	0.467059	0.976671	0.433175	0.299621	0.00507661	0.0409235	0.218462	0.781538	0.959076	2.33755	0.368761	0.959076	0.781538	0.994923	3253689	16602	59393	138834
				HG004	0.880906	0.994161	0.226478	0.954678	0.880906	0.492363	0.976345	0.461023	0.323263	0.00504606	0.0415814	0.196607	0.803393	0.958419	2.09346	0.320864	0.958419	0.803393	0.994954	3287882	16675	68139	142646
				HG006	0.888734	0.998039	0.0708347	0.950396	0.888734	0.316943	0.974377	0.225864	0.130819	0.00161392	0.0485043	0.174027	0.825973	0.951496	6.64418	0.822441	0.951496	0.825973	0.998386	3210592	5190	24633	163666
	DeepVariant	Coding	FVC	HG001	0.621607	0.999597	0.236648	0.999568	0.621607	0.445977	0.999784	0.375	0.818182	0.000403348	2.88214e-05	0.756757	0.243243	0.999971	0.222222	-0.653213	0.999971	0.243243	0.999597	69391	28	9	2
				HG003	0.624985	0.999586	0.243033	0.999555	0.624985	0.452125	0.999777	0.382979	0.818182	0.000414384	3.07069e-05	0.75	0.25	0.999969	0.222222	-0.653213	0.999969	0.25	0.999586	65130	27	9	2
				HG004	0.617624	0.999803	0.2145	0.999757	0.617624	0.366581	0.999878	0.333333	0.571429	0.00019746	4.55747e-05	0.764706	0.235294	0.999954	0.75	-0.124939	0.999954	0.235294	0.999803	65823	13	4	3
				HG006	0.717369	0.999804	0.406402	0.999759	0.717369	0.578211	0.999879	0.555556	0.769231	0.000196206	4.52851e-05	0.565217	0.434783	0.999955	0.3	-0.522879	0.999955	0.434783	0.999804	66244	13	10	3
			Frequency	HG001	0.739316	0.999722	0.0162472	0.991877	0.739316	0.123169	0.995921	0.06	0.0319716	0.000275894	0.00785382	0.513514	0.486486	0.992146	30.2778	1.48112	0.992146	0.486486	0.999724	68848	19	18	545
				HG003	0.706982	0.999676	0.0423373	0.996977	0.706982	0.179935	0.998486	0.132159	0.078534	0.000323191	0.0027022	0.583333	0.416667	0.997298	11.7333	1.06942	0.997298	0.416667	0.999677	64956	21	15	176
				HG004	0.586936	0.999787	0.0086428	0.99719	0.586936	0.0544127	0.998593	0.0314136	0.0172414	0.00021319	0.00259776	0.823529	0.176471	0.997402	57	1.75587	0.997402	0.176471	0.999787	65655	14	3	171
				HG006	0.71515	0.999802	0.0166614	0.995322	0.71515	0.118032	0.997655	0.0606061	0.0325733	0.00019708	0.00448322	0.565217	0.434783	0.995517	29.7	1.47276	0.995517	0.434783	0.999803	65950	13	10	297
			GARFIELD	HG001	0.742501	0.999725	0.000790113	0.836252	0.742501	0.0302363	0.910791	0.00420426	0.00210896	0.000223945	0.163648	0.351351	0.648649	0.836352	473.167	2.67501	0.836352	0.648649	0.999776	58037	13	24	11356
				HG003	0.700013	0.999668	0.000710805	0.84431	0.700013	0.0259209	0.915556	0.00392696	0.00197044	0.000290814	0.15553	0.444444	0.555556	0.84447	506.5	2.70458	0.84447	0.555556	0.999709	55002	16	20	10130
				HG004	0.861345	0.999928	0.000584478	0.840347	0.861345	0.0316833	0.913227	0.00284576	0.00142518	3.61546e-05	0.159663	0.117647	0.882353	0.840337	700.667	2.84551	0.840337	0.882353	0.999964	55316	2	15	10510
				HG006	0.75	0.999826	0.000570381	0.847759	0.75	0.0259165	0.917588	0.00296472	0.00148574	0.000142415	0.152173	0.347826	0.652174	0.847827	672.067	2.82741	0.847827	0.652174	0.999858	56166	8	15	10081
			Hard Filter	HG001	0.768082	0.999753	0.000308169	0.536411	0.768082	0.0248119	0.698055	0.00229379	0.00114821	0	0.463836	0	1	0.536164	869.919	2.93948	0.536164	1	1	37206	0	37	32187
				HG003	0.541692	0.999494	2.51406e-05	0.0838909	0.541692	0.00708879	0.153933	0.00120456	0.000602642	0	0.916615	0	1	0.0833845	1658.36	3.21968	0.0833845	1	1	5431	0	36	59701
				HG004	0.522795	0.999754	6.16815e-06	0.0458363	0.522795	0.00351183	0.0872041	0.000540893	0.00027052	0	0.95441	0	1	0.0455899	3695.59	3.56768	0.0455899	1	1	3001	0	17	62825
				HG006	0.672645	0.999773	0.000105573	0.432413	0.672645	0.0129832	0.603579	0.00111536	0.000558021	6.98397e-05	0.567754	0.0869565	0.913043	0.432246	1791.05	3.25311	0.432246	0.913043	0.99993	28635	2	21	37612
			VEF	HG001	0.621463	0.999596	0.170736	0.99928	0.621463	0.265385	0.99964	0.264706	0.290323	0.000403464	0.000317035	0.756757	0.243243	0.999683	2.44444	0.38818	0.999683	0.243243	0.999597	69371	28	9	22
				HG003	0.59713	0.999555	0.161907	0.999371	0.59713	0.267363	0.999685	0.254545	0.368421	0.000445133	0.000184241	0.805556	0.194444	0.999816	1.71429	0.234083	0.999816	0.194444	0.999555	65120	29	7	12
				HG004	0.646915	0.999818	0.13145	0.999529	0.646915	0.247307	0.999765	0.243902	0.208333	0.000182318	0.00028864	0.705882	0.294118	0.999711	3.8	0.579784	0.999711	0.294118	0.999818	65807	12	5	19
				HG006	0.717323	0.999804	0.349643	0.999668	0.717323	0.478201	0.999834	0.47619	0.526316	0.000196223	0.000135855	0.565217	0.434783	0.999864	0.9	-0.0457575	0.999864	0.434783	0.999804	66238	13	10	9
			VQSR	HG001	0.762092	0.999746	0.00854398	0.983408	0.762092	0.0945847	0.991632	0.033557	0.017316	0.000248993	0.0163561	0.459459	0.540541	0.983644	56.75	1.75397	0.983644	0.540541	0.999751	68258	17	20	1135
				HG003	0.647796	0.999611	0.00819821	0.989658	0.647796	0.0693683	0.994801	0.0316092	0.0166667	0.000387549	0.00996438	0.694444	0.305556	0.990036	59	1.77085	0.990036	0.305556	0.999612	64483	25	11	649
				HG004	0.699996	0.999845	0.004387	0.988078	0.699996	0.0593212	0.994002	0.0175219	0.00895141	0.000153702	0.0117735	0.588235	0.411765	0.988227	110.714	2.0442	0.988227	0.411765	0.999846	65051	10	7	775
				HG006	0.797412	0.999859	0.00744338	0.985997	0.797412	0.0940404	0.992947	0.0292887	0.0150054	0.000137747	0.0138723	0.391304	0.608696	0.986128	65.6429	1.81719	0.986128	0.608696	0.999862	65328	9	14	919
		Non-Coding	FVC	HG001	0.619921	0.999572	0.21856	0.999472	0.619921	0.371099	0.999736	0.338525	0.574618	0.000427679	9.9981e-05	0.760059	0.239941	0.9999	0.740286	-0.1306	0.9999	0.239941	0.999572	3620327	1549	489	362
				HG003	0.689231	0.999603	0.347942	0.9995	0.689231	0.514937	0.99975	0.491637	0.701022	0.000396714	0.0001031	0.621435	0.378565	0.999897	0.426488	-0.370093	0.999897	0.378565	0.999603	3404127	1351	823	351
				HG004	0.675581	0.999667	0.322882	0.999584	0.675581	0.490489	0.999792	0.464473	0.68543	0.000333388	8.28591e-05	0.648756	0.351244	0.999917	0.458937	-0.338247	0.999917	0.351244	0.999667	3439289	1147	621	285
				HG006	0.646098	0.9998	0.251648	0.999721	0.646098	0.387022	0.99986	0.37234	0.512821	0.000200449	7.86518e-05	0.707724	0.292276	0.999921	0.95	-0.0222764	0.999921	0.292276	0.9998	3381727	678	280	266
			Frequency	HG001	0.812675	0.999789	0.0216923	0.991685	0.812675	0.16185	0.995824	0.0789482	0.0420974	0.000207959	0.00811337	0.366536	0.633464	0.991887	22.7545	1.35707	0.991887	0.633464	0.999792	3591313	747	1291	29376
				HG003	0.782377	0.999722	0.0349176	0.994565	0.782377	0.192417	0.997274	0.118034	0.0658342	0.000275988	0.00516408	0.430083	0.569917	0.994836	14.1897	1.15197	0.994836	0.569917	0.999724	3386897	935	1239	17581
				HG004	0.766802	0.99976	0.0319606	0.995474	0.766802	0.179372	0.997731	0.108823	0.0605347	0.000238496	0.00429094	0.462104	0.537896	0.995709	15.5195	1.19088	0.995709	0.537896	0.999762	3424815	817	951	14759
				HG006	0.813721	0.999894	0.0173354	0.994771	0.813721	0.145346	0.997378	0.0641236	0.0337736	0.000104606	0.00512627	0.367432	0.632568	0.994874	28.6089	1.4565	0.994874	0.632568	0.999895	3364656	352	606	17337
			GARFIELD	HG001	0.77298	0.999745	0.000722644	0.787357	0.77298	0.0316224	0.880972	0.00399772	0.00200414	0.000172551	0.212627	0.241413	0.758587	0.787373	497.967	2.6972	0.787373	0.758587	0.999827	2850832	492	1546	769857
				HG003	0.82348	0.999775	0.00100799	0.795109	0.82348	0.0404461	0.885793	0.00527865	0.00264753	0.000118945	0.204927	0.148114	0.851886	0.795073	376.711	2.57601	0.795073	0.851886	0.999881	2706809	322	1852	697669
				HG004	0.824169	0.999819	0.000798933	0.79147	0.824169	0.0361397	0.883541	0.00420453	0.00210743	9.29307e-05	0.208563	0.1431	0.8569	0.791437	473.511	2.67533	0.791437	0.8569	0.999907	2722205	253	1515	717369
				HG006	0.845224	0.999912	0.000496858	0.803207	0.845224	0.0292081	0.890835	0.00254704	0.00127535	3.97575e-05	0.196817	0.112735	0.887265	0.803183	783.098	2.89382	0.803183	0.887265	0.99996	2716360	108	850	665633
			Hard Filter	HG001	0.646389	0.999602	0.000147653	0.442173	0.646389	0.0139796	0.612947	0.00171317	0.000857446	0.000189947	0.558057	0.149166	0.850834	0.441943	1165.25	3.06642	0.441943	0.850834	0.99981	1600139	304	1734	2020550
				HG003	0.527466	0.999397	1.91551e-05	0.0849362	0.527466	0.00499204	0.155609	0.0013519	0.000676423	0.000222762	0.915629	0.0294388	0.970561	0.0843706	1477.36	3.16949	0.0843706	0.970561	0.999777	287238	64	2110	3117240
				HG004	0.503086	0.999489	1.6635e-06	0.0468003	0.503086	0.000665453	0.0885573	0.0010336	0.000517077	0.000445337	0.953669	0.0401584	0.959842	0.046331	1932.95	3.28622	0.046331	0.959842	0.999555	159359	71	1697	3280215
				HG006	0.62249	0.999786	5.29879e-05	0.345346	0.62249	0.00867037	0.513209	0.000777842	0.000389089	8.22255e-05	0.654812	0.100209	0.899791	0.345188	2569.1	3.40978	0.345188	0.899791	0.999918	1167425	96	862	2214568
			VEF	HG001	0.602688	0.999553	0.165699	0.999336	0.602688	0.266838	0.999668	0.258243	0.347142	0.00044705	0.000217638	0.794406	0.205594	0.999782	1.88067	0.274312	0.999782	0.205594	0.999553	3619901	1619	419	788
				HG003	0.679959	0.999591	0.289942	0.999343	0.679959	0.415754	0.999671	0.41178	0.480663	0.000408514	0.000248496	0.639834	0.360166	0.999752	1.08046	0.0336086	0.999752	0.360166	0.999591	3403632	1391	783	846
				HG004	0.673515	0.999664	0.260807	0.999409	0.673515	0.377625	0.999704	0.376572	0.411253	0.00033548	0.000255555	0.652715	0.347285	0.999744	1.4316	0.155821	0.999744	0.347285	0.999665	3438695	1154	614	879
				HG006	0.648094	0.999801	0.158921	0.999538	0.648094	0.267794	0.999769	0.266667	0.242321	0.000199303	0.000262567	0.703549	0.296451	0.999737	3.12676	0.495095	0.999737	0.296451	0.999801	3381105	674	284	888
			VQSR	HG001	0.687963	0.999649	0.00273407	0.960996	0.687963	0.0460957	0.980105	0.0118188	0.00599486	0.000342642	0.0386968	0.585378	0.414622	0.961303	165.809	2.21961	0.961303	0.414622	0.999657	3480580	1193	845	140109
				HG003	0.755631	0.999688	0.00567675	0.970969	0.755631	0.0768367	0.985266	0.023191	0.01185	0.000302336	0.0287557	0.459982	0.540018	0.971244	83.3884	1.92111	0.971244	0.540018	0.999698	3306580	1000	1174	97898
				HG004	0.770418	0.999764	0.00440409	0.968235	0.770418	0.0698033	0.983856	0.0181789	0.0092361	0.000226906	0.0315615	0.427602	0.572398	0.968439	107.271	2.03048	0.968439	0.572398	0.999773	3331016	756	1012	108558
				HG006	0.708893	0.999835	0.00167902	0.964613	0.708893	0.0380615	0.981986	0.00719854	0.0036281	0.000160572	0.0352419	0.546973	0.453027	0.964758	274.627	2.43874	0.964758	0.453027	0.999839	3262805	524	434	119188
50x	GATK	Coding	FVC	HG001	0.935619	0.999495	0.861702	0.999411	0.935619	0.921567	0.999705	0.920388	0.975309	0.000504257	8.64803e-05	0.128676	0.871324	0.999914	0.0253165	-1.5966	0.999914	0.871324	0.999496	69374	35	237	6
				HG003	0.93195	0.999693	0.855123	0.999647	0.93195	0.91853	0.999823	0.916968	0.976923	0.000307139	4.60829e-05	0.136054	0.863946	0.999954	0.023622	-1.62668	0.999954	0.863946	0.999693	65097	20	127	3
				HG004	0.924513	0.999665	0.793995	0.999378	0.924513	0.857866	0.999688	0.858131	0.867133	0.000334428	0.000288837	0.150685	0.849315	0.999711	0.153226	-0.814668	0.999711	0.849315	0.999666	65762	22	124	19
				HG006	0.975946	0.999877	0.808776	0.999111	0.975946	0.850167	0.999554	0.845144	0.759434	0.000120901	0.000770241	0.0473373	0.952663	0.99923	0.31677	-0.499256	0.99923	0.952663	0.999879	66162	8	161	51
			Frequency	HG001	0.686462	0.997548	0.274574	0.995492	0.686462	0.392064	0.997738	0.393822	0.414634	0.00244936	0.00207553	0.625	0.375	0.997924	1.41176	0.149762	0.997924	0.375	0.997551	69236	170	102	144
				HG003	0.68312	0.998571	0.276756	0.997471	0.68312	0.395522	0.998733	0.395604	0.428571	0.00142811	0.00110599	0.632653	0.367347	0.998894	1.33333	0.124939	0.998894	0.367347	0.998572	65028	93	54	72
				HG004	0.756241	0.998919	0.372358	0.99771	0.756241	0.497415	0.998852	0.498339	0.483871	0.00107949	0.00121616	0.486301	0.513699	0.998784	1.06667	0.0280287	0.998784	0.513699	0.998921	65701	71	75	80
				HG006	0.697553	0.998458	0.29132	0.997123	0.697553	0.411199	0.998558	0.412308	0.429487	0.00154018	0.00134415	0.60355	0.39645	0.998656	1.32836	0.123315	0.998656	0.39645	0.99846	66124	102	67	89
			GARFIELD	HG001	0.894119	0.999171	0.16169	0.989692	0.894119	0.440161	0.994803	0.376736	0.246591	0.000799744	0.00955607	0.202206	0.797794	0.990444	3.0553	0.485054	0.990444	0.797794	0.9992	68717	55	217	663
				HG003	0.883722	0.999475	0.0582718	0.984674	0.883722	0.284797	0.992264	0.186992	0.106187	0.000498722	0.0148694	0.217687	0.782313	0.985131	8.41739	0.925178	0.985131	0.782313	0.999501	64132	32	115	968
				HG004	0.900184	0.999557	0.0604208	0.984923	0.900184	0.295581	0.99239	0.193182	0.109576	0.000416403	0.0147003	0.184932	0.815068	0.9853	8.12605	0.90988	0.9853	0.815068	0.999584	64814	27	119	967
				HG006	0.897659	0.999478	0.0477643	0.978338	0.897659	0.265816	0.989027	0.161027	0.0893204	0.000478122	0.0212496	0.183432	0.816568	0.97875	10.1957	1.00842	0.97875	0.816568	0.999522	64806	31	138	1407
			Hard Filter	HG001	0.869839	0.99898	0.460111	0.996037	0.869839	0.604537	0.998009	0.594118	0.495098	0.00101092	0.00296916	0.257353	0.742647	0.997031	1.0198	0.00851585	0.997031	0.742647	0.998989	69174	70	202	206
				HG003	0.746702	0.998857	0.174352	0.995678	0.746702	0.357236	0.997832	0.341121	0.259786	0.00113906	0.00319508	0.503401	0.496599	0.996805	2.84932	0.45474	0.996805	0.496599	0.998861	64892	74	73	208
				HG004	0.741539	0.998854	0.166343	0.995647	0.741539	0.347339	0.997816	0.331002	0.250883	0.00114253	0.00322282	0.513699	0.486301	0.996777	2.98592	0.475078	0.996777	0.486301	0.998857	65569	75	71	212
				HG006	0.893625	0.999457	0.177868	0.993839	0.893625	0.455239	0.996904	0.395864	0.26378	0.000531317	0.00564844	0.207101	0.792899	0.994352	2.79104	0.445767	0.994352	0.792899	0.999469	65839	35	134	374
			VEF	HG001	0.891472	0.99915	0.76866	0.999009	0.891472	0.864389	0.999503	0.860606	0.955157	0.000849789	0.000144134	0.216912	0.783088	0.999856	0.0469484	-1.32838	0.999856	0.783088	0.99915	69370	59	213	10
				HG003	0.890949	0.999508	0.710356	0.999096	0.890949	0.795514	0.999547	0.795848	0.809859	0.000491514	0.000414747	0.217687	0.782313	0.999585	0.234783	-0.629334	0.999585	0.782313	0.999508	65073	32	115	27
				HG004	0.859163	0.999375	0.580943	0.998529	0.859163	0.684124	0.999263	0.684039	0.652174	0.000623422	0.00085131	0.280822	0.719178	0.999149	0.533333	-0.273001	0.999149	0.719178	0.999377	65725	41	105	56
				HG006	0.946104	0.999725	0.668405	0.998448	0.946104	0.755393	0.999222	0.745679	0.639831	0.000272125	0.00128374	0.106509	0.893491	0.998716	0.562914	-0.249558	0.998716	0.893491	0.999728	66128	18	151	85
			VQSR	HG001	0.936442	0.999502	0.130167	0.986461	0.936442	0.426679	0.993161	0.338246	0.20902	0.000452561	0.013145	0.113971	0.886029	0.986855	3.78423	0.577978	0.986855	0.886029	0.999547	68468	31	241	912
				HG003	0.903447	0.999564	0.0965908	0.990176	0.903447	0.362739	0.995055	0.272418	0.163488	0.00041852	0.00943164	0.183673	0.816327	0.990568	5.11667	0.708987	0.990568	0.816327	0.999581	64486	27	120	614
				HG004	0.882867	0.99948	0.103134	0.991278	0.882867	0.362928	0.995612	0.282147	0.172519	0.000505577	0.00823946	0.226027	0.773973	0.991761	4.79646	0.680921	0.991761	0.773973	0.999494	65239	33	113	542
				HG006	0.90105	0.999495	0.0707489	0.985101	0.90105	0.317196	0.992479	0.218182	0.125912	0.000474834	0.0144685	0.183432	0.816568	0.985532	6.94203	0.841486	0.985532	0.816568	0.999525	65255	31	138	958
		Non-Coding	FVC	HG001	0.917421	0.999671	0.802575	0.999517	0.917421	0.873837	0.999758	0.873162	0.914984	0.000328922	0.000154684	0.165004	0.834996	0.999845	0.0929152	-1.03191	0.999845	0.834996	0.999671	3619732	1191	6027	560
				HG003	0.953514	0.999734	0.841061	0.999318	0.953514	0.883715	0.999658	0.883754	0.861265	0.000265142	0.00041869	0.0925526	0.907447	0.999581	0.161082	-0.792952	0.999581	0.907447	0.999735	3397276	901	8834	1423
				HG004	0.954498	0.999767	0.788315	0.999088	0.954498	0.838336	0.999543	0.836022	0.773399	0.000231598	0.000683124	0.0903204	0.90968	0.999317	0.292994	-0.533142	0.999317	0.90968	0.999768	3431876	795	8007	2346
				HG006	0.951965	0.999872	0.331906	0.998055	0.951965	0.600803	0.999025	0.554404	0.399454	0.000126273	0.00182135	0.0942478	0.905752	0.998179	1.50342	0.17708	0.998179	0.905752	0.999874	3373210	426	4094	6155
			Frequency	HG001	0.780182	0.999124	0.20892	0.996462	0.780182	0.406456	0.998226	0.387749	0.295693	0.000872774	0.00267382	0.436963	0.563037	0.997326	2.38189	0.376922	0.997326	0.563037	0.999127	3610612	3154	4064	9680
				HG003	0.77339	0.998704	0.369679	0.996857	0.77339	0.499751	0.998424	0.499276	0.458062	0.00129358	0.00185924	0.451361	0.548639	0.998141	1.18311	0.0730258	0.998141	0.548639	0.998706	3392380	4394	5341	6319
				HG004	0.785898	0.998904	0.368668	0.997091	0.785898	0.504569	0.998541	0.502038	0.44634	0.00109362	0.0018237	0.42638	0.57362	0.998176	1.24044	0.093577	0.998176	0.57362	0.998906	3427959	3753	5049	6263
				HG006	0.794522	0.999451	0.208953	0.997571	0.794522	0.41675	0.998783	0.393895	0.295399	0.000547877	0.00188527	0.409071	0.590929	0.998115	2.38525	0.377534	0.998115	0.590929	0.999452	3372994	1849	2671	6371
			GARFIELD	HG001	0.817402	0.999272	0.0292825	0.977748	0.817402	0.189219	0.988734	0.105062	0.0571008	0.000699669	0.021611	0.343585	0.656415	0.978389	16.5129	1.21782	0.978389	0.656415	0.9993	3542054	2480	4738	78238
				HG003	0.916418	0.999522	0.0375351	0.967927	0.916418	0.244705	0.983661	0.133441	0.0722998	0.000400363	0.0317772	0.135388	0.864612	0.968223	12.8313	1.10827	0.968223	0.864612	0.9996	3290698	1318	8417	108001
				HG004	0.915885	0.999569	0.0337776	0.968174	0.915885	0.232809	0.983793	0.121803	0.0655239	0.000361581	0.0315571	0.136673	0.863327	0.968443	14.2616	1.15417	0.968443	0.863327	0.999638	3325848	1203	7599	108374
				HG006	0.85307	0.999607	0.0114606	0.958512	0.85307	0.128357	0.978795	0.0459133	0.0236842	0.000352332	0.0412057	0.252655	0.747345	0.958794	41.2223	1.61513	0.958794	0.747345	0.999648	3240116	1142	3378	139249
			Hard Filter	HG001	0.858679	0.999437	0.0888298	0.991419	0.858679	0.329929	0.995685	0.251737	0.152293	0.000551608	0.00805046	0.274591	0.725409	0.99195	5.56627	0.745564	0.99195	0.725409	0.999448	3591147	1982	5236	29145
				HG003	0.867227	0.99924	0.148209	0.992185	0.867227	0.410646	0.996069	0.351503	0.230345	0.000745019	0.00709713	0.258449	0.741551	0.992903	3.34132	0.523918	0.992903	0.741551	0.999255	3374578	2516	7219	24121
				HG004	0.87568	0.999363	0.142385	0.992636	0.87568	0.408943	0.996297	0.344867	0.2232	0.000623768	0.00676252	0.241877	0.758123	0.993237	3.48029	0.541616	0.993237	0.758123	0.999376	3410998	2129	6673	23224
				HG006	0.8867	0.999697	0.0516881	0.989717	0.8867	0.270339	0.994827	0.169114	0.0947881	0.000292542	0.0100066	0.216593	0.783407	0.989993	9.54984	0.979996	0.989993	0.783407	0.999707	3345549	979	3541	33816
			VEF	HG001	0.883376	0.999535	0.724517	0.999316	0.883376	0.81841	0.999658	0.817001	0.874013	0.00046449	0.000220424	0.233029	0.766971	0.99978	0.144147	-0.841193	0.99978	0.766971	0.999536	3619494	1682	5536	798
				HG003	0.907984	0.999473	0.691283	0.998601	0.907984	0.769891	0.999298	0.769275	0.72694	0.000524798	0.000878866	0.183154	0.816846	0.999121	0.375629	-0.425241	0.999121	0.816846	0.999475	3395712	1783	7952	2987
				HG004	0.916238	0.999571	0.509151	0.997589	0.916238	0.656164	0.99879	0.638918	0.517618	0.000424926	0.00199317	0.165531	0.834469	0.998007	0.931926	-0.0306183	0.998007	0.834469	0.999575	3427377	1457	7345	6845
				HG006	0.913734	0.999769	0.194719	0.996935	0.913734	0.481986	0.998464	0.419869	0.280976	0.000227561	0.00284195	0.16969	0.83031	0.997158	2.55902	0.408074	0.997158	0.83031	0.999772	3369761	767	3753	9604
			VQSR	HG001	0.887866	0.999553	0.0228987	0.965917	0.887866	0.18729	0.982635	0.086357	0.0456114	0.000392924	0.033771	0.190496	0.809504	0.966229	20.9244	1.32065	0.966229	0.809504	0.999607	3498031	1375	5843	122261
				HG003	0.934022	0.999622	0.0442337	0.971679	0.934022	0.269034	0.985599	0.153081	0.0836883	0.000305975	0.0281049	0.103852	0.896148	0.971895	10.9491	1.03938	0.971895	0.896148	0.999694	3303179	1011	8724	95520
				HG004	0.924427	0.999613	0.0412041	0.973348	0.924427	0.257295	0.986463	0.143769	0.0783166	0.000328285	0.0264007	0.124744	0.875256	0.973599	11.7687	1.07073	0.973599	0.875256	0.999672	3343556	1098	7704	90666
				HG006	0.85839	0.999621	0.0140554	0.965608	0.85839	0.142327	0.982485	0.0551122	0.0286059	0.000344845	0.0341049	0.249115	0.750885	0.965895	33.9579	1.53094	0.965895	0.750885	0.999655	3264112	1126	3394	115253
	Mutect2	Coding	FVC	HG001	0.965989	0.998766	0.928749	0.998661	0.965989	0.961092	0.999319	0.961285	0.992347	0.00123169	0.000130558	0.0678914	0.932109	0.999869	0.00771208	-2.11283	0.999869	0.932109	0.998768	68926	85	1167	9
				HG003	0.978113	0.999055	0.953934	0.998971	0.978113	0.974855	0.999474	0.975182	0.994788	0.000942522	0.000108249	0.043665	0.956335	0.999892	0.00523952	-2.28071	0.999892	0.956335	0.999057	64659	61	1336	7
				HG004	0.971531	0.998632	0.937063	0.998356	0.971531	0.963645	0.999159	0.964239	0.986037	0.00136065	0.000321386	0.0566158	0.943384	0.999679	0.0141605	-1.84892	0.999679	0.943384	0.998639	65321	89	1483	21
				HG006	0.975347	0.999058	0.949241	0.999016	0.975347	0.97295	0.999499	0.973171	0.996669	0.000941219	6.07773e-05	0.0492454	0.950755	0.999939	0.00334169	-2.47603	0.999939	0.950755	0.999059	65810	62	1197	4
			Frequency	HG001	0.878174	0.995594	0.739435	0.994842	0.878174	0.842269	0.997379	0.839681	0.942346	0.00439427	0.000841372	0.242812	0.757188	0.999159	0.0611814	-1.21338	0.999159	0.757188	0.995606	68877	304	948	58
				HG003	0.955597	0.998086	0.852182	0.995338	0.955597	0.890264	0.997617	0.892383	0.871672	0.00185764	0.00290725	0.0858984	0.914102	0.997093	0.14722	-0.832033	0.997093	0.914102	0.998142	64478	120	1277	188
				HG004	0.956366	0.997906	0.864385	0.995412	0.956366	0.90134	0.99765	0.903611	0.892126	0.00203672	0.00266291	0.0846056	0.915394	0.997337	0.120917	-0.917512	0.997337	0.915394	0.997963	65168	133	1439	174
				HG006	0.900922	0.996224	0.794182	0.995915	0.900922	0.882866	0.997922	0.880558	0.975845	0.00377056	0.000379858	0.197776	0.802224	0.99962	0.0247525	-1.60638	0.99962	0.802224	0.996229	65789	249	1010	25
			GARFIELD	HG001	0.667634	0.988071	0.275894	0.981791	0.667634	0.398379	0.990755	0.401125	0.485261	0.0118895	0.00658591	0.658147	0.341853	0.993414	1.06075	0.0256121	0.993414	0.341853	0.988111	68481	824	428	454
				HG003	0.568921	0.981715	0.130299	0.979414	0.568921	0.271265	0.989568	0.223744	0.552113	0.0182778	0.00245879	0.859699	0.140301	0.997541	0.811224	-0.0908589	0.997541	0.140301	0.981722	64507	1201	196	159
				HG004	0.566781	0.979581	0.126732	0.977195	0.566781	0.268507	0.988428	0.219038	0.560209	0.0204112	0.00257109	0.863868	0.136132	0.997429	0.785047	-0.105104	0.997429	0.136132	0.979589	65174	1358	214	168
				HG006	0.640886	0.986447	0.240499	0.980976	0.640886	0.365846	0.990344	0.362	0.488529	0.0135229	0.00575865	0.71247	0.28753	0.994241	1.04696	0.0199306	0.994241	0.28753	0.986477	65435	897	362	379
			Hard Filter	HG001	0.641623	0.98715	0.256786	0.983843	0.641623	0.407235	0.991814	0.387689	0.598333	0.0128329	0.00349605	0.713259	0.286741	0.996504	0.671309	-0.173077	0.996504	0.286741	0.987167	68694	893	359	241
				HG003	0.532643	0.980207	0.0602874	0.976946	0.532643	0.135709	0.988322	0.111953	0.301887	0.0197886	0.00343303	0.931281	0.0687187	0.996567	2.3125	0.364082	0.996567	0.0687187	0.980211	64444	1301	96	222
				HG004	0.536109	0.978167	0.0681264	0.975491	0.536109	0.162651	0.987571	0.1258	0.388158	0.0218286	0.00284656	0.924936	0.0750636	0.997153	1.57627	0.197631	0.997153	0.0750636	0.978171	65156	1454	118	186
				HG006	0.616274	0.985531	0.208093	0.981602	0.616274	0.343517	0.990674	0.325683	0.521891	0.0144507	0.00414805	0.763304	0.236696	0.995852	0.916107	-0.0380536	0.995852	0.236696	0.985549	65541	961	298	273
			VEF	HG001	0.947807	0.998108	0.882502	0.997606	0.947807	0.929833	0.998782	0.930348	0.967241	0.00188332	0.000551244	0.103834	0.896166	0.999449	0.0338681	-1.47021	0.999449	0.896166	0.998117	68897	130	1122	38
				HG003	0.934325	0.997171	0.861803	0.996882	0.934325	0.921979	0.998409	0.921792	0.981407	0.00282294	0.000355674	0.130995	0.869005	0.999644	0.0189456	-1.72249	0.999644	0.869005	0.997177	64643	183	1214	23
				HG004	0.931574	0.996719	0.850848	0.996099	0.931574	0.911841	0.998005	0.912328	0.966548	0.00326673	0.000719292	0.136132	0.863868	0.999281	0.0346097	-1.4608	0.999281	0.863868	0.996733	65295	214	1358	47
				HG006	0.948564	0.998036	0.887868	0.997674	0.948564	0.935113	0.998816	0.93543	0.976664	0.00195704	0.000410247	0.102462	0.897538	0.99959	0.0238938	-1.62171	0.99959	0.897538	0.998043	65787	129	1130	27
			VQSR	HG001	0.71676	0.989817	0.251172	0.975081	0.71676	0.382019	0.98728	0.391229	0.3467	0.0100633	0.0153623	0.551118	0.448882	0.984638	1.88434	0.27516	0.984638	0.448882	0.989937	67876	690	562	1059
				HG003	0.624509	0.984036	0.187982	0.973752	0.624509	0.284736	0.986627	0.295122	0.341486	0.0159077	0.0108249	0.740157	0.259843	0.989175	1.92837	0.285191	0.989175	0.259843	0.984092	63966	1034	363	700
				HG004	0.640333	0.982989	0.220033	0.97292	0.640333	0.326257	0.986178	0.335777	0.396194	0.0169409	0.0106823	0.708651	0.291349	0.989318	1.52402	0.18299	0.989318	0.291349	0.983059	64644	1114	458	698
				HG006	0.67918	0.987875	0.219474	0.973566	0.67918	0.333961	0.98651	0.34648	0.323246	0.012024	0.0149512	0.626688	0.373312	0.985049	2.09362	0.320897	0.985049	0.373312	0.987976	64830	789	470	984
		Non-Coding	FVC	HG001	0.96527	0.998859	0.92418	0.998651	0.96527	0.956854	0.999315	0.957142	0.98505	0.0011377	0.000232361	0.0692283	0.930772	0.999768	0.0151768	-1.81882	0.999768	0.930772	0.998862	3597017	4097	55084	836
				HG003	0.978548	0.998866	0.948984	0.998445	0.978548	0.96875	0.999202	0.969469	0.981669	0.00112236	0.000473286	0.0424313	0.957569	0.999527	0.0186735	-1.72878	0.999527	0.957569	0.998878	3374798	3792	85576	1598
				HG004	0.979485	0.998905	0.950111	0.998438	0.979485	0.968934	0.999198	0.969678	0.980084	0.00108209	0.000521126	0.0405093	0.959491	0.999479	0.0203212	-1.69205	0.999479	0.959491	0.998918	3410068	3694	87495	1778
				HG006	0.973866	0.99918	0.939049	0.998905	0.973866	0.963551	0.999444	0.963966	0.980449	0.000815372	0.000296734	0.0519719	0.948028	0.999703	0.0199404	-1.70027	0.999703	0.948028	0.999185	3358916	2741	49999	997
			Frequency	HG001	0.934271	0.997843	0.837917	0.996715	0.934271	0.89423	0.998331	0.895492	0.922818	0.00214064	0.00119655	0.130261	0.869739	0.998803	0.0836377	-1.0776	0.998803	0.869739	0.997859	3593548	7709	51472	4305
				HG003	0.967532	0.998288	0.834393	0.992688	0.967532	0.868002	0.996239	0.869052	0.807319	0.0015683	0.0059445	0.058992	0.941008	0.994055	0.238668	-0.622206	0.994055	0.941008	0.998432	3356325	5272	84096	20071
				HG004	0.970517	0.99843	0.856076	0.993682	0.970517	0.884947	0.996751	0.886314	0.833651	0.00144637	0.00504566	0.053921	0.946079	0.994954	0.199543	-0.699963	0.994954	0.946079	0.998554	3394631	4917	86272	17215
				HG006	0.941773	0.998175	0.867071	0.997615	0.941773	0.919302	0.99879	0.919742	0.958321	0.00181629	0.000603587	0.115851	0.884149	0.999396	0.0434913	-1.3616	0.999396	0.884149	0.998184	3357885	6110	46630	2028
			GARFIELD	HG001	0.649638	0.988606	0.13972	0.971614	0.649638	0.254851	0.985527	0.265417	0.228329	0.0113086	0.0176166	0.683108	0.316892	0.982383	3.37965	0.528872	0.982383	0.316892	0.988691	3534471	40427	18754	63382
				HG003	0.603956	0.979465	0.168305	0.969692	0.603956	0.264403	0.984524	0.270876	0.356722	0.0204792	0.0104212	0.781667	0.218333	0.989579	1.8033	0.256068	0.989579	0.218333	0.979521	3341210	69856	19512	35186
				HG004	0.605651	0.979356	0.168919	0.968974	0.605651	0.263555	0.98415	0.27175	0.349314	0.0205838	0.0110711	0.777627	0.222373	0.988929	1.86276	0.270156	0.988929	0.222373	0.979416	3374073	70911	20278	37773
				HG006	0.634616	0.98866	0.12653	0.972523	0.634616	0.232371	0.986007	0.243363	0.211828	0.0112705	0.0166998	0.714069	0.285931	0.9833	3.72082	0.570639	0.9833	0.285931	0.988729	3303803	37660	15080	56110
			Hard Filter	HG001	0.590479	0.986707	0.14748	0.980733	0.590479	0.239897	0.990243	0.239205	0.331309	0.0132752	0.00621398	0.812828	0.187172	0.993786	2.01833	0.304991	0.993786	0.187172	0.986725	3575496	48104	11077	22357
				HG003	0.545054	0.976483	0.080573	0.970995	0.545054	0.15868	0.985247	0.145742	0.302939	0.0235037	0.00584381	0.904048	0.0959516	0.994156	2.30099	0.361915	0.994156	0.0959516	0.976496	3356665	80793	8575	19731
				HG004	0.548084	0.976413	0.0863126	0.97105	0.548084	0.169564	0.985273	0.154858	0.322548	0.023573	0.00571948	0.898113	0.101887	0.994281	2.10031	0.322284	0.994281	0.101887	0.976427	3392332	81898	9291	19514
				HG006	0.588604	0.987249	0.141383	0.981018	0.588604	0.228885	0.99039	0.230221	0.308366	0.0127329	0.00646654	0.816325	0.183675	0.993533	2.2429	0.35081	0.993533	0.183675	0.987267	3338186	43053	9687	21727
			VEF	HG001	0.943449	0.998143	0.872142	0.997623	0.943449	0.923143	0.998793	0.92356	0.962717	0.00184873	0.000565337	0.112536	0.887464	0.999435	0.0387274	-1.41198	0.999435	0.887464	0.998151	3595819	6660	52521	2034
				HG003	0.943105	0.996998	0.873747	0.996321	0.943105	0.924607	0.998114	0.925569	0.967651	0.00298447	0.000784861	0.113005	0.886995	0.999215	0.0334305	-1.47586	0.999215	0.886995	0.997016	3373746	10099	79269	2650
				HG004	0.938272	0.996712	0.861729	0.995883	0.938272	0.916225	0.997889	0.917338	0.960969	0.0032666	0.000952564	0.122504	0.877496	0.999047	0.0406159	-1.3913	0.999047	0.877496	0.996733	3408596	11171	80018	3250
				HG006	0.949843	0.998428	0.884129	0.997907	0.949843	0.929513	0.998938	0.930049	0.961892	0.00156424	0.000559836	0.0997535	0.900246	0.99944	0.0396175	-1.40211	0.99944	0.900246	0.998436	3358032	5261	47479	1881
			VQSR	HG001	0.680848	0.989611	0.0779852	0.95276	0.680848	0.222525	0.975647	0.215035	0.147063	0.0101592	0.0381452	0.600159	0.399841	0.961855	5.79981	0.763414	0.961855	0.399841	0.989841	3460612	35518	23663	137241
				HG003	0.646258	0.98162	0.126105	0.952642	0.646258	0.241751	0.975538	0.260339	0.217942	0.0181455	0.0306984	0.676786	0.323214	0.969302	3.58837	0.554897	0.969302	0.323214	0.981855	3272746	60483	28885	103650
				HG004	0.655113	0.9819	0.13575	0.953095	0.655113	0.256373	0.975764	0.274434	0.229718	0.0178501	0.0305395	0.659235	0.340765	0.969461	3.35316	0.525454	0.969461	0.340765	0.98215	3307650	60115	31074	104196
				HG006	0.6585	0.989394	0.0674131	0.953679	0.6585	0.195371	0.976157	0.191038	0.13083	0.0104205	0.036906	0.646094	0.353906	0.963094	6.6435	0.822397	0.963094	0.353906	0.989579	3235912	34075	18665	124001
	Varscan2	Coding	FVC	HG001	0.988621	0.999284	0.97242	0.998994	0.988621	0.982925	0.999481	0.983425	0.989347	0.000706103	0.00033156	0.0224256	0.977574	0.999668	0.0107678	-1.96787	0.999668	0.977574	0.999294	69346	49	2136	23
				HG003	0.991487	0.999066	0.980895	0.998879	0.991487	0.988607	0.999409	0.989178	0.995192	0.00092081	0.000261069	0.0167645	0.983236	0.999739	0.00483092	-2.31597	0.999739	0.983236	0.999079	65100	60	3519	17
				HG004	0.99364	0.999133	0.984152	0.998749	0.99364	0.989535	0.999332	0.9902	0.992632	0.000835371	0.00050139	0.0122195	0.98778	0.999499	0.0074224	-2.12946	0.999499	0.98778	0.999165	65784	55	4446	33
				HG006	0.991996	0.999484	0.982699	0.999415	0.991996	0.990296	0.999698	0.990575	0.997154	0.000513502	9.06564e-05	0.0159176	0.984082	0.999909	0.00285442	-2.54448	0.999909	0.984082	0.999486	66178	34	2102	6
			Frequency	HG001	0.78814	0.98683	0.569101	0.986276	0.78814	0.737129	0.992966	0.719749	0.956027	0.0131558	0.000836108	0.422883	0.577117	0.999164	0.0459952	-1.33729	0.999164	0.577117	0.986844	69311	924	1261	58
				HG003	0.915233	0.990769	0.827159	0.990727	0.915233	0.902207	0.99513	0.903265	0.989355	0.00920993	0.000491423	0.169042	0.830958	0.999509	0.0107599	-1.96819	0.999509	0.830958	0.99079	65085	605	2974	32
				HG004	0.925054	0.989855	0.846924	0.989889	0.925054	0.912655	0.994625	0.915044	0.989917	0.0101129	0.000592552	0.1493	0.8507	0.999407	0.0101854	-1.99202	0.999407	0.8507	0.989887	65778	672	3829	39
				HG006	0.815513	0.988232	0.626184	0.987968	0.815513	0.779518	0.993825	0.766477	0.974711	0.0117575	0.000528829	0.368446	0.631554	0.999471	0.0259451	-1.58594	0.999471	0.631554	0.988243	66149	787	1349	35
			GARFIELD	HG001	0.895827	0.993485	0.691654	0.985801	0.895827	0.767905	0.992669	0.774823	0.751182	0.00631257	0.00834667	0.2	0.8	0.991653	0.331236	-0.479863	0.991653	0.8	0.993687	68790	437	1748	579
				HG003	0.755346	0.973813	0.494104	0.970944	0.755346	0.659102	0.984846	0.648592	0.876725	0.026083	0.00397746	0.485331	0.514669	0.996023	0.140608	-0.85199	0.996023	0.514669	0.973917	64858	1737	1842	259
				HG004	0.76975	0.969474	0.525986	0.967092	0.76975	0.686619	0.982658	0.678879	0.904251	0.0303936	0.00393515	0.456565	0.543435	0.996065	0.105887	-0.975157	0.996065	0.543435	0.969606	65558	2055	2446	259
				HG006	0.910647	0.99427	0.743836	0.988393	0.910647	0.810899	0.994007	0.816817	0.806202	0.00556505	0.00642149	0.172285	0.827715	0.993579	0.240385	-0.619093	0.993579	0.827715	0.994435	65759	368	1768	425
			Hard Filter	HG001	0.889513	0.993089	0.747954	0.990748	0.889513	0.8352	0.995238	0.837666	0.902272	0.00684745	0.0026669	0.218307	0.781693	0.997333	0.108314	-0.965316	0.997333	0.781693	0.993153	69184	477	1708	185
				HG003	0.739635	0.972176	0.476345	0.972196	0.739635	0.672795	0.985535	0.642724	0.972269	0.0278056	0.000752492	0.519978	0.480022	0.999248	0.0285215	-1.54483	0.999248	0.480022	0.972194	65068	1861	1718	49
				HG004	0.744475	0.966232	0.486036	0.966467	0.744475	0.677554	0.982386	0.651596	0.972651	0.0337394	0.000942006	0.510109	0.489891	0.999058	0.0281179	-1.55102	0.999058	0.489891	0.966261	65755	2296	2205	62
				HG006	0.88095	0.992376	0.73288	0.990105	0.88095	0.826531	0.994906	0.828513	0.904208	0.00756232	0.00261392	0.235487	0.764513	0.997386	0.10594	-0.97494	0.997386	0.764513	0.992438	66011	503	1633	173
			VEF	HG001	0.971423	0.998203	0.937181	0.997876	0.971423	0.9636	0.998905	0.964436	0.986596	0.00178507	0.000403639	0.0567506	0.943249	0.999596	0.0135856	-1.86692	0.999596	0.943249	0.998215	69341	124	2061	28
				HG003	0.970493	0.996768	0.93841	0.996623	0.970493	0.965327	0.998221	0.966714	0.993512	0.00321568	0.000337853	0.0586756	0.941324	0.999662	0.00653013	-2.18508	0.999662	0.941324	0.996784	65095	210	3369	22
				HG004	0.972924	0.996313	0.942216	0.996004	0.972924	0.966228	0.997869	0.968072	0.990698	0.00365052	0.000607746	0.0535437	0.946456	0.999392	0.00938967	-2.02735	0.999392	0.946456	0.996349	65777	241	4260	40
				HG006	0.976063	0.998457	0.950458	0.99839	0.976063	0.973104	0.99917	0.973672	0.996082	0.00153897	0.000120875	0.0477528	0.952247	0.999879	0.00393314	-2.40526	0.999879	0.952247	0.998461	66176	102	2034	8
			VQSR	HG001	0.932645	0.995792	0.54764	0.973824	0.932645	0.683624	0.986363	0.674657	0.543673	0.00357448	0.0234975	0.111213	0.888787	0.976502	0.839341	-0.0760616	0.976502	0.888787	0.996426	67739	243	1942	1630
				HG003	0.884762	0.987518	0.665217	0.973506	0.884762	0.742136	0.985994	0.755508	0.727555	0.0118308	0.0161709	0.214306	0.785694	0.983829	0.374467	-0.426587	0.983829	0.785694	0.988169	64064	767	2812	1053
				HG004	0.891554	0.98543	0.693888	0.97096	0.891554	0.763975	0.984458	0.779196	0.759006	0.0136951	0.0173815	0.199511	0.800489	0.982618	0.317513	-0.498238	0.982618	0.800489	0.986305	64673	898	3603	1144
				HG006	0.940266	0.996176	0.591857	0.975995	0.940266	0.708847	0.987495	0.701493	0.573853	0.00321727	0.0216215	0.0978464	0.902154	0.978378	0.742605	-0.129242	0.978378	0.902154	0.996783	64753	209	1927	1431
		Non-Coding	FVC	HG001	0.984086	0.999289	0.961075	0.998976	0.984086	0.97591	0.999477	0.976399	0.984413	0.000703887	0.000342951	0.0314856	0.968514	0.999657	0.0158335	-1.80042	0.999657	0.968514	0.999296	3617350	2548	78378	1241
				HG003	0.995399	0.999311	0.988113	0.998944	0.995399	0.991876	0.999432	0.992443	0.993611	0.000656066	0.000479574	0.00872177	0.991278	0.99952	0.00643044	-2.19176	0.99952	0.991278	0.999344	3401388	2233	253793	1632
				HG004	0.995794	0.999295	0.988091	0.998742	0.995794	0.991236	0.999318	0.991918	0.991534	0.000649457	0.00071485	0.00769692	0.992303	0.999285	0.00853819	-2.06863	0.999285	0.992303	0.999351	3436025	2233	287883	2458
				HG006	0.988089	0.999455	0.968488	0.999105	0.988089	0.979507	0.999542	0.979959	0.983386	0.000537155	0.00037808	0.0234444	0.976556	0.999622	0.0168949	-1.77224	0.999622	0.976556	0.999463	3378960	1816	75644	1278
			Frequency	HG001	0.877572	0.994554	0.736519	0.993542	0.877572	0.838384	0.996706	0.836697	0.936227	0.00542686	0.00115211	0.243704	0.756296	0.998848	0.0681165	-1.16675	0.998848	0.756296	0.994573	3614422	19722	61204	4169
				HG003	0.930466	0.989649	0.856003	0.989399	0.930466	0.915886	0.994327	0.919215	0.984638	0.0102902	0.00101175	0.138056	0.861944	0.998988	0.0156018	-1.80683	0.998988	0.861944	0.98971	3399577	35346	220680	3443
				HG004	0.938803	0.989784	0.873465	0.98967	0.938803	0.926026	0.994425	0.929749	0.987268	0.0101518	0.000955945	0.121438	0.878562	0.999044	0.012896	-1.88954	0.999044	0.878562	0.989848	3435196	35231	254885	3287
				HG006	0.894401	0.995184	0.773441	0.994377	0.894401	0.863897	0.99713	0.862874	0.95094	0.00479965	0.000933662	0.210263	0.789737	0.999066	0.0515914	-1.28742	0.999066	0.789737	0.9952	3377082	16287	61173	3156
			GARFIELD	HG001	0.868054	0.994138	0.40962	0.97517	0.868054	0.577749	0.987215	0.571206	0.458994	0.00553612	0.019929	0.243964	0.756036	0.980071	1.17868	0.0713948	0.980071	0.756036	0.994464	3546476	19743	61183	72115
				HG003	0.778782	0.967805	0.516108	0.958029	0.778782	0.641674	0.977654	0.655382	0.770179	0.0317045	0.0128048	0.429632	0.570368	0.987195	0.2984	-0.525202	0.987195	0.570368	0.968295	3359445	109997	146029	43575
				HG004	0.783212	0.964734	0.529294	0.955345	0.783212	0.654424	0.976059	0.668764	0.790805	0.0347082	0.012931	0.420646	0.579354	0.987069	0.264535	-0.577517	0.987069	0.579354	0.965292	3394020	122036	168080	44463
				HG006	0.881601	0.994609	0.459277	0.977107	0.881601	0.610289	0.988212	0.604696	0.493086	0.0050724	0.0184135	0.218384	0.781616	0.981587	1.02805	0.0120124	0.981587	0.781616	0.994928	3317996	16916	60544	62242
			Hard Filter	HG001	0.856767	0.993636	0.597341	0.986554	0.856767	0.694549	0.993122	0.701145	0.682316	0.00624654	0.00750789	0.278959	0.721041	0.992492	0.465596	-0.331991	0.992492	0.721041	0.993753	3591423	22575	58351	27168
				HG003	0.762412	0.965488	0.516696	0.964406	0.762412	0.687766	0.981173	0.674706	0.93571	0.0344152	0.00272699	0.472448	0.527552	0.997273	0.0687066	-1.163	0.997273	0.527552	0.965585	3393740	120959	135067	9280
				HG004	0.779712	0.964165	0.551654	0.963353	0.779712	0.712908	0.980464	0.704792	0.944219	0.0357172	0.0028024	0.437773	0.562227	0.997198	0.0590763	-1.22859	0.997198	0.562227	0.964283	3428847	127005	163111	9636
				HG006	0.859407	0.9936	0.6059	0.986603	0.859407	0.701725	0.993144	0.708354	0.691323	0.0062805	0.00743084	0.273754	0.726246	0.992569	0.446503	-0.350176	0.992569	0.726246	0.99372	3355120	21205	56255	25118
			VEF	HG001	0.953551	0.997927	0.901139	0.997674	0.953551	0.94429	0.998812	0.944646	0.98507	0.00206705	0.000307578	0.0925908	0.907409	0.999692	0.0151567	-1.8194	0.999692	0.907409	0.997933	3617478	7493	73433	1113
				HG003	0.972703	0.995912	0.942011	0.995634	0.972703	0.966033	0.997657	0.968073	0.991157	0.00404577	0.000635024	0.0539594	0.946041	0.999365	0.00892197	-2.04954	0.999365	0.946041	0.995954	3400859	13815	242211	2161
				HG004	0.974135	0.995661	0.942865	0.995001	0.974135	0.964764	0.997294	0.967269	0.985799	0.00425404	0.001154	0.0505763	0.949424	0.998846	0.0144059	-1.84146	0.998846	0.949424	0.995746	3434515	14673	275443	3968
				HG006	0.95692	0.99803	0.904274	0.99759	0.95692	0.943744	0.998768	0.94444	0.976587	0.00196002	0.000502331	0.0856571	0.914343	0.999498	0.0239746	-1.62025	0.999498	0.914343	0.99804	3378540	6635	70825	1698
			VQSR	HG001	0.898127	0.995481	0.173361	0.946431	0.898127	0.460227	0.971944	0.409067	0.269586	0.0035796	0.0513592	0.152386	0.847614	0.948641	2.70939	0.432872	0.948641	0.847614	0.99642	3432743	12332	68594	185848
				HG003	0.891539	0.984077	0.583548	0.949397	0.891539	0.678154	0.972409	0.695073	0.600891	0.0136016	0.0411893	0.175732	0.824268	0.958811	0.664196	-0.177704	0.958811	0.824268	0.986398	3262852	44992	211034	140168
				HG004	0.901011	0.983749	0.621011	0.949368	0.901011	0.703414	0.972151	0.721699	0.630501	0.0135713	0.0417199	0.156258	0.843742	0.95828	0.586042	-0.232072	0.95828	0.843742	0.986429	3295030	45333	244783	143453
				HG006	0.904673	0.995667	0.191191	0.949399	0.904673	0.480271	0.973521	0.431683	0.288407	0.00341183	0.0485028	0.142151	0.857849	0.951497	2.46732	0.392226	0.951497	0.857849	0.996588	3216287	11011	66449	163951
	DeepVariant	Coding	FVC	HG001	0.578911	0.99977	0.137065	0.999698	0.578911	0.243202	0.999849	0.222222	0.375	0.000230491	7.20399e-05	0.842105	0.157895	0.999928	1.66667	0.221849	0.999928	0.157895	0.99977	69401	16	3	5
				HG003	0.558801	0.99977	0.107229	0.999724	0.558801	0.216826	0.999862	0.181818	0.4	0.000230178	4.6044e-05	0.882353	0.117647	0.999954	1.5	0.176091	0.999954	0.117647	0.99977	65152	15	2	3
				HG004	0.599954	0.999879	0.139943	0.999787	0.599954	0.223502	0.999894	0.222222	0.25	0.000121496	9.11245e-05	0.8	0.2	0.999909	3	0.477121	0.999909	0.2	0.999879	65838	8	2	6
				HG006	0.666652	0.999819	0.314795	0.999789	0.666652	0.499917	0.999894	0.461538	0.75	0.000181099	3.01878e-05	0.666667	0.333333	0.99997	0.333333	-0.477121	0.99997	0.333333	0.999819	66250	12	6	2
			Frequency	HG001	0.709503	0.999841	0.0280321	0.997796	0.709503	0.149267	0.998897	0.0946746	0.0533333	0.000158787	0.00204593	0.578947	0.421053	0.997954	17.75	1.2492	0.997954	0.421053	0.999841	69264	11	8	142
				HG003	0.675803	0.999831	0.0343523	0.998496	0.675803	0.150415	0.999248	0.109091	0.0645161	0.000169025	0.00133528	0.647059	0.352941	0.998665	14.5	1.16137	0.998665	0.352941	0.999831	65068	11	6	87
				HG004	0.599317	0.999878	0.0110352	0.998512	0.599317	0.0655282	0.999255	0.0392157	0.0217391	0.000121651	0.00136687	0.8	0.2	0.998633	45	1.65321	0.998633	0.2	0.999878	65754	8	2	90
				HG006	0.665995	0.999819	0.033572	0.998476	0.665995	0.144595	0.999237	0.106195	0.0631579	0.000181337	0.00134336	0.666667	0.333333	0.998657	14.8333	1.17124	0.998657	0.333333	0.999819	66163	12	6	89
			GARFIELD	HG001	0.752862	0.999865	0.000387826	0.821476	0.752862	0.021839	0.901969	0.0020934	0.0010483	0.000105219	0.178486	0.315789	0.684211	0.821514	952.923	2.97906	0.821514	0.684211	0.999895	57018	6	13	12388
				HG003	0.793741	0.999892	0.000432459	0.822761	0.793741	0.0248361	0.902742	0.00224583	0.00112457	7.46102e-05	0.177224	0.235294	0.764706	0.822776	888.231	2.94853	0.822776	0.764706	0.999925	53608	4	13	11547
				HG004	0.853909	0.999956	0.000279682	0.807832	0.853909	0.0221306	0.893687	0.00142034	0.000710732	1.88002e-05	0.192182	0.1	0.9	0.807818	1406	3.14799	0.807818	0.9	0.999981	53190	1	9	12654
				HG006	0.859096	0.999923	0.000571556	0.829319	0.859096	0.0314408	0.906673	0.00282112	0.0014128	3.64e-05	0.170697	0.111111	0.888889	0.829303	706.812	2.8493	0.829303	0.888889	0.999964	54943	2	16	11309
			Hard Filter	HG001	0.464024	0.999707	-1.01878e-05	0.033547	0.464024	-0.00663039	0.064473	0.00050648	0.000253312	0.000864304	0.966689	0.105263	0.894737	0.0333112	3946.71	3.59623	0.0333112	0.894737	0.999136	2312	2	17	67094
				HG003	0.500292	0.999739	7.61308e-08	0.000843921	0.500292	0.000390156	0.00116577	0.000521865	0.000261	0	0.999417	0	1	0.000583225	3830.41	3.58325	0.000583225	1	1	38	0	17	65117
				HG004	0.500099	0.999848	1.49957e-08	0.000349257	0.500099	0.000173167	0.000394795	0.000303716	0.000151881	0	0.999803	0	1	0.000197436	6583.1	3.81843	0.000197436	1	1	13	0	10	65831
				HG006	0.509222	0.999733	2.55271e-06	0.0187113	0.509222	0.0022592	0.0362214	0.000553284	0.000276719	0	0.981555	0	1	0.0184447	3612.78	3.55784	0.0184447	1	1	1222	0	18	65030
			VEF	HG001	0.526229	0.999741	0.0358961	0.999568	0.526229	0.0634167	0.999784	0.0625	0.0769231	0.000259321	0.000172896	0.947368	0.0526316	0.999827	12	1.07918	0.999827	0.0526316	0.999741	69394	18	1	12
				HG003	0.55877	0.99977	0.0933477	0.999662	0.55877	0.161533	0.999831	0.153846	0.222222	0.000230192	0.000107436	0.882353	0.117647	0.999893	3.5	0.544068	0.999893	0.117647	0.99977	65148	15	2	7
				HG004	0.499909	0.999848	-7.59371e-05	0.999666	0.499909	-0.000166372	0.999833	0	0	0.000151879	0.000182249	1	0	0.999818	inf	inf	0.999818	0	0.999848	65832	10	0	12
				HG006	0.666652	0.999819	0.314795	0.999789	0.666652	0.499917	0.999894	0.461538	0.75	0.000181099	3.01878e-05	0.666667	0.333333	0.99997	0.333333	-0.477121	0.99997	0.333333	0.999819	66250	12	6	2
			VQSR	HG001	0.728874	0.999852	0.00393184	0.983925	0.728874	0.0602314	0.991896	0.015873	0.00807175	0.000146391	0.0159352	0.526316	0.473684	0.984065	122.889	2.08951	0.984065	0.473684	0.999854	68300	10	9	1106
				HG003	0.613089	0.999798	0.00323655	0.990686	0.613089	0.0383061	0.995321	0.0130081	0.00668896	0.000201319	0.00911672	0.764706	0.235294	0.990883	148.5	2.17173	0.990883	0.235294	0.999799	64561	13	4	594
				HG004	0.644586	0.999892	0.00202785	0.989067	0.644586	0.0343589	0.994503	0.00826446	0.00418994	0.000107464	0.0108286	0.7	0.3	0.989171	237.667	2.37597	0.989171	0.3	0.999893	65131	7	3	713
				HG006	0.632708	0.9998	0.00291666	0.987445	0.632708	0.0394691	0.993683	0.0118765	0.00606796	0.000198637	0.0123619	0.722222	0.277778	0.987638	163.8	2.21431	0.987638	0.277778	0.999801	65433	13	5	819
		Non-Coding	FVC	HG001	0.582902	0.999761	0.148624	0.999702	0.582902	0.271387	0.999851	0.241573	0.444444	0.00023879	5.9363e-05	0.834137	0.165863	0.999941	1.25	0.09691	0.999941	0.165863	0.999761	3621567	865	172	215
				HG003	0.654665	0.999785	0.257699	0.999681	0.654665	0.385619	0.999841	0.376579	0.480938	0.000214872	0.000103925	0.690566	0.309434	0.999896	1.07927	0.0331294	0.999896	0.309434	0.999785	3405952	732	328	354
				HG004	0.63033	0.999781	0.205607	0.999656	0.63033	0.315309	0.999828	0.309843	0.381636	0.000219107	0.000125257	0.739216	0.260784	0.999875	1.6203	0.209596	0.999875	0.260784	0.999781	3440492	754	266	431
				HG006	0.617429	0.999887	0.170258	0.999806	0.617429	0.265049	0.999903	0.263217	0.299233	0.000112633	8.10037e-05	0.76506	0.23494	0.999919	2.34188	0.369565	0.999919	0.23494	0.999887	3382287	381	117	274
			Frequency	HG001	0.675993	0.999814	0.0174763	0.996933	0.675993	0.109161	0.998464	0.0621202	0.0340394	0.000185216	0.00288339	0.64513	0.35487	0.997117	28.3777	1.45298	0.997117	0.35487	0.999815	3611339	669	368	10443
				HG003	0.708225	0.999818	0.0267927	0.997402	0.708225	0.145677	0.998699	0.0911517	0.0511403	0.000181247	0.00241846	0.581132	0.418868	0.997582	18.5541	1.26844	0.997582	0.418868	0.999819	3398068	616	444	8238
				HG004	0.704762	0.999825	0.0270785	0.997585	0.704762	0.145179	0.998791	0.0917732	0.0516415	0.000174733	0.00224155	0.588235	0.411765	0.997758	18.3643	1.26397	0.997758	0.411765	0.999825	3433210	600	420	7713
				HG006	0.722873	0.999918	0.0160461	0.997874	0.722873	0.117837	0.998936	0.0583922	0.0312325	8.14593e-05	0.0020449	0.552209	0.447791	0.997955	31.0179	1.49161	0.997955	0.447791	0.999919	3375644	275	223	6917
			GARFIELD	HG001	0.751091	0.999857	0.000311629	0.769288	0.751091	0.0201603	0.869571	0.00181526	0.000908754	9.94075e-05	0.230701	0.267117	0.732883	0.769299	1099.41	3.04116	0.769299	0.732883	0.999901	2786232	277	760	835550
				HG003	0.849588	0.999906	0.000472848	0.769981	0.849588	0.0292863	0.870002	0.00250723	0.00125531	2.85965e-05	0.230069	0.0707547	0.929245	0.769931	795.618	2.9007	0.769931	0.929245	0.999971	2622622	75	985	783684
				HG004	0.832037	0.9999	0.000405402	0.757257	0.832037	0.0266507	0.86182	0.00220933	0.00110601	3.64599e-05	0.242788	0.0931373	0.906863	0.757212	903.15	2.95576	0.757212	0.906863	0.999964	2605509	95	925	835414
				HG006	0.85084	0.999956	0.000236939	0.782021	0.85084	0.020614	0.87766	0.0012406	0.000620719	1.51217e-05	0.217999	0.0803213	0.919679	0.782001	1610.03	3.20684	0.782001	0.919679	0.999985	2645165	40	458	737396
			Hard Filter	HG001	0.464219	0.999693	-1.04545e-05	0.020303	0.464219	-0.00863221	0.0393083	0.000530533	0.000265344	0.00130661	0.979951	0.0916104	0.90839	0.0200487	3767.7	3.57608	0.0200487	0.90839	0.998693	72612	95	942	3549170
				HG003	0.493258	0.999685	-2.09933e-06	0.000974066	0.493258	-0.00917712	0.00133427	0.000613598	0.000306895	0.00655308	0.999332	0.0141509	0.985849	0.000667585	3257.45	3.51288	0.000667585	0.985849	0.993447	2274	15	1045	3404032
				HG004	0.490861	0.999698	-2.71019e-06	0.000639174	0.490861	-0.0167279	0.000696659	0.000581682	0.000290927	0.0155993	0.999652	0.0186275	0.981373	0.000348453	3436.29	3.53609	0.000348453	0.981373	0.984401	1199	19	1001	3439724
				HG006	0.489592	0.99985	-1.54984e-06	0.0114535	0.489592	-0.00238753	0.0223723	0.000288168	0.000144105	0.000417951	0.988687	0.0321285	0.967871	0.0113127	6938.37	3.84126	0.0113127	0.967871	0.999582	38266	16	482	3344295
			VEF	HG001	0.567922	0.999753	0.10638	0.999628	0.567922	0.179934	0.999814	0.173219	0.238579	0.000247362	0.000124248	0.864031	0.135969	0.999876	3.19149	0.503993	0.999876	0.135969	0.999753	3621332	896	141	450
				HG003	0.622539	0.999765	0.164636	0.999561	0.622539	0.258061	0.99978	0.257937	0.271967	0.000234851	0.000204327	0.754717	0.245283	0.999796	2.67692	0.427636	0.999796	0.245283	0.999765	3405610	800	260	696
				HG004	0.617537	0.999773	0.147626	0.999553	0.617537	0.237531	0.999776	0.237741	0.24024	0.000226682	0.00022058	0.764706	0.235294	0.999779	3.1625	0.500031	0.999779	0.235294	0.999773	3440164	780	240	759
				HG006	0.598321	0.999882	0.100296	0.999738	0.598321	0.18128	0.999869	0.180812	0.167235	0.000118257	0.000144269	0.803213	0.196787	0.999856	4.97959	0.697194	0.999856	0.196787	0.999882	3382073	400	98	488
			VQSR	HG001	0.659492	0.999805	0.00120761	0.962011	0.659492	0.0282556	0.980636	0.00534813	0.00269426	0.000191365	0.0378154	0.643202	0.356798	0.962185	370.159	2.56839	0.962185	0.356798	0.999809	3484823	667	370	136959
				HG003	0.738215	0.999837	0.00271097	0.97251	0.738215	0.0513832	0.986061	0.0112733	0.00570044	0.000158735	0.0273443	0.496226	0.503774	0.972656	174.425	2.24161	0.972656	0.503774	0.999841	3313163	526	534	93143
				HG004	0.731003	0.999841	0.00227108	0.969707	0.731003	0.0464004	0.984618	0.00953729	0.0048153	0.000155197	0.0301515	0.507843	0.492157	0.969848	206.671	2.31528	0.969848	0.492157	0.999845	3337174	518	502	103749
				HG006	0.664113	0.999901	0.000727327	0.966691	0.664113	0.0222041	0.983063	0.00318454	0.00159932	9.72325e-05	0.0332198	0.638554	0.361446	0.96678	624.267	2.79537	0.96678	0.361446	0.999903	3270193	318	180	112368
