# Supplementary material for: FVC as an adaptive and accurate method for filtering variants from popular NGS analysis pipelines
Source: Commun Biol. 2022 Sep 16;5:975. doi: 10.1038/s42003-022-03397-7 (PMC9481582; doi:10.1038/s42003-022-03397-7)
Supplement: Supplementary file 7 — Supplementary Data 5 [file 42003_2022_3397_MOESM7_ESM.xls]

## Sheet: data characterization
# The number of TP and FP variant calls in 5 individual variant call-sets identified by GATK HaplotypeCaller, Mutect2, and Varscan2, and DeepVariant
Depth	software	patient	TP (Total)	FP (Total)	TP (High Frequency)	FP (High Frequency)	TP (Low Frequency)	FP (Low Frequency)	TP (hard-to-detect)	FP (hard-to-detect)	TP (easy-to-detect)	FP (easy-to-detect)	TP (Coding)	FP (Coding)	TP (Non-Coding)	FP (Non-Coding)	Average TP (total)	Average FP (total)	Average TP (High Frequency)	Average FP (High Frequency)	Average TP (Low Frequency)	Average FP (Low Frequency)	Average TP (hard-to-detect)	Average FP (hard-to-detect)	Average TP (easy-to-detect)	Average FP (easy-to-detect)	Average TP (coding)	Average FP (coding)	Average TP (noncoding)	Average FP (noncoding)	FP/All(Low-frequency) %	FP/All(hard-to-detect) %	FP/All(coding) %	TP/All(Low-frequency) %	TP/All(Hard-to-detect) %	TP/All(coding) %
30X	gatk	HG001	3685747	6124	3683038	3223	2709	2901	169738	3744	3516007	2380	69308	188	3616437	5936	3.50754e+06	7077.8	3.50463e+06	3240.2	2913.2	3837.6	153585	4408.6	3353957	2669.2	66541	160	3.441e+06	6917.8	54.2202	62.2877	2.26059	0.0830553	4.3787	1.89708
30X	gatk	HG003	3452320	10376	3447849	4412	4471	5964	195304	8219	3257014	2157	64993	133	3387325	10243
30X	gatk	HG004	3490217	9798	3486664	3775	3553	6023	126383	4657	3363832	5141	65694	158	3424521	9640
30X	gatk	HG006	3445646	4677	3443749	2433	1897	2244	127908	2646	3317736	2031	66213	168	3379431	4509
30X	gatk	HG007	3463789	4414	3461853	2358	1936	2056	148591	2777	3315196	1637	66497	153	3397290	4261
30X	mutect2	HG001	3664317	38171	3660935	7862	3382	30309	177451	36007	3486864	2164	68886	817	3595429	37354	3.48669e+06	59133.4	3.48319e+06	16125.6	3505.6	43007.8	160134	56254.2	3.32656e+06	2879.2	66122.8	1132.8	3.42057e+06	58000.6	72.7301	95.131	1.91567	0.100542	4.59271	1.89643
30X	mutect2	HG003	3432431	96580	3427290	32772	5141	63808	163729	92879	3268700	3701	64584	1602	3367845	94978
30X	mutect2	HG004	3469785	94605	3465511	28213	4274	66392	157253	90277	3312530	4328	65272	1578	3404511	93027
30X	mutect2	HG006	3424340	35242	3422003	5952	2337	29290	151051	33154	3273287	2088	65798	849	3358540	34393
30X	mutect2	HG007	3442589	31069	3440195	5829	2394	25240	151184	28954	3291403	2115	66074	818	3376513	30251
30X	varscan	HG001	3677341	31937	3672817	15578	4524	16359	15486	12097	3661853	19840	69148	970	3608191	30967	3.50595e+06	51263.6	3.50172e+06	16730.4	4229.4	34533.2	11207	18480.2	3.49474e+06	32783.4	66456.2	994.2	3439494	50269.4	67.364	36.0494	1.93939	0.120635	0.319657	1.89553
30X	varscan	HG003	3457522	77041	3453102	21311	4420	55730	12146	27653	3445374	49388	64997	1047	3392523	75994
30X	varscan	HG004	3496233	86088	3491999	20933	4234	65155	9225	29531	3487006	56557	65703	1274	3430528	84814
30X	varscan	HG006	3440323	30659	3436376	12911	3947	17748	9629	11717	3430692	18942	66064	835	3374257	29824
30X	varscan	HG007	3458342	30593	3454320	12919	4022	17674	9549	11403	3448791	19190	66369	845	3391971	29748
30X	deepvariant	HG001	3690084	2075	3685559	1429	4525	646	57975	1176	3632107	899	69391	37	3620691	2038	3.51593e+06	1595	3.51242e+06	1103.8	3516.2	491.2	83293.8	886	3432637	709	66626.6	25.2	3.4493e+06	1569.8	30.7962	55.5486	1.57994	0.100008	2.36904	1.89499
30X	deepvariant	HG003	3469612	2210	3465244	1469	4368	741	140128	1146	3329482	1064	65133	36	3404477	2174
30X	deepvariant	HG004	3505402	1785	3501857	1243	3545	542	130548	1008	3374852	777	65826	17	3439574	1768
30X	deepvariant	HG006	3448242	981	3445681	674	2561	307	42911	531	3405329	450	66248	23	3381992	958
30X	deepvariant	HG007	3466324	924	3463742	704	2582	220	44907	569	3421415	355	66535	13	3399787	911
50X	gatk	HG001	3689674	7490	3688997	3812	677	3678	131224	4441	3558448	3049	69379	272	3620293	7218	3.51256e+06	7087	3510972	2967.8	1586.4	4119.2	127825	3720.2	3384731	3366.8	66593.8	177.8	3.44596e+06	6909.2	58.1233	52.4933	2.50882	0.0451637	3.6391	1.89588
50X	gatk	HG003	3463801	9882	3462001	3346	1800	6536	117505	4633	3346294	5249	65100	147	3398699	9735
50X	gatk	HG004	3500005	8948	3498388	2871	1617	6077	110995	4297	3389008	4651	65781	146	3434222	8802
50X	gatk	HG006	3445580	4689	3443681	2445	1899	2244	142053	2704	3303525	1985	66213	169	3379365	4520
50X	gatk	HG007	3463732	4426	3461793	2365	1939	2061	137350	2526	3326380	1900	66496	155	3397234	4271
50X	mutect2	HG001	3666790	60433	3665574	9426	1216	51007	145449	54336	3521339	6097	68935	1252	3597853	59181	3.49094e+06	68915.4	3489483	10929.8	1452.8	57985.6	132956	62252.8	3.35798e+06	6662.6	66170	1345	3.42476e+06	67570.4	84.1403	90.3322	1.95167	0.0416163	3.8086	1.89548
50X	mutect2	HG003	3441064	90765	3438702	16483	2362	74282	131440	83272	3309622	7493	64666	1397	3376396	89368
50X	mutect2	HG004	3477190	92761	3475010	14520	2180	78241	128882	84557	3348306	8204	65342	1572	3411846	91189
50X	mutect2	HG006	3425729	53999	3424949	7126	780	46873	129870	48264	3295857	5735	65814	1259	3359913	52740
50X	mutect2	HG007	3443906	46619	3443180	7094	726	39525	129137	40835	3314767	5784	66093	1245	3377811	45374
50X	varscan	HG001	3687962	83111	3683306	12826	4656	70285	5044	34745	3682916	48366	69369	2185	3618591	80926	3.51426e+06	159442	3.51025e+06	12339.6	4001.4	147102	4260.6	58290.2	3.50999e+06	101152	66593	2916	3.44766e+06	156526	92.2607	36.5589	1.82888	0.113862	0.121238	1.89494
50X	varscan	HG003	3468139	259605	3463844	14959	4295	244646	4647	90708	3463490	168897	65117	3580	3403020	256025
50X	varscan	HG004	3504302	294617	3500180	14016	4122	280601	4350	100130	3499950	194487	65817	4501	3438483	290116
50X	varscan	HG006	3446424	79596	3442925	9944	3499	69652	3668	32852	3442754	46744	66184	2136	3380238	77460
50X	varscan	HG007	3464454	80280	3461019	9953	3435	70327	3594	33016	3460858	47264	66478	2178	3397974	78102
50X	deepvariant	HG001	3691190	1056	3689633	886	1557	170	34247	844	3656941	212	69406	19	3621782	1037	3.51703e+06	849.6	3.51588e+06	681.4	1146.2	168.2	73958.6	636	3.44307e+06	213.6	66640	14	3.45038e+06	835.6	19.7976	74.8588	1.64783	0.03259	2.10287	1.89478
50X	deepvariant	HG003	3471463	1077	3470005	846	1458	231	128711	772	3342750	305	65154	17	3406307	1060
50X	deepvariant	HG004	3506769	1030	3505341	791	1428	239	146586	735	3360181	295	65845	10	3440922	1020
50X	deepvariant	HG006	3448815	516	3448155	409	660	107	29533	377	3419280	139	66251	18	3382562	498
50X	deepvariant	HG007	3466895	569	3466267	475	628	94	30716	452	3436177	117	66544	6	3400349	563
